# Supplementary material for: E3 ligase HUWE1 promotes PDGF D-mediated osteoblastic differentiation of mesenchymal stem cells by effecting polyubiquitination of β-PDGFR
Source: J Biol Chem. 2022 Apr 25;298(6):101981. doi: 10.1016/j.jbc.2022.101981 (PMC9133640; doi:10.1016/j.jbc.2022.101981)
Supplement: ProteomicSupplementalTable.xltm [file mmc1.zip]

Archive with 1 entries (1 files):
- jbc_101981_mmc1.xltm
