# Supplementary material for: E3 ligase HUWE1 promotes PDGF D-mediated osteoblastic differentiation of mesenchymal stem cells by effecting polyubiquitination of β-PDGFR
Source: J Biol Chem. 2022 Apr 25;298(6):101981. doi: 10.1016/j.jbc.2022.101981 (PMC9133640; doi:10.1016/j.jbc.2022.101981)
Supplement: ProteomicSupplementalTable.xltm [file mmc1.zip › jbc_101981_mmc1.xltm]

## Sheet: Supplementary Table, Protein In
Biological sample name	Protein name	Protein name	Database sources	Protein molecular weight (Da)	Protein identification probability	Exclusive unique peptide count	Exclusive unique spectrum count	Exclusive spectrum count	Percentage sequence coverage	Length
veh1_glygly	Angiotensinogen OS=Homo sapiens OX=9606 GN=AGT PE=1 SV=1	Angiotensinogen OS=Homo sapiens OX=9606 GN=AGT PE=1 SV=2	Uniprot_Hum_Compl_20180406.fasta	53154.8	0.999	1	1	1	0.0495	485
veh1_glygly	HEAT repeat-containing protein 1 OS=Homo sapiens OX=9606 GN=HEATR1 PE=1 SV=3	HEAT repeat-containing protein 1 OS=Homo sapiens OX=9606 GN=HEATR1 PE=1 SV=4		0	0.985	1	1	1	0
veh1_glygly	Prelamin-A/C OS=Homo sapiens OX=9606 GN=LMNA PE=1 SV=1	Prelamin-A/C OS=Homo sapiens OX=9606 GN=LMNA PE=1 SV=2	Uniprot_Hum_Compl_20180406.fasta	74140.7	1	14	15	15	0.25	664
veh1_glygly	Heterogeneous nuclear ribonucleoprotein A1 OS=Homo sapiens OX=9606 GN=HNRNPA1 PE=1 SV=5	Heterogeneous nuclear ribonucleoprotein A1 OS=Homo sapiens OX=9606 GN=HNRNPA1 PE=1 SV=6	Uniprot_Hum_Compl_20180406.fasta	38747	0.794	1	1	1	0.043	372
veh1_glygly	F-actin-capping protein subunit alpha-2 OS=Homo sapiens OX=9606 GN=CAPZA2 PE=1 SV=3	F-actin-capping protein subunit alpha-2 OS=Homo sapiens OX=9606 GN=CAPZA2 PE=1 SV=4	Uniprot_Hum_Compl_20180406.fasta	32949.2	1	12	18	21	0.608	286
veh1_glygly	Myosin-14 OS=Homo sapiens OX=9606 GN=MYH14 PE=1 SV=2	Myosin-14 OS=Homo sapiens OX=9606 GN=MYH14 PE=1 SV=3	Uniprot_Hum_Compl_20180406.fasta	227873	0.957	1	1	1	0.0481	1995
veh1_glygly	A-kinase anchor protein 2 OS=Homo sapiens OX=9606 GN=AKAP2 PE=1 SV=3	A-kinase anchor protein 2 OS=Homo sapiens OX=9606 GN=AKAP2 PE=1 SV=4	Uniprot_Hum_Compl_20180406.fasta	94660.9	1	25	31	31	0.397	859
veh1_glygly	Caveolin-1 OS=Homo sapiens OX=9606 GN=CAV1 PE=1 SV=4	Caveolin-1 OS=Homo sapiens OX=9606 GN=CAV1 PE=1 SV=5	Uniprot_Hum_Compl_20180406.fasta	20472.2	1	3	3	3	0.219	178
veh1_glygly	Guanine nucleotide-binding protein G(I)/G(S)/G(T) subunit beta-2 OS=Homo sapiens OX=9606 GN=GNB2 PE=1 SV=3	Guanine nucleotide-binding protein G(I)/G(S)/G(T) subunit beta-2 OS=Homo sapiens OX=9606 GN=GNB2 PE=1 SV=4	Uniprot_Hum_Compl_20180406.fasta	37331.8	0.95	1	1	1	0.0294	340
veh1_glygly	Importin-7 OS=Homo sapiens OX=9606 GN=IPO7 PE=1 SV=1	Importin-7 OS=Homo sapiens OX=9606 GN=IPO7 PE=1 SV=2	Uniprot_Hum_Compl_20180406.fasta	119520	1	3	3	3	0.0366	1038
veh1_glygly	Src substrate cortactin OS=Homo sapiens OX=9606 GN=CTTN PE=1 SV=2	Src substrate cortactin OS=Homo sapiens OX=9606 GN=CTTN PE=1 SV=3	Uniprot_Hum_Compl_20180406.fasta	61585.5	1	19	23	26	0.405	550
veh1_glygly	Elongation factor 2 OS=Homo sapiens OX=9606 GN=EEF2 PE=1 SV=4	Elongation factor 2 OS=Homo sapiens OX=9606 GN=EEF2 PE=1 SV=5	Uniprot_Hum_Compl_20180406.fasta	95340.1	1	3	3	3	0.0338	858
veh1_glygly	Importin subunit beta-1 OS=Homo sapiens OX=9606 GN=KPNB1 PE=1 SV=2	Importin subunit beta-1 OS=Homo sapiens OX=9606 GN=KPNB1 PE=1 SV=3	Uniprot_Hum_Compl_20180406.fasta	97171.3	0.986	1	1	1	0.0137	876
veh1_glygly	40S ribosomal protein S4, X isoform OS=Homo sapiens OX=9606 GN=RPS4X PE=1 SV=2	40S ribosomal protein S4, X isoform OS=Homo sapiens OX=9606 GN=RPS4X PE=1 SV=3	Uniprot_Hum_Compl_20180406.fasta	29599.3	1	5	5	5	0.183	263
veh1_glygly	Myosin phosphatase Rho-interacting protein OS=Homo sapiens OX=9606 GN=MPRIP PE=1 SV=3	Myosin phosphatase Rho-interacting protein OS=Homo sapiens OX=9606 GN=MPRIP PE=1 SV=4	Uniprot_Hum_Compl_20180406.fasta	116536	1	35	43	45	0.454	1025
veh1_glygly	Unconventional myosin-Ic OS=Homo sapiens OX=9606 GN=MYO1C PE=1 SV=4	Unconventional myosin-Ic OS=Homo sapiens OX=9606 GN=MYO1C PE=1 SV=5	Uniprot_Hum_Compl_20180406.fasta	121685	1	41	53	59	0.464	1063
veh1_glygly	Complement factor H OS=Homo sapiens OX=9606 GN=CFH PE=1 SV=4	Complement factor H OS=Homo sapiens OX=9606 GN=CFH PE=1 SV=5	Uniprot_Hum_Compl_20180406.fasta	139096	1	2	3	3	0.0431	1231
veh1_glygly	40S ribosomal protein S3 OS=Homo sapiens OX=9606 GN=RPS3 PE=1 SV=2	40S ribosomal protein S3 OS=Homo sapiens OX=9606 GN=RPS3 PE=1 SV=3	Uniprot_Hum_Compl_20180406.fasta	26688.6	1	8	8	8	0.374	243
veh1_glygly	Plastin-3 OS=Homo sapiens OX=9606 GN=PLS3 PE=1 SV=4	Plastin-3 OS=Homo sapiens OX=9606 GN=PLS3 PE=1 SV=5	Uniprot_Hum_Compl_20180406.fasta	70813.9	1	8	8	8	0.157	630
veh1_glygly	Signal transducer and activator of transcription 1-alpha/beta OS=Homo sapiens OX=9606 GN=STAT1 PE=1 SV=2	Signal transducer and activator of transcription 1-alpha/beta OS=Homo sapiens OX=9606 GN=STAT1 PE=1 SV=3	Uniprot_Hum_Compl_20180406.fasta	87336.9	0.775	1	1	1	0.016	750
veh1_glygly	Dynein light chain 1, cytoplasmic OS=Homo sapiens OX=9606 GN=DYNLL1 PE=1 SV=1	Dynein light chain 1, cytoplasmic OS=Homo sapiens OX=9606 GN=DYNLL1 PE=1 SV=2	Uniprot_Hum_Compl_20180406.fasta	10366.1	0.95	1	1	1	0.247	89
veh1_glygly	Actin-related protein 2/3 complex subunit 3 OS=Homo sapiens OX=9606 GN=ARPC3 PE=1 SV=3	Actin-related protein 2/3 complex subunit 3 OS=Homo sapiens OX=9606 GN=ARPC3 PE=1 SV=4	Uniprot_Hum_Compl_20180406.fasta	20547.8	1	6	10	11	0.292	178
veh1_glygly	Collagen alpha-1(III) chain OS=Homo sapiens OX=9606 GN=COL3A1 PE=1 SV=4	Collagen alpha-1(III) chain OS=Homo sapiens OX=9606 GN=COL3A1 PE=1 SV=5	Uniprot_Hum_Compl_20180406.fasta	138565	1	3	3	3	0.0218	1466
veh1_glygly	Atlastin-3 OS=Homo sapiens OX=9606 GN=ATL3 PE=1 SV=1	Atlastin-3 OS=Homo sapiens OX=9606 GN=ATL3 PE=1 SV=2	Uniprot_Hum_Compl_20180406.fasta	60543.2	0.819	1	1	1	0.0222	541
veh1_glygly	Endoplasmic reticulum chaperone BiP OS=Homo sapiens OX=9606 GN=HSPA5 PE=1 SV=2	Endoplasmic reticulum chaperone BiP OS=Homo sapiens OX=9606 GN=HSPA5 PE=1 SV=3	Uniprot_Hum_Compl_20180406.fasta	72334.7	1	21	27	27	0.332	654
veh1_glygly	Serine protease 23 OS=Homo sapiens OX=9606 GN=PRSS23 PE=1 SV=1	Serine protease 23 OS=Homo sapiens OX=9606 GN=PRSS23 PE=1 SV=2	Uniprot_Hum_Compl_20180406.fasta	43002.4	0.924	1	1	1	0.0339	383
veh1_glygly	Inter-alpha-trypsin inhibitor heavy chain H4 OS=Homo sapiens OX=9606 GN=ITIH4 PE=1 SV=4	Inter-alpha-trypsin inhibitor heavy chain H4 OS=Homo sapiens OX=9606 GN=ITIH4 PE=1 SV=5	Uniprot_Hum_Compl_20180406.fasta	103358	0.489	1	1	1	0.00968	930
veh1_glygly	Tropomyosin alpha-4 chain OS=Homo sapiens OX=9606 GN=TPM4 PE=1 SV=3	Tropomyosin alpha-4 chain OS=Homo sapiens OX=9606 GN=TPM4 PE=1 SV=4	Uniprot_Hum_Compl_20180406.fasta	28522.4	1	2	2	2	0.262	248
veh1_glygly	Ankycorbin OS=Homo sapiens OX=9606 GN=RAI14 PE=1 SV=2	Ankycorbin OS=Homo sapiens OX=9606 GN=RAI14 PE=1 SV=3	Uniprot_Hum_Compl_20180406.fasta	110043	1	30	37	38	0.35	980
veh1_glygly	40S ribosomal protein S14 OS=Homo sapiens OX=9606 GN=RPS14 PE=1 SV=3	40S ribosomal protein S14 OS=Homo sapiens OX=9606 GN=RPS14 PE=1 SV=4	Uniprot_Hum_Compl_20180406.fasta	16272.9	1	3	3	3	0.278	151
veh1_glygly	WD repeat-containing protein 1 OS=Homo sapiens OX=9606 GN=WDR1 PE=1 SV=4	WD repeat-containing protein 1 OS=Homo sapiens OX=9606 GN=WDR1 PE=1 SV=5	Uniprot_Hum_Compl_20180406.fasta	66193.2	1	14	14	14	0.38	606
veh1_glygly	40S ribosomal protein S13 OS=Homo sapiens OX=9606 GN=RPS13 PE=1 SV=2	40S ribosomal protein S13 OS=Homo sapiens OX=9606 GN=RPS13 PE=1 SV=3	Uniprot_Hum_Compl_20180406.fasta	17223.3	1	5	5	5	0.298	151
veh1_glygly	Tubulin beta-4B chain OS=Homo sapiens OX=9606 GN=TUBB4B PE=1 SV=1	Tubulin beta-4B chain OS=Homo sapiens OX=9606 GN=TUBB4B PE=1 SV=2	Uniprot_Hum_Compl_20180406.fasta	49830.7	1	3	3	3	0.506	445
veh1_glygly	Heterogeneous nuclear ribonucleoprotein A3 OS=Homo sapiens OX=9606 GN=HNRNPA3 PE=1 SV=2	Heterogeneous nuclear ribonucleoprotein A3 OS=Homo sapiens OX=9606 GN=HNRNPA3 PE=1 SV=3	Uniprot_Hum_Compl_20180406.fasta	39595.1	1	3	3	3	0.124	378
veh1_glygly	60S ribosomal protein L22 OS=Homo sapiens OX=9606 GN=RPL22 PE=1 SV=2	60S ribosomal protein L22 OS=Homo sapiens OX=9606 GN=RPL22 PE=1 SV=3	Uniprot_Hum_Compl_20180406.fasta	14787.3	1	2	2	2	0.188	128
veh1_glygly	Alpha-actinin-2 OS=Homo sapiens OX=9606 GN=ACTN2 PE=1 SV=1	Alpha-actinin-2 OS=Homo sapiens OX=9606 GN=ACTN2 PE=1 SV=2	Uniprot_Hum_Compl_20180406.fasta	103858	1	2	4	4	0.198	894
veh1_glygly	Actin-related protein 3 OS=Homo sapiens OX=9606 GN=ACTR3 PE=1 SV=3	Actin-related protein 3 OS=Homo sapiens OX=9606 GN=ACTR3 PE=1 SV=4	Uniprot_Hum_Compl_20180406.fasta	47371.9	1	21	26	34	0.624	418
veh1_glygly	Alpha-actinin-1 OS=Homo sapiens OX=9606 GN=ACTN1 PE=1 SV=2	Alpha-actinin-1 OS=Homo sapiens OX=9606 GN=ACTN1 PE=1 SV=3	Uniprot_Hum_Compl_20180406.fasta	103061	1	44	94	159	0.741	892
veh1_glygly	60S ribosomal protein L4 OS=Homo sapiens OX=9606 GN=RPL4 PE=1 SV=5	60S ribosomal protein L4 OS=Homo sapiens OX=9606 GN=RPL4 PE=1 SV=6	Uniprot_Hum_Compl_20180406.fasta	47699.1	0.295	1	1	1	0.0164	427
veh1_glygly	Actin-related protein 2 OS=Homo sapiens OX=9606 GN=ACTR2 PE=1 SV=1	Actin-related protein 2 OS=Homo sapiens OX=9606 GN=ACTR2 PE=1 SV=2	Uniprot_Hum_Compl_20180406.fasta	44761.7	1	13	18	21	0.368	394
veh1_glygly	Protein flightless-1 homolog OS=Homo sapiens OX=9606 GN=FLII PE=1 SV=2	Protein flightless-1 homolog OS=Homo sapiens OX=9606 GN=FLII PE=1 SV=3	Uniprot_Hum_Compl_20180406.fasta	144755	1	3	3	3	0.0244	1269
veh1_glygly	Myosin regulatory light chain 12A OS=Homo sapiens OX=9606 GN=MYL12A PE=1 SV=2	Myosin regulatory light chain 12A OS=Homo sapiens OX=9606 GN=MYL12A PE=1 SV=3	Uniprot_Hum_Compl_20180406.fasta	19780.3	1	4	5	8	0.626	172
veh1_glygly	Pregnancy zone protein OS=Homo sapiens OX=9606 GN=PZP PE=1 SV=4	Pregnancy zone protein OS=Homo sapiens OX=9606 GN=PZP PE=1 SV=5	Uniprot_Hum_Compl_20180406.fasta	163862	1	2	3	5	0.029	1482
veh1_glygly	PDZ and LIM domain protein 5 OS=Homo sapiens OX=9606 GN=PDLIM5 PE=1 SV=5	PDZ and LIM domain protein 5 OS=Homo sapiens OX=9606 GN=PDLIM5 PE=1 SV=6	Uniprot_Hum_Compl_20180406.fasta	63944	1	2	2	2	0.0268	596
veh1_glygly	RNA-binding protein FUS OS=Homo sapiens OX=9606 GN=FUS PE=1 SV=1	RNA-binding protein FUS OS=Homo sapiens OX=9606 GN=FUS PE=1 SV=2	Uniprot_Hum_Compl_20180406.fasta	53426	1	3	3	3	0.0951	526
veh1_glygly	PDZ and LIM domain protein 4 OS=Homo sapiens OX=9606 GN=PDLIM4 PE=1 SV=2	PDZ and LIM domain protein 4 OS=Homo sapiens OX=9606 GN=PDLIM4 PE=1 SV=3	Uniprot_Hum_Compl_20180406.fasta	35398.2	1	4	4	4	0.152	330
veh1_glygly	ATP synthase subunit alpha, mitochondrial OS=Homo sapiens OX=9606 GN=ATP5F1A PE=1 SV=1	ATP synthase subunit alpha, mitochondrial OS=Homo sapiens OX=9606 GN=ATP5F1A PE=1 SV=2	Uniprot_Hum_Compl_20180406.fasta	59752.1	1	7	7	7	0.154	553
veh1_glygly	Glutamine--tRNA ligase OS=Homo sapiens OX=9606 GN=QARS PE=1 SV=1	Glutamine--tRNA ligase OS=Homo sapiens OX=9606 GN=QARS PE=1 SV=2	Uniprot_Hum_Compl_20180406.fasta	87799.9	1	23	25	26	0.387	775
veh1_glygly	Ras GTPase-activating-like protein IQGAP1 OS=Homo sapiens OX=9606 GN=IQGAP1 PE=1 SV=1	Ras GTPase-activating-like protein IQGAP1 OS=Homo sapiens OX=9606 GN=IQGAP1 PE=1 SV=2	Uniprot_Hum_Compl_20180406.fasta	189259	1	38	40	41	0.302	1657
veh1_glygly	Sperm-specific antigen 2 OS=Homo sapiens OX=9606 GN=SSFA2 PE=1 SV=3	Sperm-specific antigen 2 OS=Homo sapiens OX=9606 GN=SSFA2 PE=1 SV=4	Uniprot_Hum_Compl_20180406.fasta	138386	1	4	4	4	0.0373	1259
veh1_glygly	40S ribosomal protein S5 OS=Homo sapiens OX=9606 GN=RPS5 PE=1 SV=4	40S ribosomal protein S5 OS=Homo sapiens OX=9606 GN=RPS5 PE=1 SV=5	Uniprot_Hum_Compl_20180406.fasta	22877	0.849	1	1	1	0.0392	204
veh1_glygly	Tight junction protein ZO-1 OS=Homo sapiens OX=9606 GN=TJP1 PE=1 SV=3	Tight junction protein ZO-1 OS=Homo sapiens OX=9606 GN=TJP1 PE=1 SV=4	Uniprot_Hum_Compl_20180406.fasta	195460	1	14	14	14	0.117	1748
veh1_glygly	Myosin-9 OS=Homo sapiens OX=9606 GN=MYH9 PE=1 SV=4	Myosin-9 OS=Homo sapiens OX=9606 GN=MYH9 PE=1 SV=5	Uniprot_Hum_Compl_20180406.fasta	226538	1	130	235	310	0.587	1960
veh1_glygly	Actin-related protein 2/3 complex subunit 5 OS=Homo sapiens OX=9606 GN=ARPC5 PE=1 SV=3	Actin-related protein 2/3 complex subunit 5 OS=Homo sapiens OX=9606 GN=ARPC5 PE=1 SV=4	Uniprot_Hum_Compl_20180406.fasta	16320.6	1	4	5	6	0.483	151
veh1_glygly	Actin-related protein 2/3 complex subunit 4 OS=Homo sapiens OX=9606 GN=ARPC4 PE=1 SV=3	Actin-related protein 2/3 complex subunit 4 OS=Homo sapiens OX=9606 GN=ARPC4 PE=1 SV=4	Uniprot_Hum_Compl_20180406.fasta	19667.4	1	5	5	5	0.339	168
veh1_glygly	Keratinocyte proline-rich protein OS=Homo sapiens OX=9606 GN=KPRP PE=1 SV=1	Keratinocyte proline-rich protein OS=Homo sapiens OX=9606 GN=KPRP PE=1 SV=2	Uniprot_Hum_Compl_20180406.fasta	64132.6	0.461	1	1	1	0.0155	579
veh1_glygly	Tenascin OS=Homo sapiens OX=9606 GN=TNC PE=1 SV=3	Tenascin OS=Homo sapiens OX=9606 GN=TNC PE=1 SV=4	Uniprot_Hum_Compl_20180406.fasta	240850	1	17	19	19	0.114	2201
veh1_glygly	40S ribosomal protein S17 OS=Homo sapiens OX=9606 GN=RPS17 PE=1 SV=2	40S ribosomal protein S17 OS=Homo sapiens OX=9606 GN=RPS17 PE=1 SV=3	Uniprot_Hum_Compl_20180406.fasta	15550.5	1	2	2	2	0.163	135
veh1_glygly	Moesin OS=Homo sapiens OX=9606 GN=MSN PE=1 SV=3	Moesin OS=Homo sapiens OX=9606 GN=MSN PE=1 SV=4	Uniprot_Hum_Compl_20180406.fasta	67821.8	0.95	1	1	1	0.0156	577
veh1_glygly	Heterogeneous nuclear ribonucleoprotein Q OS=Homo sapiens OX=9606 GN=SYNCRIP PE=1 SV=2	Heterogeneous nuclear ribonucleoprotein Q OS=Homo sapiens OX=9606 GN=SYNCRIP PE=1 SV=3	Uniprot_Hum_Compl_20180406.fasta	69603.5	0.537	1	1	1	0.0128	623
veh1_glygly	40S ribosomal protein S16 OS=Homo sapiens OX=9606 GN=RPS16 PE=1 SV=2	40S ribosomal protein S16 OS=Homo sapiens OX=9606 GN=RPS16 PE=1 SV=3	Uniprot_Hum_Compl_20180406.fasta	16445.9	1	9	10	10	0.541	146
veh1_glygly	Clathrin heavy chain 1 OS=Homo sapiens OX=9606 GN=CLTC PE=1 SV=5	Clathrin heavy chain 1 OS=Homo sapiens OX=9606 GN=CLTC PE=1 SV=6	Uniprot_Hum_Compl_20180406.fasta	191619	1	3	3	3	0.0191	1675
veh1_glygly	Keratin, type I cytoskeletal 10 OS=Homo sapiens OX=9606 GN=KRT10 PE=1 SV=6	Keratin, type I cytoskeletal 10 OS=Homo sapiens OX=9606 GN=KRT10 PE=1 SV=7	Uniprot_Hum_Compl_20180406.fasta	58828.8	1	32	60	80	0.574	584
veh1_glygly	Desmocollin-1 OS=Homo sapiens OX=9606 GN=DSC1 PE=1 SV=2	Desmocollin-1 OS=Homo sapiens OX=9606 GN=DSC1 PE=1 SV=3	Uniprot_Hum_Compl_20180406.fasta	99988.1	1	2	2	2	0.0246	894
veh1_glygly	Thioredoxin OS=Homo sapiens OX=9606 GN=TXN PE=1 SV=3	Thioredoxin OS=Homo sapiens OX=9606 GN=TXN PE=1 SV=4	Uniprot_Hum_Compl_20180406.fasta	11737.3	1	2	2	2	0.229	105
veh1_glygly	Guanine nucleotide-binding protein G(i) subunit alpha-2 OS=Homo sapiens OX=9606 GN=GNAI2 PE=1 SV=3	Guanine nucleotide-binding protein G(i) subunit alpha-2 OS=Homo sapiens OX=9606 GN=GNAI2 PE=1 SV=4	Uniprot_Hum_Compl_20180406.fasta	40452	0.95	1	1	1	0.031	355
veh1_glygly	ADP/ATP translocase 3 OS=Homo sapiens OX=9606 GN=SLC25A6 PE=1 SV=4	ADP/ATP translocase 3 OS=Homo sapiens OX=9606 GN=SLC25A6 PE=1 SV=5	Uniprot_Hum_Compl_20180406.fasta	32867.1	0.95	1	1	1	0.255	298
veh1_glygly	60S ribosomal protein L23 OS=Homo sapiens OX=9606 GN=RPL23 PE=1 SV=1	60S ribosomal protein L23 OS=Homo sapiens OX=9606 GN=RPL23 PE=1 SV=2	Uniprot_Hum_Compl_20180406.fasta	14865.9	1	4	5	7	0.379	140
veh1_glygly	ADP/ATP translocase 2 OS=Homo sapiens OX=9606 GN=SLC25A5 PE=1 SV=7	ADP/ATP translocase 2 OS=Homo sapiens OX=9606 GN=SLC25A5 PE=1 SV=8	Uniprot_Hum_Compl_20180406.fasta	32853.5	1	8	9	9	0.255	298
veh1_glygly	Sarcoplasmic/endoplasmic reticulum calcium ATPase 2 OS=Homo sapiens OX=9606 GN=ATP2A2 PE=1 SV=1	Sarcoplasmic/endoplasmic reticulum calcium ATPase 2 OS=Homo sapiens OX=9606 GN=ATP2A2 PE=1 SV=2	Uniprot_Hum_Compl_20180406.fasta	114759	1	4	4	4	0.0557	1042
veh1_glygly	Rho guanine nucleotide exchange factor 2 OS=Homo sapiens OX=9606 GN=ARHGEF2 PE=1 SV=4	Rho guanine nucleotide exchange factor 2 OS=Homo sapiens OX=9606 GN=ARHGEF2 PE=1 SV=5	Uniprot_Hum_Compl_20180406.fasta	111546	0.421	1	1	1	0.0203	986
veh1_glygly	Beta-actin-like protein 2 OS=Homo sapiens OX=9606 GN=ACTBL2 PE=1 SV=2	Beta-actin-like protein 2 OS=Homo sapiens OX=9606 GN=ACTBL2 PE=1 SV=3	Uniprot_Hum_Compl_20180406.fasta	42004.2	1	2	4	7	0.21	376
veh1_glygly	Tubulin beta-2A chain OS=Homo sapiens OX=9606 GN=TUBB2A PE=1 SV=1	Tubulin beta-2A chain OS=Homo sapiens OX=9606 GN=TUBB2A PE=1 SV=2	Uniprot_Hum_Compl_20180406.fasta	49907.1	1	2	2	2	0.472	445
veh1_glygly	Tensin-1 OS=Homo sapiens OX=9606 GN=TNS1 PE=1 SV=2	Tensin-1 OS=Homo sapiens OX=9606 GN=TNS1 PE=1 SV=3	Uniprot_Hum_Compl_20180406.fasta	185701	1	2	2	2	0.019	1735
veh1_glygly	PDZ and LIM domain protein 7 OS=Homo sapiens OX=9606 GN=PDLIM7 PE=1 SV=1	PDZ and LIM domain protein 7 OS=Homo sapiens OX=9606 GN=PDLIM7 PE=1 SV=2	Uniprot_Hum_Compl_20180406.fasta	49844.4	1	8	8	8	0.293	457
veh1_glygly	Nucleophosmin OS=Homo sapiens OX=9606 GN=NPM1 PE=1 SV=2	Nucleophosmin OS=Homo sapiens OX=9606 GN=NPM1 PE=1 SV=3	Uniprot_Hum_Compl_20180406.fasta	32575.5	0.931	1	1	1	0.0238	294
veh1_glygly	Glycine--tRNA ligase OS=Homo sapiens OX=9606 GN=GARS PE=1 SV=3	Glycine--tRNA ligase OS=Homo sapiens OX=9606 GN=GARS PE=1 SV=4	Uniprot_Hum_Compl_20180406.fasta	83167.6	1	4	4	4	0.0582	739
veh1_glygly	ATP synthase subunit beta, mitochondrial OS=Homo sapiens OX=9606 GN=ATP5F1B PE=1 SV=3	ATP synthase subunit beta, mitochondrial OS=Homo sapiens OX=9606 GN=ATP5F1B PE=1 SV=4	Uniprot_Hum_Compl_20180406.fasta	56560.6	1	5	5	5	0.132	529
veh1_glygly	40S ribosomal protein S7 OS=Homo sapiens OX=9606 GN=RPS7 PE=1 SV=1	40S ribosomal protein S7 OS=Homo sapiens OX=9606 GN=RPS7 PE=1 SV=2	Uniprot_Hum_Compl_20180406.fasta	22127.5	1	3	3	3	0.144	194
veh1_glygly	Sorbin and SH3 domain-containing protein 2 OS=Homo sapiens OX=9606 GN=SORBS2 PE=1 SV=3	Sorbin and SH3 domain-containing protein 2 OS=Homo sapiens OX=9606 GN=SORBS2 PE=1 SV=4	Uniprot_Hum_Compl_20180406.fasta	124110	0.315	1	1	1	0.0109	1100
veh1_glygly	Protein piccolo OS=Homo sapiens OX=9606 GN=PCLO PE=1 SV=5	Protein piccolo OS=Homo sapiens OX=9606 GN=PCLO PE=1 SV=6	Uniprot_Hum_Compl_20180406.fasta	560698	1	3	3	3	0.007	5142
veh1_glygly	General transcription factor II-I OS=Homo sapiens OX=9606 GN=GTF2I PE=1 SV=2	General transcription factor II-I OS=Homo sapiens OX=9606 GN=GTF2I PE=1 SV=3	Uniprot_Hum_Compl_20180406.fasta	112418	1	28	31	33	0.311	998
veh1_glygly	Serine/threonine-protein phosphatase PGAM5, mitochondrial OS=Homo sapiens OX=9606 GN=PGAM5 PE=1 SV=2	Serine/threonine-protein phosphatase PGAM5, mitochondrial OS=Homo sapiens OX=9606 GN=PGAM5 PE=1 SV=3	Uniprot_Hum_Compl_20180406.fasta	32005.2	0.453	1	1	1	0.0311	289
veh1_glygly	Serpin H1 OS=Homo sapiens OX=9606 GN=SERPINH1 PE=1 SV=2	Serpin H1 OS=Homo sapiens OX=9606 GN=SERPINH1 PE=1 SV=3	Uniprot_Hum_Compl_20180406.fasta	46442	1	4	4	4	0.151	418
veh1_glygly	Barrier-to-autointegration factor OS=Homo sapiens OX=9606 GN=BANF1 PE=1 SV=1	Barrier-to-autointegration factor OS=Homo sapiens OX=9606 GN=BANF1 PE=1 SV=2	Uniprot_Hum_Compl_20180406.fasta	10058.7	1	4	4	4	0.506	89
veh1_glygly	Filaggrin-2 OS=Homo sapiens OX=9606 GN=FLG2 PE=1 SV=1	Filaggrin-2 OS=Homo sapiens OX=9606 GN=FLG2 PE=1 SV=2	Uniprot_Hum_Compl_20180406.fasta	248052	1	2	2	3	0.00962	2391
veh1_glygly	Vimentin OS=Homo sapiens OX=9606 GN=VIM PE=1 SV=4	Vimentin OS=Homo sapiens OX=9606 GN=VIM PE=1 SV=5	Uniprot_Hum_Compl_20180406.fasta	53652.7	1	54	130	326	0.869	466
veh1_glygly	Probable ubiquitin carboxyl-terminal hydrolase FAF-X OS=Homo sapiens OX=9606 GN=USP9X PE=1 SV=3	Probable ubiquitin carboxyl-terminal hydrolase FAF-X OS=Homo sapiens OX=9606 GN=USP9X PE=1 SV=4	Uniprot_Hum_Compl_20180406.fasta	292284	0.816	1	1	1	0.0152	2570
veh1_glygly	60S ribosomal protein L24 OS=Homo sapiens OX=9606 GN=RPL24 PE=1 SV=1	60S ribosomal protein L24 OS=Homo sapiens OX=9606 GN=RPL24 PE=1 SV=2	Uniprot_Hum_Compl_20180406.fasta	17779.5	0.839	1	1	1	0.051	157
veh1_glygly	Alpha-actinin-4 OS=Homo sapiens OX=9606 GN=ACTN4 PE=1 SV=2	Alpha-actinin-4 OS=Homo sapiens OX=9606 GN=ACTN4 PE=1 SV=3	Uniprot_Hum_Compl_20180406.fasta	104857	1	66	135	236	0.737	911
veh1_glygly	ATP-dependent RNA helicase DDX1 OS=Homo sapiens OX=9606 GN=DDX1 PE=1 SV=2	ATP-dependent RNA helicase DDX1 OS=Homo sapiens OX=9606 GN=DDX1 PE=1 SV=3	Uniprot_Hum_Compl_20180406.fasta	82433.2	0.999	1	1	1	0.0243	740
veh1_glygly	60S ribosomal protein L7 OS=Homo sapiens OX=9606 GN=RPL7 PE=1 SV=1	60S ribosomal protein L7 OS=Homo sapiens OX=9606 GN=RPL7 PE=1 SV=2	Uniprot_Hum_Compl_20180406.fasta	29227.7	0.312	0	0	0	0	248
veh1_glygly	Synaptopodin OS=Homo sapiens OX=9606 GN=SYNPO PE=1 SV=2	Synaptopodin OS=Homo sapiens OX=9606 GN=SYNPO PE=1 SV=3	Uniprot_Hum_Compl_20180406.fasta	99463.7	1	21	29	31	0.342	929
veh1_glygly	ATPase family AAA domain-containing protein 3A OS=Homo sapiens OX=9606 GN=ATAD3A PE=1 SV=2	ATPase family AAA domain-containing protein 3A OS=Homo sapiens OX=9606 GN=ATAD3A PE=1 SV=3	Uniprot_Hum_Compl_20180406.fasta	71370.2	0.864	1	1	1	0.0221	634
veh1_glygly	CD44 antigen OS=Homo sapiens OX=9606 GN=CD44 PE=1 SV=3	CD44 antigen OS=Homo sapiens OX=9606 GN=CD44 PE=1 SV=4	Uniprot_Hum_Compl_20180406.fasta	81537.5	0.999	1	1	1	0.0162	742
veh1_glygly	Apolipoprotein A-I OS=Homo sapiens OX=9606 GN=APOA1 PE=1 SV=1	Apolipoprotein A-I OS=Homo sapiens OX=9606 GN=APOA1 PE=1 SV=2	Uniprot_Hum_Compl_20180406.fasta	30778.5	1	2	2	2	0.0861	267
veh1_glygly	Protein-glutamine gamma-glutamyltransferase 2 OS=Homo sapiens OX=9606 GN=TGM2 PE=1 SV=2	Protein-glutamine gamma-glutamyltransferase 2 OS=Homo sapiens OX=9606 GN=TGM2 PE=1 SV=3	Uniprot_Hum_Compl_20180406.fasta	77329.1	1	9	9	9	0.172	687
veh1_glygly	Phosphatidylinositol 4,5-bisphosphate 3-kinase catalytic subunit delta isoform OS=Homo sapiens OX=9606 GN=PIK3CD PE=1 SV=2	Phosphatidylinositol 4,5-bisphosphate 3-kinase catalytic subunit delta isoform OS=Homo sapiens OX=9606 GN=PIK3CD PE=1 SV=3	Uniprot_Hum_Compl_20180406.fasta	119482	0.292	1	2	2	0.0172	1044
veh1_glygly	60S ribosomal protein L12 OS=Homo sapiens OX=9606 GN=RPL12 PE=1 SV=1	60S ribosomal protein L12 OS=Homo sapiens OX=9606 GN=RPL12 PE=1 SV=2	Uniprot_Hum_Compl_20180406.fasta	17819.1	0.894	1	1	1	0.097	165
veh1_glygly	40S ribosomal protein S15a OS=Homo sapiens OX=9606 GN=RPS15A PE=1 SV=2	40S ribosomal protein S15a OS=Homo sapiens OX=9606 GN=RPS15A PE=1 SV=3	Uniprot_Hum_Compl_20180406.fasta	14840	1	3	3	3	0.223	130
veh1_glygly	Twinfilin-1 OS=Homo sapiens OX=9606 GN=TWF1 PE=1 SV=3	Twinfilin-1 OS=Homo sapiens OX=9606 GN=TWF1 PE=1 SV=4	Uniprot_Hum_Compl_20180406.fasta	40284.2	1	14	19	22	0.426	350
veh1_glygly	ADP-ribosylation factor-like protein 1 OS=Homo sapiens OX=9606 GN=ARL1 PE=1 SV=1	ADP-ribosylation factor-like protein 1 OS=Homo sapiens OX=9606 GN=ARL1 PE=1 SV=2	Uniprot_Hum_Compl_20180406.fasta	20418.2	0.95	1	1	1	0.0773	181
veh1_glygly	Heat shock protein HSP 90-beta OS=Homo sapiens OX=9606 GN=HSP90AB1 PE=1 SV=4	Heat shock protein HSP 90-beta OS=Homo sapiens OX=9606 GN=HSP90AB1 PE=1 SV=5	Uniprot_Hum_Compl_20180406.fasta	83267.3	0.589	0	0	0	0	724
veh1_glygly	Peroxiredoxin-1 OS=Homo sapiens OX=9606 GN=PRDX1 PE=1 SV=1	Peroxiredoxin-1 OS=Homo sapiens OX=9606 GN=PRDX1 PE=1 SV=2	Uniprot_Hum_Compl_20180406.fasta	22110.9	1	6	6	6	0.352	199
veh1_glygly	Histone H3.1t OS=Homo sapiens OX=9606 GN=HIST3H3 PE=1 SV=3	Histone H3.1t OS=Homo sapiens OX=9606 GN=HIST3H3 PE=1 SV=4	Uniprot_Hum_Compl_20180406.fasta	15404.7	0.999	2	2	2	0.118	136
veh1_glygly	Protein phosphatase 1 regulatory subunit 12A OS=Homo sapiens OX=9606 GN=PPP1R12A PE=1 SV=1	Protein phosphatase 1 regulatory subunit 12A OS=Homo sapiens OX=9606 GN=PPP1R12A PE=1 SV=2	Uniprot_Hum_Compl_20180406.fasta	115283	1	33	42	45	0.35	1030
veh1_glygly	Unconventional myosin-XVIIIa OS=Homo sapiens OX=9606 GN=MYO18A PE=1 SV=3	Unconventional myosin-XVIIIa OS=Homo sapiens OX=9606 GN=MYO18A PE=1 SV=4	Uniprot_Hum_Compl_20180406.fasta	233120	1	6	6	6	0.0355	2054
veh1_glygly	Dystonin OS=Homo sapiens OX=9606 GN=DST PE=1 SV=4	Dystonin OS=Homo sapiens OX=9606 GN=DST PE=1 SV=5	Uniprot_Hum_Compl_20180406.fasta	860676	1	90	92	92	0.149	7570
veh1_glygly	eIF-2-alpha kinase activator GCN1 OS=Homo sapiens OX=9606 GN=GCN1 PE=1 SV=6	eIF-2-alpha kinase activator GCN1 OS=Homo sapiens OX=9606 GN=GCN1 PE=1 SV=7	Uniprot_Hum_Compl_20180406.fasta	292764	0.997	1	1	1	0.00449	2671
veh1_glygly	Periostin OS=Homo sapiens OX=9606 GN=POSTN PE=1 SV=2	Periostin OS=Homo sapiens OX=9606 GN=POSTN PE=1 SV=3	Uniprot_Hum_Compl_20180406.fasta	93318	1	22	28	30	0.356	836
veh1_glygly	Calcium/calmodulin-dependent protein kinase type II subunit delta OS=Homo sapiens OX=9606 GN=CAMK2D PE=1 SV=3	Calcium/calmodulin-dependent protein kinase type II subunit delta OS=Homo sapiens OX=9606 GN=CAMK2D PE=1 SV=4	Uniprot_Hum_Compl_20180406.fasta	56370.7	1	4	4	4	0.0922	499
veh1_glygly	40S ribosomal protein S19 OS=Homo sapiens OX=9606 GN=RPS19 PE=1 SV=2	40S ribosomal protein S19 OS=Homo sapiens OX=9606 GN=RPS19 PE=1 SV=3	Uniprot_Hum_Compl_20180406.fasta	16060.5	1	3	3	3	0.172	145
veh1_glygly	Keratin, type I cytoskeletal 13 OS=Homo sapiens OX=9606 GN=KRT13 PE=1 SV=4	Keratin, type I cytoskeletal 13 OS=Homo sapiens OX=9606 GN=KRT13 PE=1 SV=5	Uniprot_Hum_Compl_20180406.fasta	49589.3	0.369	0	0	0	0.0917	458
veh1_glygly	Neurabin-2 OS=Homo sapiens OX=9606 GN=PPP1R9B PE=1 SV=2	Neurabin-2 OS=Homo sapiens OX=9606 GN=PPP1R9B PE=1 SV=3	Uniprot_Hum_Compl_20180406.fasta	89192.2	1	20	21	21	0.339	815
veh1_glygly	40S ribosomal protein S18 OS=Homo sapiens OX=9606 GN=RPS18 PE=1 SV=3	40S ribosomal protein S18 OS=Homo sapiens OX=9606 GN=RPS18 PE=1 SV=4	Uniprot_Hum_Compl_20180406.fasta	17719.3	1	9	9	9	0.48	152
veh1_glygly	EF-hand domain-containing protein D2 OS=Homo sapiens OX=9606 GN=EFHD2 PE=1 SV=1	EF-hand domain-containing protein D2 OS=Homo sapiens OX=9606 GN=EFHD2 PE=1 SV=2	Uniprot_Hum_Compl_20180406.fasta	26698.4	1	15	20	26	0.679	240
veh1_glygly	60S ribosomal protein L27 OS=Homo sapiens OX=9606 GN=RPL27 PE=1 SV=2	60S ribosomal protein L27 OS=Homo sapiens OX=9606 GN=RPL27 PE=1 SV=3	Uniprot_Hum_Compl_20180406.fasta	15798.4	0.763	1	1	1	0.0588	136
veh1_glygly	ATP-dependent RNA helicase DDX3X OS=Homo sapiens OX=9606 GN=DDX3X PE=1 SV=3	ATP-dependent RNA helicase DDX3X OS=Homo sapiens OX=9606 GN=DDX3X PE=1 SV=4	Uniprot_Hum_Compl_20180406.fasta	73245.8	1	7	7	7	0.119	662
veh1_glygly	60S ribosomal protein L9 OS=Homo sapiens OX=9606 GN=RPL9 PE=1 SV=1	60S ribosomal protein L9 OS=Homo sapiens OX=9606 GN=RPL9 PE=1 SV=2	Uniprot_Hum_Compl_20180406.fasta	21863.7	1	3	3	3	0.208	192
veh1_glygly	Putative elongation factor 1-alpha-like 3 OS=Homo sapiens OX=9606 GN=EEF1A1P5 PE=5 SV=1	Putative elongation factor 1-alpha-like 3 OS=Homo sapiens OX=9606 GN=EEF1A1P5 PE=5 SV=2	Uniprot_Hum_Compl_20180406.fasta	50185.4	1	9	11	14	0.303	462
veh1_glygly	40S ribosomal protein S20 OS=Homo sapiens OX=9606 GN=RPS20 PE=1 SV=1	40S ribosomal protein S20 OS=Homo sapiens OX=9606 GN=RPS20 PE=1 SV=2	Uniprot_Hum_Compl_20180406.fasta	13373	1	3	5	5	0.252	119
veh1_glygly	EH domain-containing protein 2 OS=Homo sapiens OX=9606 GN=EHD2 PE=1 SV=2	EH domain-containing protein 2 OS=Homo sapiens OX=9606 GN=EHD2 PE=1 SV=3	Uniprot_Hum_Compl_20180406.fasta	61163.2	1	7	7	7	0.188	543
veh1_glygly	Hornerin OS=Homo sapiens OX=9606 GN=HRNR PE=1 SV=2	Hornerin OS=Homo sapiens OX=9606 GN=HRNR PE=1 SV=3	Uniprot_Hum_Compl_20180406.fasta	282373	0.778	1	1	1	0.00702	2850
veh1_glygly	Ubiquitin-40S ribosomal protein S27a OS=Homo sapiens OX=9606 GN=RPS27A PE=1 SV=2	Ubiquitin-40S ribosomal protein S27a OS=Homo sapiens OX=9606 GN=RPS27A PE=1 SV=3	Uniprot_Hum_Compl_20180406.fasta	17965.6	1	3	3	3	0.218	156
veh1_glygly	EH domain-containing protein 1 OS=Homo sapiens OX=9606 GN=EHD1 PE=1 SV=2	EH domain-containing protein 1 OS=Homo sapiens OX=9606 GN=EHD1 PE=1 SV=3	Uniprot_Hum_Compl_20180406.fasta	60629.1	0.95	1	1	1	0.0375	534
veh1_glygly	Coronin-2B OS=Homo sapiens OX=9606 GN=CORO2B PE=1 SV=4	Coronin-2B OS=Homo sapiens OX=9606 GN=CORO2B PE=1 SV=5	Uniprot_Hum_Compl_20180406.fasta	54954.9	1	8	9	9	0.169	480
veh1_glygly	Annexin A2 OS=Homo sapiens OX=9606 GN=ANXA2 PE=1 SV=2	Annexin A2 OS=Homo sapiens OX=9606 GN=ANXA2 PE=1 SV=3	Uniprot_Hum_Compl_20180406.fasta	38606.1	1	13	14	14	0.469	339
veh1_glygly	Hyaluronan and proteoglycan link protein 1 OS=Homo sapiens OX=9606 GN=HAPLN1 PE=2 SV=2	Hyaluronan and proteoglycan link protein 1 OS=Homo sapiens OX=9606 GN=HAPLN1 PE=2 SV=3	Uniprot_Hum_Compl_20180406.fasta	40166.2	0.998	1	1	1	0.0254	354
veh1_glygly	Peptidyl-prolyl cis-trans isomerase A OS=Homo sapiens OX=9606 GN=PPIA PE=1 SV=2	Peptidyl-prolyl cis-trans isomerase A OS=Homo sapiens OX=9606 GN=PPIA PE=1 SV=3	Uniprot_Hum_Compl_20180406.fasta	18012.9	1	2	2	2	0.139	165
veh1_glygly	Actin filament-associated protein 1 OS=Homo sapiens OX=9606 GN=AFAP1 PE=1 SV=2	Actin filament-associated protein 1 OS=Homo sapiens OX=9606 GN=AFAP1 PE=1 SV=3	Uniprot_Hum_Compl_20180406.fasta	80726.7	1	3	3	3	0.0466	730
veh1_glygly	Retinol-binding protein 4 OS=Homo sapiens OX=9606 GN=RBP4 PE=1 SV=3	Retinol-binding protein 4 OS=Homo sapiens OX=9606 GN=RBP4 PE=1 SV=4	Uniprot_Hum_Compl_20180406.fasta	23010.3	0.95	1	1	1	0.144	201
veh1_glygly	Plectin OS=Homo sapiens OX=9606 GN=PLEC PE=1 SV=3	Plectin OS=Homo sapiens OX=9606 GN=PLEC PE=1 SV=4	Uniprot_Hum_Compl_20180406.fasta	531784	1	289	407	529	0.616	4684
veh1_glygly	Serine/threonine-protein phosphatase PP1-gamma catalytic subunit OS=Homo sapiens OX=9606 GN=PPP1CC PE=1 SV=1	Serine/threonine-protein phosphatase PP1-gamma catalytic subunit OS=Homo sapiens OX=9606 GN=PPP1CC PE=1 SV=2	Uniprot_Hum_Compl_20180406.fasta	36985.6	0.95	1	1	1	0.424	323
veh1_glygly	Keratin, type II cytoskeletal 2 epidermal OS=Homo sapiens OX=9606 GN=KRT2 PE=1 SV=2	Keratin, type II cytoskeletal 2 epidermal OS=Homo sapiens OX=9606 GN=KRT2 PE=1 SV=3	Uniprot_Hum_Compl_20180406.fasta	65433.9	1	34	46	55	0.607	639
veh1_glygly	Protein S100-A9 OS=Homo sapiens OX=9606 GN=S100A9 PE=1 SV=1	Protein S100-A9 OS=Homo sapiens OX=9606 GN=S100A9 PE=1 SV=2	Uniprot_Hum_Compl_20180406.fasta	13242.3	0.321	1	1	1	0.0614	114
veh1_glygly	Twinfilin-2 OS=Homo sapiens OX=9606 GN=TWF2 PE=1 SV=2	Twinfilin-2 OS=Homo sapiens OX=9606 GN=TWF2 PE=1 SV=3	Uniprot_Hum_Compl_20180406.fasta	39548.9	1	2	2	2	0.14	349
veh1_glygly	Phosphate carrier protein, mitochondrial OS=Homo sapiens OX=9606 GN=SLC25A3 PE=1 SV=2	Phosphate carrier protein, mitochondrial OS=Homo sapiens OX=9606 GN=SLC25A3 PE=1 SV=3	Uniprot_Hum_Compl_20180406.fasta	40095.9	1	3	3	3	0.0856	362
veh1_glygly	Protein S100-A8 OS=Homo sapiens OX=9606 GN=S100A8 PE=1 SV=1	Protein S100-A8 OS=Homo sapiens OX=9606 GN=S100A8 PE=1 SV=2	Uniprot_Hum_Compl_20180406.fasta	10835	0.999	2	2	2	0.237	93
veh1_glygly	Dermcidin OS=Homo sapiens OX=9606 GN=DCD PE=1 SV=2	Dermcidin OS=Homo sapiens OX=9606 GN=DCD PE=1 SV=3	Uniprot_Hum_Compl_20180406.fasta	11284.1	1	2	2	2	0.227	110
veh1_glygly	Taperin OS=Homo sapiens OX=9606 GN=TPRN PE=1 SV=2	Taperin OS=Homo sapiens OX=9606 GN=TPRN PE=1 SV=3	Uniprot_Hum_Compl_20180406.fasta	75556.7	1	2	2	2	0.0408	711
veh1_glygly	Heterogeneous nuclear ribonucleoprotein H OS=Homo sapiens OX=9606 GN=HNRNPH1 PE=1 SV=4	Heterogeneous nuclear ribonucleoprotein H OS=Homo sapiens OX=9606 GN=HNRNPH1 PE=1 SV=5	Uniprot_Hum_Compl_20180406.fasta	49229.8	1	3	3	3	0.102	449
veh1_glygly	Protein jagged-1 OS=Homo sapiens OX=9606 GN=JAG1 PE=1 SV=3	Protein jagged-1 OS=Homo sapiens OX=9606 GN=JAG1 PE=1 SV=4	Uniprot_Hum_Compl_20180406.fasta	133796	0.994	2	2	3	0.0246	1218
veh1_glygly	Keratin, type I cytoskeletal 14 OS=Homo sapiens OX=9606 GN=KRT14 PE=1 SV=4	Keratin, type I cytoskeletal 14 OS=Homo sapiens OX=9606 GN=KRT14 PE=1 SV=5	Uniprot_Hum_Compl_20180406.fasta	51562.5	1	16	21	23	0.485	472
veh1_glygly	Fibronectin OS=Homo sapiens OX=9606 GN=FN1 PE=1 SV=4	Fibronectin OS=Homo sapiens OX=9606 GN=FN1 PE=1 SV=5	Uniprot_Hum_Compl_20180406.fasta	262617	1	76	115	152	0.474	2386
veh1_glygly	Uveal autoantigen with coiled-coil domains and ankyrin repeats OS=Homo sapiens OX=9606 GN=UACA PE=1 SV=2	Uveal autoantigen with coiled-coil domains and ankyrin repeats OS=Homo sapiens OX=9606 GN=UACA PE=1 SV=3	Uniprot_Hum_Compl_20180406.fasta	162510	1	2	2	2	0.012	1416
veh1_glygly	Probable ATP-dependent RNA helicase DDX5 OS=Homo sapiens OX=9606 GN=DDX5 PE=1 SV=1	Probable ATP-dependent RNA helicase DDX5 OS=Homo sapiens OX=9606 GN=DDX5 PE=1 SV=2	Uniprot_Hum_Compl_20180406.fasta	69149.7	0.95	1	1	1	0.0391	614
veh1_glygly	60S acidic ribosomal protein P0 OS=Homo sapiens OX=9606 GN=RPLP0 PE=1 SV=1	60S acidic ribosomal protein P0 OS=Homo sapiens OX=9606 GN=RPLP0 PE=1 SV=2	Uniprot_Hum_Compl_20180406.fasta	34274.3	1	3	3	3	0.104	317
veh1_glygly	Serine/threonine-protein kinase Nek7 OS=Homo sapiens OX=9606 GN=NEK7 PE=1 SV=1	Serine/threonine-protein kinase Nek7 OS=Homo sapiens OX=9606 GN=NEK7 PE=1 SV=2	Uniprot_Hum_Compl_20180406.fasta	34551.9	0.998	1	1	1	0.0331	302
veh1_glygly	Transforming growth factor-beta-induced protein ig-h3 OS=Homo sapiens OX=9606 GN=TGFBI PE=1 SV=1	Transforming growth factor-beta-induced protein ig-h3 OS=Homo sapiens OX=9606 GN=TGFBI PE=1 SV=2	Uniprot_Hum_Compl_20180406.fasta	74682.9	1	6	6	6	0.101	683
veh1_glygly	Aminopeptidase N OS=Homo sapiens OX=9606 GN=ANPEP PE=1 SV=4	Aminopeptidase N OS=Homo sapiens OX=9606 GN=ANPEP PE=1 SV=5	Uniprot_Hum_Compl_20180406.fasta	109542	1	5	5	5	0.061	967
veh1_glygly	Histone H2A type 1-A OS=Homo sapiens OX=9606 GN=HIST1H2AA PE=1 SV=3	Histone H2A type 1-A OS=Homo sapiens OX=9606 GN=HIST1H2AA PE=1 SV=4	Uniprot_Hum_Compl_20180406.fasta	15145.1	1	3	3	4	0.298	143
veh1_glygly	Actin-related protein 2/3 complex subunit 5-like protein OS=Homo sapiens OX=9606 GN=ARPC5L PE=1 SV=1	Actin-related protein 2/3 complex subunit 5-like protein OS=Homo sapiens OX=9606 GN=ARPC5L PE=1 SV=2	Uniprot_Hum_Compl_20180406.fasta	16941.3	1	3	3	3	0.464	153
veh1_glygly	ATP synthase subunit gamma, mitochondrial OS=Homo sapiens OX=9606 GN=ATP5F1C PE=1 SV=1	ATP synthase subunit gamma, mitochondrial OS=Homo sapiens OX=9606 GN=ATP5F1C PE=1 SV=2	Uniprot_Hum_Compl_20180406.fasta	32998	0.903	1	1	1	0.0336	298
veh1_glygly	Neuroblast differentiation-associated protein AHNAK OS=Homo sapiens OX=9606 GN=AHNAK PE=1 SV=2	Neuroblast differentiation-associated protein AHNAK OS=Homo sapiens OX=9606 GN=AHNAK PE=1 SV=3	Uniprot_Hum_Compl_20180406.fasta	629104	1	12	13	13	0.0224	5890
veh1_glygly	Hemopexin OS=Homo sapiens OX=9606 GN=HPX PE=1 SV=2	Hemopexin OS=Homo sapiens OX=9606 GN=HPX PE=1 SV=3	Uniprot_Hum_Compl_20180406.fasta	51676.5	1	2	2	2	0.0779	462
veh1_glygly	F-actin-capping protein subunit beta OS=Homo sapiens OX=9606 GN=CAPZB PE=1 SV=4	F-actin-capping protein subunit beta OS=Homo sapiens OX=9606 GN=CAPZB PE=1 SV=5	Uniprot_Hum_Compl_20180406.fasta	31351.6	1	14	19	32	0.498	277
veh1_glygly	RNA-binding motif protein, X chromosome OS=Homo sapiens OX=9606 GN=RBMX PE=1 SV=3	RNA-binding motif protein, X chromosome OS=Homo sapiens OX=9606 GN=RBMX PE=1 SV=4	Uniprot_Hum_Compl_20180406.fasta	42333.7	1	3	3	3	0.102	391
veh1_glygly	Ribosome-binding protein 1 OS=Homo sapiens OX=9606 GN=RRBP1 PE=1 SV=4	Ribosome-binding protein 1 OS=Homo sapiens OX=9606 GN=RRBP1 PE=1 SV=5	Uniprot_Hum_Compl_20180406.fasta	152471	1	2	2	2	0.0163	1410
veh1_glygly	Spectrin alpha chain, non-erythrocytic 1 OS=Homo sapiens OX=9606 GN=SPTAN1 PE=1 SV=3	Spectrin alpha chain, non-erythrocytic 1 OS=Homo sapiens OX=9606 GN=SPTAN1 PE=1 SV=4	Uniprot_Hum_Compl_20180406.fasta	284543	1	124	157	163	0.6	2472
veh1_glygly	Collagen alpha-1(V) chain OS=Homo sapiens OX=9606 GN=COL5A1 PE=1 SV=3	Collagen alpha-1(V) chain OS=Homo sapiens OX=9606 GN=COL5A1 PE=1 SV=4	Uniprot_Hum_Compl_20180406.fasta	183563	1	3	3	3	0.0229	1838
veh1_glygly	Keratin, type I cuticular Ha4 OS=Homo sapiens OX=9606 GN=KRT34 PE=1 SV=2	Keratin, type I cuticular Ha4 OS=Homo sapiens OX=9606 GN=KRT34 PE=1 SV=3	Uniprot_Hum_Compl_20180406.fasta	49423.6	1	4	4	4	0.0872	436
veh1_glygly	Keratin, type I cytoskeletal 17 OS=Homo sapiens OX=9606 GN=KRT17 PE=1 SV=2	Keratin, type I cytoskeletal 17 OS=Homo sapiens OX=9606 GN=KRT17 PE=1 SV=3	Uniprot_Hum_Compl_20180406.fasta	48106.7	1	2	2	2	0.229	432
veh1_glygly	Keratin, type I cytoskeletal 16 OS=Homo sapiens OX=9606 GN=KRT16 PE=1 SV=4	Keratin, type I cytoskeletal 16 OS=Homo sapiens OX=9606 GN=KRT16 PE=1 SV=5	Uniprot_Hum_Compl_20180406.fasta	51269	1	5	6	6	0.3	473
veh1_glygly	Complement C3 OS=Homo sapiens OX=9606 GN=C3 PE=1 SV=2	Complement C3 OS=Homo sapiens OX=9606 GN=C3 PE=1 SV=3	Uniprot_Hum_Compl_20180406.fasta	187149	1	10	13	22	0.0998	1663
veh1_glygly	Serine/threonine-protein phosphatase PP1-alpha catalytic subunit OS=Homo sapiens OX=9606 GN=PPP1CA PE=1 SV=1	Serine/threonine-protein phosphatase PP1-alpha catalytic subunit OS=Homo sapiens OX=9606 GN=PPP1CA PE=1 SV=2	Uniprot_Hum_Compl_20180406.fasta	37513.9	1	16	23	26	0.497	330
veh1_glygly	60S acidic ribosomal protein P2 OS=Homo sapiens OX=9606 GN=RPLP2 PE=1 SV=1	60S acidic ribosomal protein P2 OS=Homo sapiens OX=9606 GN=RPLP2 PE=1 SV=2	Uniprot_Hum_Compl_20180406.fasta	11665.5	1	3	4	4	0.557	115
veh1_glygly	40S ribosomal protein S23 OS=Homo sapiens OX=9606 GN=RPS23 PE=1 SV=3	40S ribosomal protein S23 OS=Homo sapiens OX=9606 GN=RPS23 PE=1 SV=4	Uniprot_Hum_Compl_20180406.fasta	15807.7	0.95	1	1	1	0.0769	143
veh1_glygly	Filaggrin OS=Homo sapiens OX=9606 GN=FLG PE=1 SV=3	Filaggrin OS=Homo sapiens OX=9606 GN=FLG PE=1 SV=4	Uniprot_Hum_Compl_20180406.fasta	435146	1	4	6	6	0.0138	4061
veh1_glygly	Heat shock protein beta-1 OS=Homo sapiens OX=9606 GN=HSPB1 PE=1 SV=2	Heat shock protein beta-1 OS=Homo sapiens OX=9606 GN=HSPB1 PE=1 SV=3	Uniprot_Hum_Compl_20180406.fasta	22782.6	1	3	4	4	0.18	205
veh1_glygly	Cytoplasmic dynein 1 heavy chain 1 OS=Homo sapiens OX=9606 GN=DYNC1H1 PE=1 SV=5	Cytoplasmic dynein 1 heavy chain 1 OS=Homo sapiens OX=9606 GN=DYNC1H1 PE=1 SV=6	Uniprot_Hum_Compl_20180406.fasta	532406	0.094	0	0	0	0	4646
veh1_glygly	Keratin, type II cuticular Hb2 OS=Homo sapiens OX=9606 GN=KRT82 PE=1 SV=3	Keratin, type II cuticular Hb2 OS=Homo sapiens OX=9606 GN=KRT82 PE=1 SV=4	Uniprot_Hum_Compl_20180406.fasta	56653.4	0.321	1	1	1	0.0136	513
veh1_glygly	Unconventional myosin-Id OS=Homo sapiens OX=9606 GN=MYO1D PE=1 SV=2	Unconventional myosin-Id OS=Homo sapiens OX=9606 GN=MYO1D PE=1 SV=3	Uniprot_Hum_Compl_20180406.fasta	116206	1	30	31	31	0.352	1006
veh1_glygly	Calmodulin-3 OS=Homo sapiens OX=9606 GN=CALM3 PE=1 SV=1	Calmodulin-3 OS=Homo sapiens OX=9606 GN=CALM3 PE=1 SV=2	Uniprot_Hum_Compl_20180406.fasta	16838	1	8	16	20	0.47	149
veh1_glygly	Heterogeneous nuclear ribonucleoproteins C1/C2 OS=Homo sapiens OX=9606 GN=HNRNPC PE=1 SV=4	Heterogeneous nuclear ribonucleoproteins C1/C2 OS=Homo sapiens OX=9606 GN=HNRNPC PE=1 SV=5	Uniprot_Hum_Compl_20180406.fasta	33670.5	1	6	6	6	0.232	306
veh1_glygly	40S ribosomal protein S3a OS=Homo sapiens OX=9606 GN=RPS3A PE=1 SV=2	40S ribosomal protein S3a OS=Homo sapiens OX=9606 GN=RPS3A PE=1 SV=3	Uniprot_Hum_Compl_20180406.fasta	29945.3	1	2	2	2	0.0606	264
veh1_glygly	Coiled-coil domain-containing protein 80 OS=Homo sapiens OX=9606 GN=CCDC80 PE=1 SV=1	Coiled-coil domain-containing protein 80 OS=Homo sapiens OX=9606 GN=CCDC80 PE=1 SV=2	Uniprot_Hum_Compl_20180406.fasta	108176	0.177	0	0	0	0	950
veh1_glygly	Hemoglobin subunit alpha OS=Homo sapiens OX=9606 GN=HBA1 PE=1 SV=2	Hemoglobin subunit alpha OS=Homo sapiens OX=9606 GN=HBA1 PE=1 SV=3	Uniprot_Hum_Compl_20180406.fasta	15257.6	1	3	5	5	0.282	142
veh1_glygly	Rho-related GTP-binding protein RhoC OS=Homo sapiens OX=9606 GN=RHOC PE=1 SV=1	Rho-related GTP-binding protein RhoC OS=Homo sapiens OX=9606 GN=RHOC PE=1 SV=2	Uniprot_Hum_Compl_20180406.fasta	22006.7	1	2	2	2	0.104	193
veh1_glygly	Collagen alpha-2(V) chain OS=Homo sapiens OX=9606 GN=COL5A2 PE=1 SV=3	Collagen alpha-2(V) chain OS=Homo sapiens OX=9606 GN=COL5A2 PE=1 SV=4	Uniprot_Hum_Compl_20180406.fasta	144910	0.05	0	0	0	0	1499
veh1_glygly	Pseudopodium-enriched atypical kinase 1 OS=Homo sapiens OX=9606 GN=PEAK1 PE=1 SV=4	Pseudopodium-enriched atypical kinase 1 OS=Homo sapiens OX=9606 GN=PEAK1 PE=1 SV=5	Uniprot_Hum_Compl_20180406.fasta	193109	1	4	4	4	0.0332	1746
veh1_glygly	Aminoacyl tRNA synthase complex-interacting multifunctional protein 2 OS=Homo sapiens OX=9606 GN=AIMP2 PE=1 SV=2	Aminoacyl tRNA synthase complex-interacting multifunctional protein 2 OS=Homo sapiens OX=9606 GN=AIMP2 PE=1 SV=3	Uniprot_Hum_Compl_20180406.fasta	35349.3	1	5	6	7	0.247	320
veh1_glygly	Aminoacyl tRNA synthase complex-interacting multifunctional protein 1 OS=Homo sapiens OX=9606 GN=AIMP1 PE=1 SV=2	Aminoacyl tRNA synthase complex-interacting multifunctional protein 1 OS=Homo sapiens OX=9606 GN=AIMP1 PE=1 SV=3	Uniprot_Hum_Compl_20180406.fasta	34353	1	14	18	18	0.577	312
veh1_glygly	Serum albumin OS=Homo sapiens OX=9606 GN=ALB PE=1 SV=2	Serum albumin OS=Homo sapiens OX=9606 GN=ALB PE=1 SV=3	Uniprot_Hum_Compl_20180406.fasta	69366.9	1	15	17	24	0.342	609
veh1_glygly	Keratin, type I cytoskeletal 18 OS=Homo sapiens OX=9606 GN=KRT18 PE=1 SV=2	Keratin, type I cytoskeletal 18 OS=Homo sapiens OX=9606 GN=KRT18 PE=1 SV=3	Uniprot_Hum_Compl_20180406.fasta	48059	1	12	12	12	0.272	430
veh1_glygly	Stress-70 protein, mitochondrial OS=Homo sapiens OX=9606 GN=HSPA9 PE=1 SV=2	Stress-70 protein, mitochondrial OS=Homo sapiens OX=9606 GN=HSPA9 PE=1 SV=3	Uniprot_Hum_Compl_20180406.fasta	73681.3	1	8	8	8	0.161	679
veh1_glygly	Cofilin-2 OS=Homo sapiens OX=9606 GN=CFL2 PE=1 SV=1	Cofilin-2 OS=Homo sapiens OX=9606 GN=CFL2 PE=1 SV=2	Uniprot_Hum_Compl_20180406.fasta	18737.3	1	5	7	8	0.494	166
veh1_glygly	Thy-1 membrane glycoprotein OS=Homo sapiens OX=9606 GN=THY1 PE=1 SV=2	Thy-1 membrane glycoprotein OS=Homo sapiens OX=9606 GN=THY1 PE=1 SV=3	Uniprot_Hum_Compl_20180406.fasta	17935.2	1	3	3	3	0.248	161
veh1_glygly	Serine/threonine-protein phosphatase PP1-beta catalytic subunit OS=Homo sapiens OX=9606 GN=PPP1CB PE=1 SV=3	Serine/threonine-protein phosphatase PP1-beta catalytic subunit OS=Homo sapiens OX=9606 GN=PPP1CB PE=1 SV=4	Uniprot_Hum_Compl_20180406.fasta	37188.3	1	3	3	3	0.468	327
veh1_glygly	Drebrin OS=Homo sapiens OX=9606 GN=DBN1 PE=1 SV=4	Drebrin OS=Homo sapiens OX=9606 GN=DBN1 PE=1 SV=5	Uniprot_Hum_Compl_20180406.fasta	71428.6	1	28	62	100	0.542	649
veh1_glygly	Leucine-rich repeat flightless-interacting protein 2 OS=Homo sapiens OX=9606 GN=LRRFIP2 PE=1 SV=1	Leucine-rich repeat flightless-interacting protein 2 OS=Homo sapiens OX=9606 GN=LRRFIP2 PE=1 SV=2	Uniprot_Hum_Compl_20180406.fasta	82174.5	0.998	1	1	1	0.0166	721
veh1_glygly	40S ribosomal protein S25 OS=Homo sapiens OX=9606 GN=RPS25 PE=1 SV=1	40S ribosomal protein S25 OS=Homo sapiens OX=9606 GN=RPS25 PE=1 SV=2	Uniprot_Hum_Compl_20180406.fasta	13743	1	4	5	5	0.296	125
veh1_glygly	Tubulin alpha-1A chain OS=Homo sapiens OX=9606 GN=TUBA1A PE=1 SV=1	Tubulin alpha-1A chain OS=Homo sapiens OX=9606 GN=TUBA1A PE=1 SV=2	Uniprot_Hum_Compl_20180406.fasta	50135.7	1	17	23	27	0.519	451
veh1_glygly	Protein phosphatase Slingshot homolog 1 OS=Homo sapiens OX=9606 GN=SSH1 PE=1 SV=2	Protein phosphatase Slingshot homolog 1 OS=Homo sapiens OX=9606 GN=SSH1 PE=1 SV=3	Uniprot_Hum_Compl_20180406.fasta	115514	1	6	6	6	0.0934	1049
veh1_glygly	Tropomodulin-2 OS=Homo sapiens OX=9606 GN=TMOD2 PE=1 SV=1	Tropomodulin-2 OS=Homo sapiens OX=9606 GN=TMOD2 PE=1 SV=2	Uniprot_Hum_Compl_20180406.fasta	39596.4	1	4	4	4	0.168	351
veh1_glygly	Filamin-B OS=Homo sapiens OX=9606 GN=FLNB PE=1 SV=2	Filamin-B OS=Homo sapiens OX=9606 GN=FLNB PE=1 SV=3	Uniprot_Hum_Compl_20180406.fasta	278159	1	52	62	62	0.306	2602
veh1_glygly	Caldesmon OS=Homo sapiens OX=9606 GN=CALD1 PE=1 SV=3	Caldesmon OS=Homo sapiens OX=9606 GN=CALD1 PE=1 SV=4	Uniprot_Hum_Compl_20180406.fasta	93231.7	1	17	21	21	0.253	793
veh1_glygly	Four and a half LIM domains protein 2 OS=Homo sapiens OX=9606 GN=FHL2 PE=1 SV=3	Four and a half LIM domains protein 2 OS=Homo sapiens OX=9606 GN=FHL2 PE=1 SV=4	Uniprot_Hum_Compl_20180406.fasta	32192.4	1	4	5	5	0.161	279
veh1_glygly	5'-nucleotidase OS=Homo sapiens OX=9606 GN=NT5E PE=1 SV=1	5'-nucleotidase OS=Homo sapiens OX=9606 GN=NT5E PE=1 SV=2	Uniprot_Hum_Compl_20180406.fasta	63369	1	4	5	5	0.0941	574
veh1_glygly	14-3-3 protein theta OS=Homo sapiens OX=9606 GN=YWHAQ PE=1 SV=1	14-3-3 protein theta OS=Homo sapiens OX=9606 GN=YWHAQ PE=1 SV=2	Uniprot_Hum_Compl_20180406.fasta	27765.4	1	2	2	2	0.0735	245
veh1_glygly	Basement membrane-specific heparan sulfate proteoglycan core protein OS=Homo sapiens OX=9606 GN=HSPG2 PE=1 SV=4	Basement membrane-specific heparan sulfate proteoglycan core protein OS=Homo sapiens OX=9606 GN=HSPG2 PE=1 SV=5	Uniprot_Hum_Compl_20180406.fasta	468811	1	15	15	15	0.0442	4391
veh1_glygly	60S ribosomal protein L10 OS=Homo sapiens OX=9606 GN=RPL10 PE=1 SV=4	60S ribosomal protein L10 OS=Homo sapiens OX=9606 GN=RPL10 PE=1 SV=5	Uniprot_Hum_Compl_20180406.fasta	24604.6	0.973	1	1	1	0.0561	214
veh1_glygly	Unconventional myosin-Va OS=Homo sapiens OX=9606 GN=MYO5A PE=1 SV=2	Unconventional myosin-Va OS=Homo sapiens OX=9606 GN=MYO5A PE=1 SV=3	Uniprot_Hum_Compl_20180406.fasta	215413	0.921	1	1	1	0.00593	1855
veh1_glygly	Cysteine and glycine-rich protein 1 OS=Homo sapiens OX=9606 GN=CSRP1 PE=1 SV=3	Cysteine and glycine-rich protein 1 OS=Homo sapiens OX=9606 GN=CSRP1 PE=1 SV=4	Uniprot_Hum_Compl_20180406.fasta	20567.1	1	5	5	5	0.42	193
veh1_glygly	Heterogeneous nuclear ribonucleoprotein D0 OS=Homo sapiens OX=9606 GN=HNRNPD PE=1 SV=1	Heterogeneous nuclear ribonucleoprotein D0 OS=Homo sapiens OX=9606 GN=HNRNPD PE=1 SV=2	Uniprot_Hum_Compl_20180406.fasta	38434.5	0.839	1	1	1	0.0225	355
veh1_glygly	Actin-related protein 2/3 complex subunit 1B OS=Homo sapiens OX=9606 GN=ARPC1B PE=1 SV=3	Actin-related protein 2/3 complex subunit 1B OS=Homo sapiens OX=9606 GN=ARPC1B PE=1 SV=4	Uniprot_Hum_Compl_20180406.fasta	40949.8	1	11	14	14	0.446	372
veh1_glygly	Actin-related protein 2/3 complex subunit 1A OS=Homo sapiens OX=9606 GN=ARPC1A PE=2 SV=2	Actin-related protein 2/3 complex subunit 1A OS=Homo sapiens OX=9606 GN=ARPC1A PE=2 SV=3	Uniprot_Hum_Compl_20180406.fasta	41569.2	1	12	12	13	0.427	370
veh1_glygly	Heat shock cognate 71 kDa protein OS=Homo sapiens OX=9606 GN=HSPA8 PE=1 SV=1	Heat shock cognate 71 kDa protein OS=Homo sapiens OX=9606 GN=HSPA8 PE=1 SV=2	Uniprot_Hum_Compl_20180406.fasta	70899.8	1	14	15	15	0.286	646
veh1_glygly	tRNA-splicing ligase RtcB homolog OS=Homo sapiens OX=9606 GN=RTCB PE=1 SV=1	tRNA-splicing ligase RtcB homolog OS=Homo sapiens OX=9606 GN=RTCB PE=1 SV=2	Uniprot_Hum_Compl_20180406.fasta	55210.2	1	5	5	5	0.154	505
veh1_glygly	Signal-induced proliferation-associated 1-like protein 1 OS=Homo sapiens OX=9606 GN=SIPA1L1 PE=1 SV=4	Signal-induced proliferation-associated 1-like protein 1 OS=Homo sapiens OX=9606 GN=SIPA1L1 PE=1 SV=5	Uniprot_Hum_Compl_20180406.fasta	200032	1	16	16	16	0.113	1804
veh1_glygly	Eukaryotic initiation factor 4A-I OS=Homo sapiens OX=9606 GN=EIF4A1 PE=1 SV=1	Eukaryotic initiation factor 4A-I OS=Homo sapiens OX=9606 GN=EIF4A1 PE=1 SV=2	Uniprot_Hum_Compl_20180406.fasta	46155.3	1	3	3	3	0.0911	406
veh1_glygly	Myosin light chain kinase, smooth muscle OS=Homo sapiens OX=9606 GN=MYLK PE=1 SV=4	Myosin light chain kinase, smooth muscle OS=Homo sapiens OX=9606 GN=MYLK PE=1 SV=5	Uniprot_Hum_Compl_20180406.fasta	210713	1	42	49	56	0.286	1914
veh1_glygly	40S ribosomal protein S27 OS=Homo sapiens OX=9606 GN=RPS27 PE=1 SV=3	40S ribosomal protein S27 OS=Homo sapiens OX=9606 GN=RPS27 PE=1 SV=4	Uniprot_Hum_Compl_20180406.fasta	9460.9	0.95	1	1	1	0.155	84
veh1_glygly	Tubulin alpha-1C chain OS=Homo sapiens OX=9606 GN=TUBA1C PE=1 SV=1	Tubulin alpha-1C chain OS=Homo sapiens OX=9606 GN=TUBA1C PE=1 SV=2	Uniprot_Hum_Compl_20180406.fasta	49895.5	1	2	3	3	0.468	449
veh1_glygly	PRKC apoptosis WT1 regulator protein OS=Homo sapiens OX=9606 GN=PAWR PE=1 SV=1	PRKC apoptosis WT1 regulator protein OS=Homo sapiens OX=9606 GN=PAWR PE=1 SV=2	Uniprot_Hum_Compl_20180406.fasta	36568.1	1	4	4	4	0.156	340
veh1_glygly	Filamin-C OS=Homo sapiens OX=9606 GN=FLNC PE=1 SV=3	Filamin-C OS=Homo sapiens OX=9606 GN=FLNC PE=1 SV=4	Uniprot_Hum_Compl_20180406.fasta	291015	1	15	15	15	0.119	2725
veh1_glygly	Tropomodulin-3 OS=Homo sapiens OX=9606 GN=TMOD3 PE=1 SV=1	Tropomodulin-3 OS=Homo sapiens OX=9606 GN=TMOD3 PE=1 SV=2	Uniprot_Hum_Compl_20180406.fasta	39596.1	1	20	29	32	0.591	352
veh1_glygly	Spectrin beta chain, non-erythrocytic 1 OS=Homo sapiens OX=9606 GN=SPTBN1 PE=1 SV=2	Spectrin beta chain, non-erythrocytic 1 OS=Homo sapiens OX=9606 GN=SPTBN1 PE=1 SV=3	Uniprot_Hum_Compl_20180406.fasta	274613	1	103	137	141	0.529	2364
veh1_glygly	Non-POU domain-containing octamer-binding protein OS=Homo sapiens OX=9606 GN=NONO PE=1 SV=4	Non-POU domain-containing octamer-binding protein OS=Homo sapiens OX=9606 GN=NONO PE=1 SV=5	Uniprot_Hum_Compl_20180406.fasta	54231.6	0.309	1	1	1	0.0191	471
veh1_glygly	Inositol 1,4,5-trisphosphate receptor type 3 OS=Homo sapiens OX=9606 GN=ITPR3 PE=1 SV=2	Inositol 1,4,5-trisphosphate receptor type 3 OS=Homo sapiens OX=9606 GN=ITPR3 PE=1 SV=3	Uniprot_Hum_Compl_20180406.fasta	304110	1	7	7	7	0.0266	2671
veh1_glygly	Collagen alpha-1(VI) chain OS=Homo sapiens OX=9606 GN=COL6A1 PE=1 SV=3	Collagen alpha-1(VI) chain OS=Homo sapiens OX=9606 GN=COL6A1 PE=1 SV=4	Uniprot_Hum_Compl_20180406.fasta	108531	1	5	5	5	0.071	1028
veh1_glygly	Alpha-2-HS-glycoprotein OS=Homo sapiens OX=9606 GN=AHSG PE=1 SV=1	Alpha-2-HS-glycoprotein OS=Homo sapiens OX=9606 GN=AHSG PE=1 SV=2	Uniprot_Hum_Compl_20180406.fasta	39323.4	1	2	2	4	0.0981	367
veh1_glygly	RNA transcription, translation and transport factor protein OS=Homo sapiens OX=9606 GN=RTRAF PE=1 SV=1	RNA transcription, translation and transport factor protein OS=Homo sapiens OX=9606 GN=RTRAF PE=1 SV=2	Uniprot_Hum_Compl_20180406.fasta	28069.3	1	3	3	3	0.16	244
veh1_glygly	Actin, aortic smooth muscle OS=Homo sapiens OX=9606 GN=ACTA2 PE=1 SV=1	Actin, aortic smooth muscle OS=Homo sapiens OX=9606 GN=ACTA2 PE=1 SV=2	Uniprot_Hum_Compl_20180406.fasta	42010.1	1	10	32	65	0.729	377
veh1_glygly	Keratin, type II cuticular Hb1 OS=Homo sapiens OX=9606 GN=KRT81 PE=1 SV=3	Keratin, type II cuticular Hb1 OS=Homo sapiens OX=9606 GN=KRT81 PE=1 SV=4	Uniprot_Hum_Compl_20180406.fasta	54927.8	1	4	4	4	0.0812	505
veh1_glygly	Erlin-2 OS=Homo sapiens OX=9606 GN=ERLIN2 PE=1 SV=1	Erlin-2 OS=Homo sapiens OX=9606 GN=ERLIN2 PE=1 SV=2	Uniprot_Hum_Compl_20180406.fasta	37840.4	1	4	4	4	0.139	339
veh1_glygly	Major vault protein OS=Homo sapiens OX=9606 GN=MVP PE=1 SV=4	Major vault protein OS=Homo sapiens OX=9606 GN=MVP PE=1 SV=5	Uniprot_Hum_Compl_20180406.fasta	99326	1	5	5	5	0.0649	893
veh1_glygly	Myosin light polypeptide 6 OS=Homo sapiens OX=9606 GN=MYL6 PE=1 SV=2	Myosin light polypeptide 6 OS=Homo sapiens OX=9606 GN=MYL6 PE=1 SV=3	Uniprot_Hum_Compl_20180406.fasta	16929.8	1	9	16	23	0.583	151
veh1_glygly	Methionine--tRNA ligase, cytoplasmic OS=Homo sapiens OX=9606 GN=MARS PE=1 SV=2	Methionine--tRNA ligase, cytoplasmic OS=Homo sapiens OX=9606 GN=MARS PE=1 SV=3	Uniprot_Hum_Compl_20180406.fasta	101118	1	9	10	10	0.137	900
veh1_glygly	Signal-induced proliferation-associated 1-like protein 3 OS=Homo sapiens OX=9606 GN=SIPA1L3 PE=1 SV=3	Signal-induced proliferation-associated 1-like protein 3 OS=Homo sapiens OX=9606 GN=SIPA1L3 PE=1 SV=4	Uniprot_Hum_Compl_20180406.fasta	194612	1	24	25	25	0.184	1781
veh1_glygly	Caveolae-associated protein 1 OS=Homo sapiens OX=9606 GN=CAVIN1 PE=1 SV=1	Caveolae-associated protein 1 OS=Homo sapiens OX=9606 GN=CAVIN1 PE=1 SV=2	Uniprot_Hum_Compl_20180406.fasta	43476.5	1	3	4	4	0.128	390
veh1_glygly	Centromere protein F OS=Homo sapiens OX=9606 GN=CENPF PE=1 SV=2	Centromere protein F OS=Homo sapiens OX=9606 GN=CENPF PE=1 SV=3		0	0.809	1	1	1	0
veh1_glygly	LIM domain and actin-binding protein 1 OS=Homo sapiens OX=9606 GN=LIMA1 PE=1 SV=1	LIM domain and actin-binding protein 1 OS=Homo sapiens OX=9606 GN=LIMA1 PE=1 SV=2	Uniprot_Hum_Compl_20180406.fasta	85226.3	1	43	76	143	0.63	759
veh1_glygly	Gelsolin OS=Homo sapiens OX=9606 GN=GSN PE=1 SV=1	Gelsolin OS=Homo sapiens OX=9606 GN=GSN PE=1 SV=2	Uniprot_Hum_Compl_20180406.fasta	85697.8	1	13	16	16	0.23	782
veh1_glygly	Leucine zipper protein 1 OS=Homo sapiens OX=9606 GN=LUZP1 PE=1 SV=2	Leucine zipper protein 1 OS=Homo sapiens OX=9606 GN=LUZP1 PE=1 SV=3	Uniprot_Hum_Compl_20180406.fasta	120277	1	21	22	22	0.254	1076
veh1_glygly	Exportin-T OS=Homo sapiens OX=9606 GN=XPOT PE=1 SV=2	Exportin-T OS=Homo sapiens OX=9606 GN=XPOT PE=1 SV=3	Uniprot_Hum_Compl_20180406.fasta	109967	1	6	6	6	0.0717	962
veh1_glygly	Keratin, type II cytoskeletal 1 OS=Homo sapiens OX=9606 GN=KRT1 PE=1 SV=6	Keratin, type II cytoskeletal 1 OS=Homo sapiens OX=9606 GN=KRT1 PE=1 SV=7	Uniprot_Hum_Compl_20180406.fasta	66040.3	1	38	60	109	0.593	644
veh1_glygly	40S ribosomal protein S29 OS=Homo sapiens OX=9606 GN=RPS29 PE=1 SV=2	40S ribosomal protein S29 OS=Homo sapiens OX=9606 GN=RPS29 PE=1 SV=3	Uniprot_Hum_Compl_20180406.fasta	6676.9	1	3	3	3	0.286	56
veh1_glygly	Glyceraldehyde-3-phosphate dehydrogenase OS=Homo sapiens OX=9606 GN=GAPDH PE=1 SV=3	Glyceraldehyde-3-phosphate dehydrogenase OS=Homo sapiens OX=9606 GN=GAPDH PE=1 SV=4	Uniprot_Hum_Compl_20180406.fasta	36053.4	1	13	17	21	0.463	335
veh1_glygly	Desmoplakin OS=Homo sapiens OX=9606 GN=DSP PE=1 SV=3	Desmoplakin OS=Homo sapiens OX=9606 GN=DSP PE=1 SV=4	Uniprot_Hum_Compl_20180406.fasta	331781	0.983	1	1	1	0.00418	2871
veh1_glygly	Polyadenylate-binding protein 1 OS=Homo sapiens OX=9606 GN=PABPC1 PE=1 SV=2	Polyadenylate-binding protein 1 OS=Homo sapiens OX=9606 GN=PABPC1 PE=1 SV=3	Uniprot_Hum_Compl_20180406.fasta	70671.3	1	3	3	3	0.0487	636
veh1_glygly	RNA-binding protein EWS OS=Homo sapiens OX=9606 GN=EWSR1 PE=1 SV=1	RNA-binding protein EWS OS=Homo sapiens OX=9606 GN=EWSR1 PE=1 SV=2	Uniprot_Hum_Compl_20180406.fasta	68478.4	1	7	12	12	0.16	656
veh1_glygly	Immunoglobulin gamma-1 heavy chain OS=Homo sapiens OX=9606 PE=1 SV=1	Immunoglobulin gamma-1 heavy chain OS=Homo sapiens OX=9606 PE=1 SV=2	Uniprot_Hum_Compl_20180406.fasta	49327.7	0.989	1	1	1	0.0178	449
veh1_glygly	Unconventional myosin-VI OS=Homo sapiens OX=9606 GN=MYO6 PE=1 SV=4	Unconventional myosin-VI OS=Homo sapiens OX=9606 GN=MYO6 PE=1 SV=5	Uniprot_Hum_Compl_20180406.fasta	149697	1	11	11	11	0.102	1294
veh1_glygly	Collagen alpha-2(I) chain OS=Homo sapiens OX=9606 GN=COL1A2 PE=1 SV=7	Collagen alpha-2(I) chain OS=Homo sapiens OX=9606 GN=COL1A2 PE=1 SV=8	Uniprot_Hum_Compl_20180406.fasta	129315	1	6	6	6	0.0659	1366
veh1_glygly	Collagen alpha-3(VI) chain OS=Homo sapiens OX=9606 GN=COL6A3 PE=1 SV=5	Collagen alpha-3(VI) chain OS=Homo sapiens OX=9606 GN=COL6A3 PE=1 SV=6	Uniprot_Hum_Compl_20180406.fasta	343667	1	9	9	9	0.0343	3177
veh1_glygly	Collagen alpha-1(I) chain OS=Homo sapiens OX=9606 GN=COL1A1 PE=1 SV=5	Collagen alpha-1(I) chain OS=Homo sapiens OX=9606 GN=COL1A1 PE=1 SV=6	Uniprot_Hum_Compl_20180406.fasta	138941	1	14	15	15	0.126	1464
veh1_glygly	Arginine--tRNA ligase, cytoplasmic OS=Homo sapiens OX=9606 GN=RARS PE=1 SV=2	Arginine--tRNA ligase, cytoplasmic OS=Homo sapiens OX=9606 GN=RARS PE=1 SV=3	Uniprot_Hum_Compl_20180406.fasta	75382	1	23	28	28	0.388	660
veh1_glygly	Galectin-1 OS=Homo sapiens OX=9606 GN=LGALS1 PE=1 SV=2	Galectin-1 OS=Homo sapiens OX=9606 GN=LGALS1 PE=1 SV=3	Uniprot_Hum_Compl_20180406.fasta	14715.8	1	6	8	8	0.511	135
veh1_glygly	Ceruloplasmin OS=Homo sapiens OX=9606 GN=CP PE=1 SV=1	Ceruloplasmin OS=Homo sapiens OX=9606 GN=CP PE=1 SV=2	Uniprot_Hum_Compl_20180406.fasta	122208	1	2	2	2	0.0469	1065
veh1_glygly	40S ribosomal protein S30 OS=Homo sapiens OX=9606 GN=FAU PE=1 SV=1	40S ribosomal protein S30 OS=Homo sapiens OX=9606 GN=FAU PE=1 SV=2	Uniprot_Hum_Compl_20180406.fasta	6647.9	0.95	1	1	1	0.169	59
veh1_glygly	60S ribosomal protein L14 OS=Homo sapiens OX=9606 GN=RPL14 PE=1 SV=4	60S ribosomal protein L14 OS=Homo sapiens OX=9606 GN=RPL14 PE=1 SV=5	Uniprot_Hum_Compl_20180406.fasta	23432.3	0.991	1	1	1	0.0605	215
veh1_glygly	Tubulin beta-3 chain OS=Homo sapiens OX=9606 GN=TUBB3 PE=1 SV=2	Tubulin beta-3 chain OS=Homo sapiens OX=9606 GN=TUBB3 PE=1 SV=3	Uniprot_Hum_Compl_20180406.fasta	50432.7	1	2	2	2	0.398	450
veh1_glygly	Protein-lysine 6-oxidase OS=Homo sapiens OX=9606 GN=LOX PE=1 SV=2	Protein-lysine 6-oxidase OS=Homo sapiens OX=9606 GN=LOX PE=1 SV=3	Uniprot_Hum_Compl_20180406.fasta	46944.2	0.321	1	1	1	0.0168	417
veh1_glygly	Eukaryotic translation elongation factor 1 epsilon-1 OS=Homo sapiens OX=9606 GN=EEF1E1 PE=1 SV=1	Eukaryotic translation elongation factor 1 epsilon-1 OS=Homo sapiens OX=9606 GN=EEF1E1 PE=1 SV=2	Uniprot_Hum_Compl_20180406.fasta	19811.2	1	3	3	3	0.264	174
veh1_glygly	Complement factor B OS=Homo sapiens OX=9606 GN=CFB PE=1 SV=2	Complement factor B OS=Homo sapiens OX=9606 GN=CFB PE=1 SV=3	Uniprot_Hum_Compl_20180406.fasta	85533.2	1	2	2	5	0.0563	764
veh1_glygly	Lysyl oxidase homolog 2 OS=Homo sapiens OX=9606 GN=LOXL2 PE=1 SV=1	Lysyl oxidase homolog 2 OS=Homo sapiens OX=9606 GN=LOXL2 PE=1 SV=2	Uniprot_Hum_Compl_20180406.fasta	86723.1	1	4	4	4	0.0633	774
veh1_glygly	Aldehyde dehydrogenase X, mitochondrial OS=Homo sapiens OX=9606 GN=ALDH1B1 PE=1 SV=3	Aldehyde dehydrogenase X, mitochondrial OS=Homo sapiens OX=9606 GN=ALDH1B1 PE=1 SV=4	Uniprot_Hum_Compl_20180406.fasta	57206.6	0.914	1	1	1	0.0271	517
veh1_glygly	Arginase-1 OS=Homo sapiens OX=9606 GN=ARG1 PE=1 SV=2	Arginase-1 OS=Homo sapiens OX=9606 GN=ARG1 PE=1 SV=3	Uniprot_Hum_Compl_20180406.fasta	34736.1	1	2	2	2	0.0683	322
veh1_glygly	Desmoglein-1 OS=Homo sapiens OX=9606 GN=DSG1 PE=1 SV=2	Desmoglein-1 OS=Homo sapiens OX=9606 GN=DSG1 PE=1 SV=3	Uniprot_Hum_Compl_20180406.fasta	113749	1	3	3	3	0.0419	1049
veh1_glygly	Death-associated protein kinase 3 OS=Homo sapiens OX=9606 GN=DAPK3 PE=1 SV=1	Death-associated protein kinase 3 OS=Homo sapiens OX=9606 GN=DAPK3 PE=1 SV=2	Uniprot_Hum_Compl_20180406.fasta	52537.9	1	3	3	3	0.0793	454
veh1_glygly	60S ribosomal protein L10a OS=Homo sapiens OX=9606 GN=RPL10A PE=1 SV=2	60S ribosomal protein L10a OS=Homo sapiens OX=9606 GN=RPL10A PE=1 SV=3	Uniprot_Hum_Compl_20180406.fasta	24832	0.699	1	1	1	0.0369	217
veh1_glygly	40S ribosomal protein S11 OS=Homo sapiens OX=9606 GN=RPS11 PE=1 SV=3	40S ribosomal protein S11 OS=Homo sapiens OX=9606 GN=RPS11 PE=1 SV=4	Uniprot_Hum_Compl_20180406.fasta	18431.3	1	7	8	8	0.399	158
veh1_glygly	ADP-ribosylation factor 1 OS=Homo sapiens OX=9606 GN=ARF1 PE=1 SV=2	ADP-ribosylation factor 1 OS=Homo sapiens OX=9606 GN=ARF1 PE=1 SV=3	Uniprot_Hum_Compl_20180406.fasta	20601.7	0.95	1	1	1	0.116	181
veh1_glygly	Keratin, type I cytoskeletal 9 OS=Homo sapiens OX=9606 GN=KRT9 PE=1 SV=3	Keratin, type I cytoskeletal 9 OS=Homo sapiens OX=9606 GN=KRT9 PE=1 SV=4	Uniprot_Hum_Compl_20180406.fasta	62065.9	1	27	49	70	0.568	623
veh1_glygly	Thrombospondin-1 OS=Homo sapiens OX=9606 GN=THBS1 PE=1 SV=2	Thrombospondin-1 OS=Homo sapiens OX=9606 GN=THBS1 PE=1 SV=3	Uniprot_Hum_Compl_20180406.fasta	129382	1	16	18	18	0.184	1170
veh1_glygly	Tubulin beta chain OS=Homo sapiens OX=9606 GN=TUBB PE=1 SV=2	Tubulin beta chain OS=Homo sapiens OX=9606 GN=TUBB PE=1 SV=3	Uniprot_Hum_Compl_20180406.fasta	49670.6	1	19	27	37	0.534	444
veh1_glygly	Aspartate--tRNA ligase, cytoplasmic OS=Homo sapiens OX=9606 GN=DARS PE=1 SV=2	Aspartate--tRNA ligase, cytoplasmic OS=Homo sapiens OX=9606 GN=DARS PE=1 SV=3	Uniprot_Hum_Compl_20180406.fasta	57136.7	1	22	24	25	0.467	501
veh1_glygly	Elongation factor 1-gamma OS=Homo sapiens OX=9606 GN=EEF1G PE=1 SV=3	Elongation factor 1-gamma OS=Homo sapiens OX=9606 GN=EEF1G PE=1 SV=4	Uniprot_Hum_Compl_20180406.fasta	50119.4	0.95	1	1	1	0.0229	437
veh1_glygly	Filamin-A OS=Homo sapiens OX=9606 GN=FLNA PE=1 SV=4	Filamin-A OS=Homo sapiens OX=9606 GN=FLNA PE=1 SV=5	Uniprot_Hum_Compl_20180406.fasta	280729	1	106	153	175	0.555	2647
veh1_glygly	Supervillin OS=Homo sapiens OX=9606 GN=SVIL PE=1 SV=2	Supervillin OS=Homo sapiens OX=9606 GN=SVIL PE=1 SV=3	Uniprot_Hum_Compl_20180406.fasta	247747	1	17	17	17	0.114	2214
veh1_glygly	Coronin-1B OS=Homo sapiens OX=9606 GN=CORO1B PE=1 SV=1	Coronin-1B OS=Homo sapiens OX=9606 GN=CORO1B PE=1 SV=2	Uniprot_Hum_Compl_20180406.fasta	54234.9	1	10	10	11	0.182	489
veh1_glygly	Myosin regulatory light polypeptide 9 OS=Homo sapiens OX=9606 GN=MYL9 PE=1 SV=4	Myosin regulatory light polypeptide 9 OS=Homo sapiens OX=9606 GN=MYL9 PE=1 SV=5	Uniprot_Hum_Compl_20180406.fasta	19828.1	1	9	14	16	0.622	172
veh1_glygly	182 kDa tankyrase-1-binding protein OS=Homo sapiens OX=9606 GN=TNKS1BP1 PE=1 SV=4	183 kDa tankyrase-1-binding protein OS=Homo sapiens OX=9606 GN=TNKS1BP1 PE=1 SV=4	Uniprot_Hum_Compl_20180406.fasta	181795	1	6	6	6	0.048	1729
veh1_glygly	EF-hand domain-containing protein D1 OS=Homo sapiens OX=9606 GN=EFHD1 PE=1 SV=1	EF-hand domain-containing protein D1 OS=Homo sapiens OX=9606 GN=EFHD1 PE=1 SV=2	Uniprot_Hum_Compl_20180406.fasta	26929.2	1	8	8	8	0.49	239
veh1_glygly	Myosin-10 OS=Homo sapiens OX=9606 GN=MYH10 PE=1 SV=3	Myosin-10 OS=Homo sapiens OX=9606 GN=MYH10 PE=1 SV=4	Uniprot_Hum_Compl_20180406.fasta	229005	1	31	31	31	0.291	1976
veh1_glygly	Cofilin-1 OS=Homo sapiens OX=9606 GN=CFL1 PE=1 SV=3	Cofilin-1 OS=Homo sapiens OX=9606 GN=CFL1 PE=1 SV=4	Uniprot_Hum_Compl_20180406.fasta	18503.2	1	11	13	14	0.578	166
veh1_glygly	Glia-derived nexin OS=Homo sapiens OX=9606 GN=SERPINE2 PE=1 SV=1	Glia-derived nexin OS=Homo sapiens OX=9606 GN=SERPINE2 PE=1 SV=2	Uniprot_Hum_Compl_20180406.fasta	44003.2	1	9	9	9	0.251	398
veh1_glygly	Transgelin OS=Homo sapiens OX=9606 GN=TAGLN PE=1 SV=4	Transgelin OS=Homo sapiens OX=9606 GN=TAGLN PE=1 SV=5	Uniprot_Hum_Compl_20180406.fasta	22611	1	6	6	6	0.368	201
veh1_glygly	Keratin, type II cytoskeletal 5 OS=Homo sapiens OX=9606 GN=KRT5 PE=1 SV=3	Keratin, type II cytoskeletal 5 OS=Homo sapiens OX=9606 GN=KRT5 PE=1 SV=4	Uniprot_Hum_Compl_20180406.fasta	62379.6	1	16	19	20	0.378	590
veh1_glygly	Bifunctional glutamate/proline--tRNA ligase OS=Homo sapiens OX=9606 GN=EPRS PE=1 SV=5	Bifunctional glutamate/proline--tRNA ligase OS=Homo sapiens OX=9606 GN=EPRS PE=1 SV=6	Uniprot_Hum_Compl_20180406.fasta	170593	1	61	80	88	0.512	1512
veh1_glygly	Destrin OS=Homo sapiens OX=9606 GN=DSTN PE=1 SV=3	Destrin OS=Homo sapiens OX=9606 GN=DSTN PE=1 SV=4	Uniprot_Hum_Compl_20180406.fasta	18506.2	0.05	0	0	0	0	165
veh1_glygly	Lysine--tRNA ligase OS=Homo sapiens OX=9606 GN=KARS PE=1 SV=3	Lysine--tRNA ligase OS=Homo sapiens OX=9606 GN=KARS PE=1 SV=4	Uniprot_Hum_Compl_20180406.fasta	68050.4	1	8	8	8	0.129	597
veh1_glygly	Keratin, type II cytoskeletal 6A OS=Homo sapiens OX=9606 GN=KRT6A PE=1 SV=3	Keratin, type II cytoskeletal 6A OS=Homo sapiens OX=9606 GN=KRT6A PE=1 SV=4	Uniprot_Hum_Compl_20180406.fasta	60046.4	1	6	6	6	0.305	564
veh1_glygly	D-3-phosphoglycerate dehydrogenase OS=Homo sapiens OX=9606 GN=PHGDH PE=1 SV=4	D-3-phosphoglycerate dehydrogenase OS=Homo sapiens OX=9606 GN=PHGDH PE=1 SV=5	Uniprot_Hum_Compl_20180406.fasta	56650.6	1	4	4	4	0.0901	533
veh1_glygly	Cytospin-B OS=Homo sapiens OX=9606 GN=SPECC1 PE=1 SV=1	Cytospin-B OS=Homo sapiens OX=9606 GN=SPECC1 PE=1 SV=2	Uniprot_Hum_Compl_20180406.fasta	118588	1	8	8	8	0.0918	1068
veh1_glygly	Cytospin-A OS=Homo sapiens OX=9606 GN=SPECC1L PE=1 SV=2	Cytospin-A OS=Homo sapiens OX=9606 GN=SPECC1L PE=1 SV=3	Uniprot_Hum_Compl_20180406.fasta	124605	1	29	36	37	0.338	1117
veh1_glygly	Coatomer subunit beta OS=Homo sapiens OX=9606 GN=COPB1 PE=1 SV=3	Coatomer subunit beta OS=Homo sapiens OX=9606 GN=COPB1 PE=1 SV=4	Uniprot_Hum_Compl_20180406.fasta	107146	0.615	1	1	1	0.0115	953
veh1_glygly	Phostensin OS=Homo sapiens OX=9606 GN=PPP1R18 PE=1 SV=1	Phostensin OS=Homo sapiens OX=9606 GN=PPP1R18 PE=1 SV=2	Uniprot_Hum_Compl_20180406.fasta	67942.8	1	20	24	24	0.405	613
veh1_glygly	Actin, cytoplasmic 2 OS=Homo sapiens OX=9606 GN=ACTG1 PE=1 SV=1	Actin, cytoplasmic 2 OS=Homo sapiens OX=9606 GN=ACTG1 PE=1 SV=2	Uniprot_Hum_Compl_20180406.fasta	41793.9	1	33	89	419	0.816	375
veh1_glygly	CD59 glycoprotein OS=Homo sapiens OX=9606 GN=CD59 PE=1 SV=1	CD59 glycoprotein OS=Homo sapiens OX=9606 GN=CD59 PE=1 SV=2	Uniprot_Hum_Compl_20180406.fasta	14177.2	1	2	2	2	0.156	128
veh1_glygly	ADP-ribosylation factor 4 OS=Homo sapiens OX=9606 GN=ARF4 PE=1 SV=3	ADP-ribosylation factor 4 OS=Homo sapiens OX=9606 GN=ARF4 PE=1 SV=4	Uniprot_Hum_Compl_20180406.fasta	20511.6	1	6	6	6	0.339	180
veh1_glygly	Platelet-derived growth factor receptor beta OS=Homo sapiens OX=9606 GN=PDGFRB PE=1 SV=1	Platelet-derived growth factor receptor beta OS=Homo sapiens OX=9606 GN=PDGFRB PE=1 SV=2	Uniprot_Hum_Compl_20180406.fasta	123970	1	13	16	16	0.156	1106
veh1_glygly	60S ribosomal protein L17 OS=Homo sapiens OX=9606 GN=RPL17 PE=1 SV=3	60S ribosomal protein L17 OS=Homo sapiens OX=9606 GN=RPL17 PE=1 SV=4	Uniprot_Hum_Compl_20180406.fasta	21397.4	1	2	2	2	0.163	184
veh1_glygly	Tubulin beta-6 chain OS=Homo sapiens OX=9606 GN=TUBB6 PE=1 SV=1	Tubulin beta-6 chain OS=Homo sapiens OX=9606 GN=TUBB6 PE=1 SV=2	Uniprot_Hum_Compl_20180406.fasta	49857.2	1	6	7	8	0.361	446
veh1_glygly	Tropomyosin alpha-1 chain OS=Homo sapiens OX=9606 GN=TPM1 PE=1 SV=2	Tropomyosin alpha-1 chain OS=Homo sapiens OX=9606 GN=TPM1 PE=1 SV=3	Uniprot_Hum_Compl_20180406.fasta	32710	1	19	26	28	0.458	284
veh1_glygly	Alpha-1-antichymotrypsin OS=Homo sapiens OX=9606 GN=SERPINA3 PE=1 SV=2	Alpha-1-antichymotrypsin OS=Homo sapiens OX=9606 GN=SERPINA3 PE=1 SV=3	Uniprot_Hum_Compl_20180406.fasta	47653	1	2	2	2	0.0686	423
veh1_glygly	Synaptopodin-2 OS=Homo sapiens OX=9606 GN=SYNPO2 PE=1 SV=2	Synaptopodin-2 OS=Homo sapiens OX=9606 GN=SYNPO2 PE=1 SV=3	Uniprot_Hum_Compl_20180406.fasta	117514	1	3	3	3	0.0457	1093
veh1_glygly	40S ribosomal protein S10 OS=Homo sapiens OX=9606 GN=RPS10 PE=1 SV=1	40S ribosomal protein S10 OS=Homo sapiens OX=9606 GN=RPS10 PE=1 SV=2	Uniprot_Hum_Compl_20180406.fasta	18898.3	0.95	1	1	1	0.0545	165
veh1_glygly	F-actin-capping protein subunit alpha-1 OS=Homo sapiens OX=9606 GN=CAPZA1 PE=1 SV=3	F-actin-capping protein subunit alpha-1 OS=Homo sapiens OX=9606 GN=CAPZA1 PE=1 SV=4	Uniprot_Hum_Compl_20180406.fasta	32923.2	1	10	16	21	0.629	286
veh1_glygly	Coronin-1C OS=Homo sapiens OX=9606 GN=CORO1C PE=1 SV=1	Coronin-1C OS=Homo sapiens OX=9606 GN=CORO1C PE=1 SV=2	Uniprot_Hum_Compl_20180406.fasta	53250.3	1	21	32	55	0.418	474
veh1_glygly	Complement C4-A OS=Homo sapiens OX=9606 GN=C4A PE=1 SV=2	Complement C4-A OS=Homo sapiens OX=9606 GN=C4A PE=1 SV=3	Uniprot_Hum_Compl_20180406.fasta	192787	1	5	5	6	0.0568	1744
veh1_glygly	Pyruvate kinase PKM OS=Homo sapiens OX=9606 GN=PKM PE=1 SV=4	Pyruvate kinase PKM OS=Homo sapiens OX=9606 GN=PKM PE=1 SV=5	Uniprot_Hum_Compl_20180406.fasta	57937.5	1	7	7	7	0.185	531
veh1_glygly	Caspase-14 OS=Homo sapiens OX=9606 GN=CASP14 PE=1 SV=2	Caspase-14 OS=Homo sapiens OX=9606 GN=CASP14 PE=1 SV=3	Uniprot_Hum_Compl_20180406.fasta	27679.8	1	3	3	3	0.161	242
veh1_glygly	LIM domain only protein 7 OS=Homo sapiens OX=9606 GN=LMO7 PE=1 SV=3	LIM domain only protein 7 OS=Homo sapiens OX=9606 GN=LMO7 PE=1 SV=4	Uniprot_Hum_Compl_20180406.fasta	192699	1	53	64	66	0.372	1683
veh1_glygly	Importin-5 OS=Homo sapiens OX=9606 GN=IPO5 PE=1 SV=4	Importin-5 OS=Homo sapiens OX=9606 GN=IPO5 PE=1 SV=5	Uniprot_Hum_Compl_20180406.fasta	123632	0.321	1	1	1	0.00638	1097
veh1_glygly	Testin OS=Homo sapiens OX=9606 GN=TES PE=1 SV=1	Testin OS=Homo sapiens OX=9606 GN=TES PE=1 SV=2	Uniprot_Hum_Compl_20180406.fasta	47995.6	1	2	2	2	0.0736	421
veh1_glygly	Keratin, type II cytoskeletal 7 OS=Homo sapiens OX=9606 GN=KRT7 PE=1 SV=5	Keratin, type II cytoskeletal 7 OS=Homo sapiens OX=9606 GN=KRT7 PE=1 SV=6	Uniprot_Hum_Compl_20180406.fasta	51387.3	1	16	19	19	0.384	469
veh1_glygly	DNA-dependent protein kinase catalytic subunit OS=Homo sapiens OX=9606 GN=PRKDC PE=1 SV=3	DNA-dependent protein kinase catalytic subunit OS=Homo sapiens OX=9606 GN=PRKDC PE=1 SV=4	Uniprot_Hum_Compl_20180406.fasta	469096	1	18	18	18	0.0463	4128
veh1_glygly	PDZ and LIM domain protein 1 OS=Homo sapiens OX=9606 GN=PDLIM1 PE=1 SV=4	PDZ and LIM domain protein 1 OS=Homo sapiens OX=9606 GN=PDLIM1 PE=1 SV=5	Uniprot_Hum_Compl_20180406.fasta	36071.3	1	5	6	6	0.204	329
veh1_glygly	Unconventional myosin-Ib OS=Homo sapiens OX=9606 GN=MYO1B PE=1 SV=3	Unconventional myosin-Ib OS=Homo sapiens OX=9606 GN=MYO1B PE=1 SV=4	Uniprot_Hum_Compl_20180406.fasta	131991	1	45	64	78	0.459	1136
veh1_glygly	40S ribosomal protein S2 OS=Homo sapiens OX=9606 GN=RPS2 PE=1 SV=2	40S ribosomal protein S2 OS=Homo sapiens OX=9606 GN=RPS2 PE=1 SV=3	Uniprot_Hum_Compl_20180406.fasta	31325.2	0.95	1	1	1	0.0375	293
veh1_glygly	Keratin, type II cytoskeletal 6B OS=Homo sapiens OX=9606 GN=KRT6B PE=1 SV=5	Keratin, type II cytoskeletal 6B OS=Homo sapiens OX=9606 GN=KRT6B PE=1 SV=6	Uniprot_Hum_Compl_20180406.fasta	60068.6	0.649	1	1	1	0.305	564
veh1_glygly	Isoleucine--tRNA ligase, cytoplasmic OS=Homo sapiens OX=9606 GN=IARS PE=1 SV=2	Isoleucine--tRNA ligase, cytoplasmic OS=Homo sapiens OX=9606 GN=IARS PE=1 SV=3	Uniprot_Hum_Compl_20180406.fasta	144502	1	44	55	62	0.413	1262
veh1_glygly	Actin-related protein 2/3 complex subunit 2 OS=Homo sapiens OX=9606 GN=ARPC2 PE=1 SV=1	Actin-related protein 2/3 complex subunit 2 OS=Homo sapiens OX=9606 GN=ARPC2 PE=1 SV=2	Uniprot_Hum_Compl_20180406.fasta	34333.7	1	14	24	26	0.44	300
veh1_glygly	Histone H4 OS=Homo sapiens OX=9606 GN=HIST1H4A PE=1 SV=2	Histone H4 OS=Homo sapiens OX=9606 GN=HIST1H4A PE=1 SV=3	Uniprot_Hum_Compl_20180406.fasta	11367.7	1	7	9	10	0.524	103
veh1_glygly	Splicing factor, proline- and glutamine-rich OS=Homo sapiens OX=9606 GN=SFPQ PE=1 SV=2	Splicing factor, proline- and glutamine-rich OS=Homo sapiens OX=9606 GN=SFPQ PE=1 SV=3	Uniprot_Hum_Compl_20180406.fasta	76149.5	1	5	6	6	0.0835	707
veh1_glygly	Cathepsin B OS=Homo sapiens OX=9606 GN=CTSB PE=1 SV=3	Cathepsin B OS=Homo sapiens OX=9606 GN=CTSB PE=1 SV=4	Uniprot_Hum_Compl_20180406.fasta	37821.2	0.95	1	2	2	0.0531	339
veh1_glygly	Histone H2B type 1-C/E/F/G/I OS=Homo sapiens OX=9606 GN=HIST1H2BC PE=1 SV=4	Histone H2B type 1-C/E/F/G/I OS=Homo sapiens OX=9606 GN=HIST1H2BC PE=1 SV=5	Uniprot_Hum_Compl_20180406.fasta	13952.7	1	3	5	6	0.262	126
veh1_glygly	Apolipoprotein B-100 OS=Homo sapiens OX=9606 GN=APOB PE=1 SV=2	Apolipoprotein B-100 OS=Homo sapiens OX=9606 GN=APOB PE=1 SV=3	Uniprot_Hum_Compl_20180406.fasta	515615	1	4	4	4	0.0169	4563
veh1_glygly	TRIO and F-actin-binding protein OS=Homo sapiens OX=9606 GN=TRIOBP PE=1 SV=3	TRIO and F-actin-binding protein OS=Homo sapiens OX=9606 GN=TRIOBP PE=1 SV=4	Uniprot_Hum_Compl_20180406.fasta	261374	0.95	1	1	1	0.0114	2365
veh1_glygly	Protein disulfide-isomerase OS=Homo sapiens OX=9606 GN=P4HB PE=1 SV=3	Protein disulfide-isomerase OS=Homo sapiens OX=9606 GN=P4HB PE=1 SV=4	Uniprot_Hum_Compl_20180406.fasta	57118.1	1	2	2	2	0.0453	508
veh1_glygly	Inter-alpha-trypsin inhibitor heavy chain H1 OS=Homo sapiens OX=9606 GN=ITIH1 PE=1 SV=3	Inter-alpha-trypsin inhibitor heavy chain H1 OS=Homo sapiens OX=9606 GN=ITIH1 PE=1 SV=4	Uniprot_Hum_Compl_20180406.fasta	101390	1	2	2	2	0.0494	911
veh1_glygly	Tropomyosin beta chain OS=Homo sapiens OX=9606 GN=TPM2 PE=1 SV=1	Tropomyosin beta chain OS=Homo sapiens OX=9606 GN=TPM2 PE=1 SV=2	Uniprot_Hum_Compl_20180406.fasta	32851.7	1	5	7	7	0.299	284
veh1_glygly	Heterogeneous nuclear ribonucleoprotein M OS=Homo sapiens OX=9606 GN=HNRNPM PE=1 SV=3	Heterogeneous nuclear ribonucleoprotein M OS=Homo sapiens OX=9606 GN=HNRNPM PE=1 SV=4	Uniprot_Hum_Compl_20180406.fasta	77517.3	1	3	3	3	0.0452	730
veh1_glygly	Nexilin OS=Homo sapiens OX=9606 GN=NEXN PE=1 SV=1	Nexilin OS=Homo sapiens OX=9606 GN=NEXN PE=1 SV=2	Uniprot_Hum_Compl_20180406.fasta	80660.4	1	30	39	45	0.396	675
veh1_glygly	40S ribosomal protein S12 OS=Homo sapiens OX=9606 GN=RPS12 PE=1 SV=3	40S ribosomal protein S12 OS=Homo sapiens OX=9606 GN=RPS12 PE=1 SV=4	Uniprot_Hum_Compl_20180406.fasta	14514.8	0.823	1	1	1	0.0606	132
veh2_glygly	Angiotensinogen OS=Homo sapiens OX=9606 GN=AGT PE=1 SV=1	Angiotensinogen OS=Homo sapiens OX=9606 GN=AGT PE=1 SV=2	Uniprot_Hum_Compl_20180406.fasta	53154.8	0.999	1	1	1	0.0495	485
veh2_glygly	HEAT repeat-containing protein 1 OS=Homo sapiens OX=9606 GN=HEATR1 PE=1 SV=3	HEAT repeat-containing protein 1 OS=Homo sapiens OX=9606 GN=HEATR1 PE=1 SV=4		0	0.884	0	0	0	0
veh2_glygly	Unconventional myosin-VI OS=Homo sapiens OX=9606 GN=MYO6 PE=1 SV=4	Unconventional myosin-VI OS=Homo sapiens OX=9606 GN=MYO6 PE=1 SV=5	Uniprot_Hum_Compl_20180406.fasta	149697	1	23	25	25	0.236	1294
veh2_glygly	40S ribosomal protein S11 OS=Homo sapiens OX=9606 GN=RPS11 PE=1 SV=3	40S ribosomal protein S11 OS=Homo sapiens OX=9606 GN=RPS11 PE=1 SV=4	Uniprot_Hum_Compl_20180406.fasta	18431.3	1	4	4	4	0.228	158
veh2_glygly	Heterogeneous nuclear ribonucleoprotein A1 OS=Homo sapiens OX=9606 GN=HNRNPA1 PE=1 SV=5	Heterogeneous nuclear ribonucleoprotein A1 OS=Homo sapiens OX=9606 GN=HNRNPA1 PE=1 SV=6	Uniprot_Hum_Compl_20180406.fasta	38747	0.95	1	1	1	0.0403	372
veh2_glygly	F-actin-capping protein subunit alpha-2 OS=Homo sapiens OX=9606 GN=CAPZA2 PE=1 SV=3	F-actin-capping protein subunit alpha-2 OS=Homo sapiens OX=9606 GN=CAPZA2 PE=1 SV=4	Uniprot_Hum_Compl_20180406.fasta	32949.2	1	12	19	22	0.612	286
veh2_glygly	Complement C4-A OS=Homo sapiens OX=9606 GN=C4A PE=1 SV=2	Complement C4-A OS=Homo sapiens OX=9606 GN=C4A PE=1 SV=3	Uniprot_Hum_Compl_20180406.fasta	192787	0.95	1	1	1	0.012	1744
veh2_glygly	A-kinase anchor protein 2 OS=Homo sapiens OX=9606 GN=AKAP2 PE=1 SV=3	A-kinase anchor protein 2 OS=Homo sapiens OX=9606 GN=AKAP2 PE=1 SV=4	Uniprot_Hum_Compl_20180406.fasta	94660.9	1	24	27	27	0.392	859
veh2_glygly	60S ribosomal protein L3 OS=Homo sapiens OX=9606 GN=RPL3 PE=1 SV=2	60S ribosomal protein L3 OS=Homo sapiens OX=9606 GN=RPL3 PE=1 SV=3	Uniprot_Hum_Compl_20180406.fasta	46109.5	1	8	8	8	0.199	403
veh2_glygly	Prelamin-A/C OS=Homo sapiens OX=9606 GN=LMNA PE=1 SV=1	Prelamin-A/C OS=Homo sapiens OX=9606 GN=LMNA PE=1 SV=2	Uniprot_Hum_Compl_20180406.fasta	74140.7	1	4	4	4	0.0843	664
veh2_glygly	Caveolin-1 OS=Homo sapiens OX=9606 GN=CAV1 PE=1 SV=4	Caveolin-1 OS=Homo sapiens OX=9606 GN=CAV1 PE=1 SV=5	Uniprot_Hum_Compl_20180406.fasta	20472.2	1	2	2	2	0.163	178
veh2_glygly	Guanine nucleotide-binding protein G(I)/G(S)/G(T) subunit beta-2 OS=Homo sapiens OX=9606 GN=GNB2 PE=1 SV=3	Guanine nucleotide-binding protein G(I)/G(S)/G(T) subunit beta-2 OS=Homo sapiens OX=9606 GN=GNB2 PE=1 SV=4	Uniprot_Hum_Compl_20180406.fasta	37331.8	0.999	2	2	2	0.0618	340
veh2_glygly	LIM domain and actin-binding protein 1 OS=Homo sapiens OX=9606 GN=LIMA1 PE=1 SV=1	LIM domain and actin-binding protein 1 OS=Homo sapiens OX=9606 GN=LIMA1 PE=1 SV=2	Uniprot_Hum_Compl_20180406.fasta	85226.3	1	47	69	112	0.643	759
veh2_glygly	60S ribosomal protein L4 OS=Homo sapiens OX=9606 GN=RPL4 PE=1 SV=5	60S ribosomal protein L4 OS=Homo sapiens OX=9606 GN=RPL4 PE=1 SV=6	Uniprot_Hum_Compl_20180406.fasta	47699.1	1	7	7	7	0.225	427
veh2_glygly	Probable ATP-dependent RNA helicase DDX20 OS=Homo sapiens OX=9606 GN=DDX20 PE=1 SV=2	Probable ATP-dependent RNA helicase DDX20 OS=Homo sapiens OX=9606 GN=DDX20 PE=1 SV=3	Uniprot_Hum_Compl_20180406.fasta	92242.1	0.14	0	0	0	0	824
veh2_glygly	Junction plakoglobin OS=Homo sapiens OX=9606 GN=JUP PE=1 SV=3	Junction plakoglobin OS=Homo sapiens OX=9606 GN=JUP PE=1 SV=4	Uniprot_Hum_Compl_20180406.fasta	81745.9	0.072	0	0	0	0	745
veh2_glygly	40S ribosomal protein S4, X isoform OS=Homo sapiens OX=9606 GN=RPS4X PE=1 SV=2	40S ribosomal protein S4, X isoform OS=Homo sapiens OX=9606 GN=RPS4X PE=1 SV=3	Uniprot_Hum_Compl_20180406.fasta	29599.3	1	6	6	6	0.186	263
veh2_glygly	Myosin phosphatase Rho-interacting protein OS=Homo sapiens OX=9606 GN=MPRIP PE=1 SV=3	Myosin phosphatase Rho-interacting protein OS=Homo sapiens OX=9606 GN=MPRIP PE=1 SV=4	Uniprot_Hum_Compl_20180406.fasta	116536	1	46	59	67	0.545	1025
veh2_glygly	Unconventional myosin-Id OS=Homo sapiens OX=9606 GN=MYO1D PE=1 SV=2	Unconventional myosin-Id OS=Homo sapiens OX=9606 GN=MYO1D PE=1 SV=3	Uniprot_Hum_Compl_20180406.fasta	116206	1	41	46	48	0.48	1006
veh2_glygly	Unconventional myosin-Ic OS=Homo sapiens OX=9606 GN=MYO1C PE=1 SV=4	Unconventional myosin-Ic OS=Homo sapiens OX=9606 GN=MYO1C PE=1 SV=5	Uniprot_Hum_Compl_20180406.fasta	121685	1	47	63	91	0.49	1063
veh2_glygly	40S ribosomal protein S3 OS=Homo sapiens OX=9606 GN=RPS3 PE=1 SV=2	40S ribosomal protein S3 OS=Homo sapiens OX=9606 GN=RPS3 PE=1 SV=3	Uniprot_Hum_Compl_20180406.fasta	26688.6	1	9	9	9	0.416	243
veh2_glygly	Plastin-3 OS=Homo sapiens OX=9606 GN=PLS3 PE=1 SV=4	Plastin-3 OS=Homo sapiens OX=9606 GN=PLS3 PE=1 SV=5	Uniprot_Hum_Compl_20180406.fasta	70813.9	1	5	5	5	0.0873	630
veh2_glygly	Actin-related protein 2/3 complex subunit 3 OS=Homo sapiens OX=9606 GN=ARPC3 PE=1 SV=3	Actin-related protein 2/3 complex subunit 3 OS=Homo sapiens OX=9606 GN=ARPC3 PE=1 SV=4	Uniprot_Hum_Compl_20180406.fasta	20547.8	1	6	8	9	0.292	178
veh2_glygly	Collagen alpha-1(III) chain OS=Homo sapiens OX=9606 GN=COL3A1 PE=1 SV=4	Collagen alpha-1(III) chain OS=Homo sapiens OX=9606 GN=COL3A1 PE=1 SV=5	Uniprot_Hum_Compl_20180406.fasta	138565	0.272	1	1	1	0.00682	1466
veh2_glygly	Endoplasmic reticulum chaperone BiP OS=Homo sapiens OX=9606 GN=HSPA5 PE=1 SV=2	Endoplasmic reticulum chaperone BiP OS=Homo sapiens OX=9606 GN=HSPA5 PE=1 SV=3	Uniprot_Hum_Compl_20180406.fasta	72334.7	1	22	25	26	0.376	654
veh2_glygly	Serine protease 23 OS=Homo sapiens OX=9606 GN=PRSS23 PE=1 SV=1	Serine protease 23 OS=Homo sapiens OX=9606 GN=PRSS23 PE=1 SV=2	Uniprot_Hum_Compl_20180406.fasta	43002.4	1	6	6	6	0.232	383
veh2_glygly	Inter-alpha-trypsin inhibitor heavy chain H4 OS=Homo sapiens OX=9606 GN=ITIH4 PE=1 SV=4	Inter-alpha-trypsin inhibitor heavy chain H4 OS=Homo sapiens OX=9606 GN=ITIH4 PE=1 SV=5	Uniprot_Hum_Compl_20180406.fasta	103358	0.151	0	0	0	0	930
veh2_glygly	Tropomyosin alpha-4 chain OS=Homo sapiens OX=9606 GN=TPM4 PE=1 SV=3	Tropomyosin alpha-4 chain OS=Homo sapiens OX=9606 GN=TPM4 PE=1 SV=4	Uniprot_Hum_Compl_20180406.fasta	28522.4	1	8	12	12	0.508	248
veh2_glygly	Tropomyosin alpha-3 chain OS=Homo sapiens OX=9606 GN=TPM3 PE=1 SV=2	Tropomyosin alpha-3 chain OS=Homo sapiens OX=9606 GN=TPM3 PE=1 SV=3	Uniprot_Hum_Compl_20180406.fasta	32951.4	1	2	2	2	0.411	285
veh2_glygly	BAG family molecular chaperone regulator 2 OS=Homo sapiens OX=9606 GN=BAG2 PE=1 SV=1	BAG family molecular chaperone regulator 2 OS=Homo sapiens OX=9606 GN=BAG2 PE=1 SV=2	Uniprot_Hum_Compl_20180406.fasta	23772.5	0.43	1	1	1	0.0427	211
veh2_glygly	40S ribosomal protein S14 OS=Homo sapiens OX=9606 GN=RPS14 PE=1 SV=3	40S ribosomal protein S14 OS=Homo sapiens OX=9606 GN=RPS14 PE=1 SV=4	Uniprot_Hum_Compl_20180406.fasta	16272.9	1	3	3	3	0.278	151
veh2_glygly	40S ribosomal protein S13 OS=Homo sapiens OX=9606 GN=RPS13 PE=1 SV=2	40S ribosomal protein S13 OS=Homo sapiens OX=9606 GN=RPS13 PE=1 SV=3	Uniprot_Hum_Compl_20180406.fasta	17223.3	1	3	3	3	0.152	151
veh2_glygly	Tubulin beta-4B chain OS=Homo sapiens OX=9606 GN=TUBB4B PE=1 SV=1	Tubulin beta-4B chain OS=Homo sapiens OX=9606 GN=TUBB4B PE=1 SV=2	Uniprot_Hum_Compl_20180406.fasta	49830.7	1	4	5	6	0.663	445
veh2_glygly	Heterogeneous nuclear ribonucleoprotein A3 OS=Homo sapiens OX=9606 GN=HNRNPA3 PE=1 SV=2	Heterogeneous nuclear ribonucleoprotein A3 OS=Homo sapiens OX=9606 GN=HNRNPA3 PE=1 SV=3	Uniprot_Hum_Compl_20180406.fasta	39595.1	0.95	1	1	1	0.0423	378
veh2_glygly	60S ribosomal protein L22 OS=Homo sapiens OX=9606 GN=RPL22 PE=1 SV=2	60S ribosomal protein L22 OS=Homo sapiens OX=9606 GN=RPL22 PE=1 SV=3	Uniprot_Hum_Compl_20180406.fasta	14787.3	0.937	1	1	1	0.0859	128
veh2_glygly	Alpha-actinin-2 OS=Homo sapiens OX=9606 GN=ACTN2 PE=1 SV=1	Alpha-actinin-2 OS=Homo sapiens OX=9606 GN=ACTN2 PE=1 SV=2	Uniprot_Hum_Compl_20180406.fasta	103858	1	2	3	3	0.198	894
veh2_glygly	60S ribosomal protein L21 OS=Homo sapiens OX=9606 GN=RPL21 PE=1 SV=2	60S ribosomal protein L21 OS=Homo sapiens OX=9606 GN=RPL21 PE=1 SV=3	Uniprot_Hum_Compl_20180406.fasta	18565	0.998	1	1	1	0.05	160
veh2_glygly	Actin-related protein 3 OS=Homo sapiens OX=9606 GN=ACTR3 PE=1 SV=3	Actin-related protein 3 OS=Homo sapiens OX=9606 GN=ACTR3 PE=1 SV=4	Uniprot_Hum_Compl_20180406.fasta	47371.9	1	18	23	31	0.555	418
veh2_glygly	Alpha-actinin-1 OS=Homo sapiens OX=9606 GN=ACTN1 PE=1 SV=2	Alpha-actinin-1 OS=Homo sapiens OX=9606 GN=ACTN1 PE=1 SV=3	Uniprot_Hum_Compl_20180406.fasta	103061	1	41	74	120	0.715	892
veh2_glygly	Actin-related protein 2 OS=Homo sapiens OX=9606 GN=ACTR2 PE=1 SV=1	Actin-related protein 2 OS=Homo sapiens OX=9606 GN=ACTR2 PE=1 SV=2	Uniprot_Hum_Compl_20180406.fasta	44761.7	1	12	17	21	0.35	394
veh2_glygly	Glutamine--tRNA ligase OS=Homo sapiens OX=9606 GN=QARS PE=1 SV=1	Glutamine--tRNA ligase OS=Homo sapiens OX=9606 GN=QARS PE=1 SV=2	Uniprot_Hum_Compl_20180406.fasta	87799.9	1	17	17	17	0.27	775
veh2_glygly	Protein flightless-1 homolog OS=Homo sapiens OX=9606 GN=FLII PE=1 SV=2	Protein flightless-1 homolog OS=Homo sapiens OX=9606 GN=FLII PE=1 SV=3	Uniprot_Hum_Compl_20180406.fasta	144755	1	13	13	14	0.105	1269
veh2_glygly	Myosin regulatory light chain 12A OS=Homo sapiens OX=9606 GN=MYL12A PE=1 SV=2	Myosin regulatory light chain 12A OS=Homo sapiens OX=9606 GN=MYL12A PE=1 SV=3	Uniprot_Hum_Compl_20180406.fasta	19780.3	1	5	10	42	0.632	172
veh2_glygly	Tropomyosin beta chain OS=Homo sapiens OX=9606 GN=TPM2 PE=1 SV=1	Tropomyosin beta chain OS=Homo sapiens OX=9606 GN=TPM2 PE=1 SV=2	Uniprot_Hum_Compl_20180406.fasta	32851.7	1	14	21	32	0.595	284
veh2_glygly	PDZ and LIM domain protein 4 OS=Homo sapiens OX=9606 GN=PDLIM4 PE=1 SV=2	PDZ and LIM domain protein 4 OS=Homo sapiens OX=9606 GN=PDLIM4 PE=1 SV=3	Uniprot_Hum_Compl_20180406.fasta	35398.2	1	2	2	2	0.0939	330
veh2_glygly	ATP synthase subunit alpha, mitochondrial OS=Homo sapiens OX=9606 GN=ATP5F1A PE=1 SV=1	ATP synthase subunit alpha, mitochondrial OS=Homo sapiens OX=9606 GN=ATP5F1A PE=1 SV=2	Uniprot_Hum_Compl_20180406.fasta	59752.1	1	4	4	4	0.0886	553
veh2_glygly	Keratin, type I cytoskeletal 14 OS=Homo sapiens OX=9606 GN=KRT14 PE=1 SV=4	Keratin, type I cytoskeletal 14 OS=Homo sapiens OX=9606 GN=KRT14 PE=1 SV=5	Uniprot_Hum_Compl_20180406.fasta	51562.5	1	10	11	11	0.311	472
veh2_glygly	Ras GTPase-activating-like protein IQGAP1 OS=Homo sapiens OX=9606 GN=IQGAP1 PE=1 SV=1	Ras GTPase-activating-like protein IQGAP1 OS=Homo sapiens OX=9606 GN=IQGAP1 PE=1 SV=2	Uniprot_Hum_Compl_20180406.fasta	189259	1	36	36	37	0.29	1657
veh2_glygly	Sperm-specific antigen 2 OS=Homo sapiens OX=9606 GN=SSFA2 PE=1 SV=3	Sperm-specific antigen 2 OS=Homo sapiens OX=9606 GN=SSFA2 PE=1 SV=4	Uniprot_Hum_Compl_20180406.fasta	138386	0.999	1	1	1	0.0111	1259
veh2_glygly	Tight junction protein ZO-1 OS=Homo sapiens OX=9606 GN=TJP1 PE=1 SV=3	Tight junction protein ZO-1 OS=Homo sapiens OX=9606 GN=TJP1 PE=1 SV=4	Uniprot_Hum_Compl_20180406.fasta	195460	1	6	6	6	0.0458	1748
veh2_glygly	Myosin-9 OS=Homo sapiens OX=9606 GN=MYH9 PE=1 SV=4	Myosin-9 OS=Homo sapiens OX=9606 GN=MYH9 PE=1 SV=5	Uniprot_Hum_Compl_20180406.fasta	226538	1	180	420	1009	0.674	1960
veh2_glygly	D-3-phosphoglycerate dehydrogenase OS=Homo sapiens OX=9606 GN=PHGDH PE=1 SV=4	D-3-phosphoglycerate dehydrogenase OS=Homo sapiens OX=9606 GN=PHGDH PE=1 SV=5	Uniprot_Hum_Compl_20180406.fasta	56650.6	0.192	0	0	0	0	533
veh2_glygly	Actin-related protein 2/3 complex subunit 5 OS=Homo sapiens OX=9606 GN=ARPC5 PE=1 SV=3	Actin-related protein 2/3 complex subunit 5 OS=Homo sapiens OX=9606 GN=ARPC5 PE=1 SV=4	Uniprot_Hum_Compl_20180406.fasta	16320.6	1	5	6	7	0.536	151
veh2_glygly	Actin-related protein 2/3 complex subunit 4 OS=Homo sapiens OX=9606 GN=ARPC4 PE=1 SV=3	Actin-related protein 2/3 complex subunit 4 OS=Homo sapiens OX=9606 GN=ARPC4 PE=1 SV=4	Uniprot_Hum_Compl_20180406.fasta	19667.4	1	5	5	5	0.339	168
veh2_glygly	Keratinocyte proline-rich protein OS=Homo sapiens OX=9606 GN=KPRP PE=1 SV=1	Keratinocyte proline-rich protein OS=Homo sapiens OX=9606 GN=KPRP PE=1 SV=2	Uniprot_Hum_Compl_20180406.fasta	64132.6	0.977	1	1	1	0.0155	579
veh2_glygly	Zinc finger CCCH-type antiviral protein 1 OS=Homo sapiens OX=9606 GN=ZC3HAV1 PE=1 SV=3	Zinc finger CCCH-type antiviral protein 1 OS=Homo sapiens OX=9606 GN=ZC3HAV1 PE=1 SV=4	Uniprot_Hum_Compl_20180406.fasta	101433	0.261	1	1	1	0.0166	902
veh2_glygly	Heterogeneous nuclear ribonucleoprotein Q OS=Homo sapiens OX=9606 GN=SYNCRIP PE=1 SV=2	Heterogeneous nuclear ribonucleoprotein Q OS=Homo sapiens OX=9606 GN=SYNCRIP PE=1 SV=3	Uniprot_Hum_Compl_20180406.fasta	69603.5	0.999	1	1	1	0.0177	623
veh2_glygly	Fibronectin OS=Homo sapiens OX=9606 GN=FN1 PE=1 SV=4	Fibronectin OS=Homo sapiens OX=9606 GN=FN1 PE=1 SV=5	Uniprot_Hum_Compl_20180406.fasta	262617	1	64	84	99	0.413	2386
veh2_glygly	40S ribosomal protein S16 OS=Homo sapiens OX=9606 GN=RPS16 PE=1 SV=2	40S ribosomal protein S16 OS=Homo sapiens OX=9606 GN=RPS16 PE=1 SV=3	Uniprot_Hum_Compl_20180406.fasta	16445.9	1	6	6	6	0.322	146
veh2_glygly	Clathrin heavy chain 1 OS=Homo sapiens OX=9606 GN=CLTC PE=1 SV=5	Clathrin heavy chain 1 OS=Homo sapiens OX=9606 GN=CLTC PE=1 SV=6	Uniprot_Hum_Compl_20180406.fasta	191619	0.998	1	1	1	0.00537	1675
veh2_glygly	Keratin, type I cytoskeletal 10 OS=Homo sapiens OX=9606 GN=KRT10 PE=1 SV=6	Keratin, type I cytoskeletal 10 OS=Homo sapiens OX=9606 GN=KRT10 PE=1 SV=7	Uniprot_Hum_Compl_20180406.fasta	58828.8	1	31	51	72	0.57	584
veh2_glygly	Desmocollin-1 OS=Homo sapiens OX=9606 GN=DSC1 PE=1 SV=2	Desmocollin-1 OS=Homo sapiens OX=9606 GN=DSC1 PE=1 SV=3	Uniprot_Hum_Compl_20180406.fasta	99988.1	0.071	0	0	0	0	894
veh2_glygly	Thioredoxin OS=Homo sapiens OX=9606 GN=TXN PE=1 SV=3	Thioredoxin OS=Homo sapiens OX=9606 GN=TXN PE=1 SV=4	Uniprot_Hum_Compl_20180406.fasta	11737.3	0.998	1	1	1	0.124	105
veh2_glygly	Guanine nucleotide-binding protein G(i) subunit alpha-2 OS=Homo sapiens OX=9606 GN=GNAI2 PE=1 SV=3	Guanine nucleotide-binding protein G(i) subunit alpha-2 OS=Homo sapiens OX=9606 GN=GNAI2 PE=1 SV=4	Uniprot_Hum_Compl_20180406.fasta	40452	1	2	2	2	0.0732	355
veh2_glygly	ADP/ATP translocase 3 OS=Homo sapiens OX=9606 GN=SLC25A6 PE=1 SV=4	ADP/ATP translocase 3 OS=Homo sapiens OX=9606 GN=SLC25A6 PE=1 SV=5	Uniprot_Hum_Compl_20180406.fasta	32867.1	1	2	2	2	0.279	298
veh2_glygly	60S ribosomal protein L23 OS=Homo sapiens OX=9606 GN=RPL23 PE=1 SV=1	60S ribosomal protein L23 OS=Homo sapiens OX=9606 GN=RPL23 PE=1 SV=2	Uniprot_Hum_Compl_20180406.fasta	14865.9	1	2	2	2	0.214	140
veh2_glygly	ADP/ATP translocase 2 OS=Homo sapiens OX=9606 GN=SLC25A5 PE=1 SV=7	ADP/ATP translocase 2 OS=Homo sapiens OX=9606 GN=SLC25A5 PE=1 SV=8	Uniprot_Hum_Compl_20180406.fasta	32853.5	1	7	8	8	0.228	298
veh2_glygly	Sarcoplasmic/endoplasmic reticulum calcium ATPase 2 OS=Homo sapiens OX=9606 GN=ATP2A2 PE=1 SV=1	Sarcoplasmic/endoplasmic reticulum calcium ATPase 2 OS=Homo sapiens OX=9606 GN=ATP2A2 PE=1 SV=2	Uniprot_Hum_Compl_20180406.fasta	114759	1	2	2	2	0.0317	1042
veh2_glygly	60S ribosomal protein L6 OS=Homo sapiens OX=9606 GN=RPL6 PE=1 SV=3	60S ribosomal protein L6 OS=Homo sapiens OX=9606 GN=RPL6 PE=1 SV=4	Uniprot_Hum_Compl_20180406.fasta	32729.3	0.885	1	1	1	0.0451	288
veh2_glygly	Beta-actin-like protein 2 OS=Homo sapiens OX=9606 GN=ACTBL2 PE=1 SV=2	Beta-actin-like protein 2 OS=Homo sapiens OX=9606 GN=ACTBL2 PE=1 SV=3	Uniprot_Hum_Compl_20180406.fasta	42004.2	1	2	3	6	0.207	376
veh2_glygly	Tubulin beta-2A chain OS=Homo sapiens OX=9606 GN=TUBB2A PE=1 SV=1	Tubulin beta-2A chain OS=Homo sapiens OX=9606 GN=TUBB2A PE=1 SV=2	Uniprot_Hum_Compl_20180406.fasta	49907.1	1	2	2	3	0.53	445
veh2_glygly	Tensin-1 OS=Homo sapiens OX=9606 GN=TNS1 PE=1 SV=2	Tensin-1 OS=Homo sapiens OX=9606 GN=TNS1 PE=1 SV=3	Uniprot_Hum_Compl_20180406.fasta	185701	0.878	1	1	1	0.00692	1735
veh2_glygly	Microtubule-actin cross-linking factor 1, isoforms 1/2/3/5 OS=Homo sapiens OX=9606 GN=MACF1 PE=1 SV=4	Microtubule-actin cross-linking factor 1, isoforms 1/2/3/5 OS=Homo sapiens OX=9606 GN=MACF1 PE=1 SV=5	Uniprot_Hum_Compl_20180406.fasta	838314	1	3	3	3	0.00514	7388
veh2_glygly	PDZ and LIM domain protein 7 OS=Homo sapiens OX=9606 GN=PDLIM7 PE=1 SV=1	PDZ and LIM domain protein 7 OS=Homo sapiens OX=9606 GN=PDLIM7 PE=1 SV=2	Uniprot_Hum_Compl_20180406.fasta	49844.4	1	5	5	5	0.177	457
veh2_glygly	Nucleophosmin OS=Homo sapiens OX=9606 GN=NPM1 PE=1 SV=2	Nucleophosmin OS=Homo sapiens OX=9606 GN=NPM1 PE=1 SV=3	Uniprot_Hum_Compl_20180406.fasta	32575.5	1	4	4	4	0.15	294
veh2_glygly	Uveal autoantigen with coiled-coil domains and ankyrin repeats OS=Homo sapiens OX=9606 GN=UACA PE=1 SV=2	Uveal autoantigen with coiled-coil domains and ankyrin repeats OS=Homo sapiens OX=9606 GN=UACA PE=1 SV=3	Uniprot_Hum_Compl_20180406.fasta	162510	1	13	13	13	0.103	1416
veh2_glygly	ATP synthase subunit beta, mitochondrial OS=Homo sapiens OX=9606 GN=ATP5F1B PE=1 SV=3	ATP synthase subunit beta, mitochondrial OS=Homo sapiens OX=9606 GN=ATP5F1B PE=1 SV=4	Uniprot_Hum_Compl_20180406.fasta	56560.6	1	7	7	7	0.2	529
veh2_glygly	40S ribosomal protein S7 OS=Homo sapiens OX=9606 GN=RPS7 PE=1 SV=1	40S ribosomal protein S7 OS=Homo sapiens OX=9606 GN=RPS7 PE=1 SV=2	Uniprot_Hum_Compl_20180406.fasta	22127.5	0.996	1	1	1	0.0412	194
veh2_glygly	Surfeit locus protein 4 OS=Homo sapiens OX=9606 GN=SURF4 PE=1 SV=3	Surfeit locus protein 4 OS=Homo sapiens OX=9606 GN=SURF4 PE=1 SV=4	Uniprot_Hum_Compl_20180406.fasta	30395.4	0.791	1	1	1	0.0372	269
veh2_glygly	40S ribosomal protein S6 OS=Homo sapiens OX=9606 GN=RPS6 PE=1 SV=1	40S ribosomal protein S6 OS=Homo sapiens OX=9606 GN=RPS6 PE=1 SV=2	Uniprot_Hum_Compl_20180406.fasta	28681.7	1	2	2	2	0.108	249
veh2_glygly	Protein S100-A6 OS=Homo sapiens OX=9606 GN=S100A6 PE=1 SV=1	Protein S100-A6 OS=Homo sapiens OX=9606 GN=S100A6 PE=1 SV=2	Uniprot_Hum_Compl_20180406.fasta	10180.4	0.697	1	1	1	0.0889	90
veh2_glygly	Protein piccolo OS=Homo sapiens OX=9606 GN=PCLO PE=1 SV=5	Protein piccolo OS=Homo sapiens OX=9606 GN=PCLO PE=1 SV=6	Uniprot_Hum_Compl_20180406.fasta	560698	0.906	1	1	1	0.00175	5142
veh2_glygly	General transcription factor II-I OS=Homo sapiens OX=9606 GN=GTF2I PE=1 SV=2	General transcription factor II-I OS=Homo sapiens OX=9606 GN=GTF2I PE=1 SV=3	Uniprot_Hum_Compl_20180406.fasta	112418	1	16	16	17	0.187	998
veh2_glygly	Serine/threonine-protein phosphatase PGAM5, mitochondrial OS=Homo sapiens OX=9606 GN=PGAM5 PE=1 SV=2	Serine/threonine-protein phosphatase PGAM5, mitochondrial OS=Homo sapiens OX=9606 GN=PGAM5 PE=1 SV=3	Uniprot_Hum_Compl_20180406.fasta	32005.2	0.057	0	0	0	0	289
veh2_glygly	Serpin H1 OS=Homo sapiens OX=9606 GN=SERPINH1 PE=1 SV=2	Serpin H1 OS=Homo sapiens OX=9606 GN=SERPINH1 PE=1 SV=3	Uniprot_Hum_Compl_20180406.fasta	46442	1	4	4	4	0.156	418
veh2_glygly	Barrier-to-autointegration factor OS=Homo sapiens OX=9606 GN=BANF1 PE=1 SV=1	Barrier-to-autointegration factor OS=Homo sapiens OX=9606 GN=BANF1 PE=1 SV=2	Uniprot_Hum_Compl_20180406.fasta	10058.7	1	2	2	2	0.371	89
veh2_glygly	Filaggrin-2 OS=Homo sapiens OX=9606 GN=FLG2 PE=1 SV=1	Filaggrin-2 OS=Homo sapiens OX=9606 GN=FLG2 PE=1 SV=2	Uniprot_Hum_Compl_20180406.fasta	248052	1	2	2	2	0.00962	2391
veh2_glygly	Cytochrome b-c1 complex subunit 2, mitochondrial OS=Homo sapiens OX=9606 GN=UQCRC2 PE=1 SV=3	Cytochrome b-c1 complex subunit 2, mitochondrial OS=Homo sapiens OX=9606 GN=UQCRC2 PE=1 SV=4	Uniprot_Hum_Compl_20180406.fasta	48443.4	1	2	2	2	0.0662	453
veh2_glygly	Vimentin OS=Homo sapiens OX=9606 GN=VIM PE=1 SV=4	Vimentin OS=Homo sapiens OX=9606 GN=VIM PE=1 SV=5	Uniprot_Hum_Compl_20180406.fasta	53652.7	1	50	107	242	0.865	466
veh2_glygly	Probable ubiquitin carboxyl-terminal hydrolase FAF-X OS=Homo sapiens OX=9606 GN=USP9X PE=1 SV=3	Probable ubiquitin carboxyl-terminal hydrolase FAF-X OS=Homo sapiens OX=9606 GN=USP9X PE=1 SV=4	Uniprot_Hum_Compl_20180406.fasta	292284	0.95	1	1	1	0.00467	2570
veh2_glygly	60S ribosomal protein L8 OS=Homo sapiens OX=9606 GN=RPL8 PE=1 SV=2	60S ribosomal protein L8 OS=Homo sapiens OX=9606 GN=RPL8 PE=1 SV=3	Uniprot_Hum_Compl_20180406.fasta	28024.8	1	3	4	4	0.206	257
veh2_glygly	60S ribosomal protein L24 OS=Homo sapiens OX=9606 GN=RPL24 PE=1 SV=1	60S ribosomal protein L24 OS=Homo sapiens OX=9606 GN=RPL24 PE=1 SV=2	Uniprot_Hum_Compl_20180406.fasta	17779.5	1	2	2	2	0.102	157
veh2_glygly	Pyruvate kinase PKM OS=Homo sapiens OX=9606 GN=PKM PE=1 SV=4	Pyruvate kinase PKM OS=Homo sapiens OX=9606 GN=PKM PE=1 SV=5	Uniprot_Hum_Compl_20180406.fasta	57937.5	1	2	2	2	0.0508	531
veh2_glygly	Alpha-actinin-4 OS=Homo sapiens OX=9606 GN=ACTN4 PE=1 SV=2	Alpha-actinin-4 OS=Homo sapiens OX=9606 GN=ACTN4 PE=1 SV=3	Uniprot_Hum_Compl_20180406.fasta	104857	1	62	116	178	0.716	911
veh2_glygly	Nesprin-2 OS=Homo sapiens OX=9606 GN=SYNE2 PE=1 SV=3	Nesprin-2 OS=Homo sapiens OX=9606 GN=SYNE2 PE=1 SV=4	Uniprot_Hum_Compl_20180406.fasta	796454	0.206	0	0	0	0	6885
veh2_glygly	ATP-dependent RNA helicase DDX1 OS=Homo sapiens OX=9606 GN=DDX1 PE=1 SV=2	ATP-dependent RNA helicase DDX1 OS=Homo sapiens OX=9606 GN=DDX1 PE=1 SV=3	Uniprot_Hum_Compl_20180406.fasta	82433.2	0.95	1	1	1	0.0243	740
veh2_glygly	60S ribosomal protein L7 OS=Homo sapiens OX=9606 GN=RPL7 PE=1 SV=1	60S ribosomal protein L7 OS=Homo sapiens OX=9606 GN=RPL7 PE=1 SV=2	Uniprot_Hum_Compl_20180406.fasta	29227.7	1	3	3	3	0.173	248
veh2_glygly	Synaptopodin OS=Homo sapiens OX=9606 GN=SYNPO PE=1 SV=2	Synaptopodin OS=Homo sapiens OX=9606 GN=SYNPO PE=1 SV=3	Uniprot_Hum_Compl_20180406.fasta	99463.7	1	14	15	18	0.249	929
veh2_glygly	ATPase family AAA domain-containing protein 3A OS=Homo sapiens OX=9606 GN=ATAD3A PE=1 SV=2	ATPase family AAA domain-containing protein 3A OS=Homo sapiens OX=9606 GN=ATAD3A PE=1 SV=3	Uniprot_Hum_Compl_20180406.fasta	71370.2	0.52	1	1	1	0.0142	634
veh2_glygly	CD44 antigen OS=Homo sapiens OX=9606 GN=CD44 PE=1 SV=3	CD44 antigen OS=Homo sapiens OX=9606 GN=CD44 PE=1 SV=4	Uniprot_Hum_Compl_20180406.fasta	81537.5	0.95	1	1	1	0.0162	742
veh2_glygly	Protein-glutamine gamma-glutamyltransferase 2 OS=Homo sapiens OX=9606 GN=TGM2 PE=1 SV=2	Protein-glutamine gamma-glutamyltransferase 2 OS=Homo sapiens OX=9606 GN=TGM2 PE=1 SV=3	Uniprot_Hum_Compl_20180406.fasta	77329.1	1	4	4	4	0.0815	687
veh2_glygly	Centromere-associated protein E OS=Homo sapiens OX=9606 GN=CENPE PE=1 SV=2	Centromere-associated protein E OS=Homo sapiens OX=9606 GN=CENPE PE=1 SV=3	Uniprot_Hum_Compl_20180406.fasta	316421	0.118	0	0	0	0	2701
veh2_glygly	Phosphatidylinositol 4,5-bisphosphate 3-kinase catalytic subunit delta isoform OS=Homo sapiens OX=9606 GN=PIK3CD PE=1 SV=2	Phosphatidylinositol 4,5-bisphosphate 3-kinase catalytic subunit delta isoform OS=Homo sapiens OX=9606 GN=PIK3CD PE=1 SV=3	Uniprot_Hum_Compl_20180406.fasta	119482	0.121	0	0	0	0	1044
veh2_glygly	40S ribosomal protein S8 OS=Homo sapiens OX=9606 GN=RPS8 PE=1 SV=2	40S ribosomal protein S8 OS=Homo sapiens OX=9606 GN=RPS8 PE=1 SV=3	Uniprot_Hum_Compl_20180406.fasta	24206.4	1	6	6	6	0.327	208
veh2_glygly	Nuclease-sensitive element-binding protein 1 OS=Homo sapiens OX=9606 GN=YBX1 PE=1 SV=3	Nuclease-sensitive element-binding protein 1 OS=Homo sapiens OX=9606 GN=YBX1 PE=1 SV=4	Uniprot_Hum_Compl_20180406.fasta	35923.8	0.95	1	1	1	0.0586	324
veh2_glygly	Twinfilin-1 OS=Homo sapiens OX=9606 GN=TWF1 PE=1 SV=3	Twinfilin-1 OS=Homo sapiens OX=9606 GN=TWF1 PE=1 SV=4	Uniprot_Hum_Compl_20180406.fasta	40284.2	1	14	16	17	0.449	350
veh2_glygly	ADP-ribosylation factor-like protein 1 OS=Homo sapiens OX=9606 GN=ARL1 PE=1 SV=1	ADP-ribosylation factor-like protein 1 OS=Homo sapiens OX=9606 GN=ARL1 PE=1 SV=2	Uniprot_Hum_Compl_20180406.fasta	20418.2	0.95	1	1	1	0.0773	181
veh2_glygly	Heat shock protein HSP 90-beta OS=Homo sapiens OX=9606 GN=HSP90AB1 PE=1 SV=4	Heat shock protein HSP 90-beta OS=Homo sapiens OX=9606 GN=HSP90AB1 PE=1 SV=5	Uniprot_Hum_Compl_20180406.fasta	83267.3	0.055	0	0	0	0	724
veh2_glygly	Peroxiredoxin-1 OS=Homo sapiens OX=9606 GN=PRDX1 PE=1 SV=1	Peroxiredoxin-1 OS=Homo sapiens OX=9606 GN=PRDX1 PE=1 SV=2	Uniprot_Hum_Compl_20180406.fasta	22110.9	1	4	4	4	0.191	199
veh2_glygly	Protein phosphatase 1 regulatory subunit 12A OS=Homo sapiens OX=9606 GN=PPP1R12A PE=1 SV=1	Protein phosphatase 1 regulatory subunit 12A OS=Homo sapiens OX=9606 GN=PPP1R12A PE=1 SV=2	Uniprot_Hum_Compl_20180406.fasta	115283	1	36	51	55	0.381	1030
veh2_glygly	Unconventional myosin-XVIIIa OS=Homo sapiens OX=9606 GN=MYO18A PE=1 SV=3	Unconventional myosin-XVIIIa OS=Homo sapiens OX=9606 GN=MYO18A PE=1 SV=4	Uniprot_Hum_Compl_20180406.fasta	233120	1	5	5	5	0.0424	2054
veh2_glygly	eIF-2-alpha kinase activator GCN1 OS=Homo sapiens OX=9606 GN=GCN1 PE=1 SV=6	eIF-2-alpha kinase activator GCN1 OS=Homo sapiens OX=9606 GN=GCN1 PE=1 SV=7	Uniprot_Hum_Compl_20180406.fasta	292764	1	3	3	3	0.0101	2671
veh2_glygly	Calcium/calmodulin-dependent protein kinase type II subunit delta OS=Homo sapiens OX=9606 GN=CAMK2D PE=1 SV=3	Calcium/calmodulin-dependent protein kinase type II subunit delta OS=Homo sapiens OX=9606 GN=CAMK2D PE=1 SV=4	Uniprot_Hum_Compl_20180406.fasta	56370.7	0.996	2	2	2	0.0461	499
veh2_glygly	Keratin, type I cytoskeletal 13 OS=Homo sapiens OX=9606 GN=KRT13 PE=1 SV=4	Keratin, type I cytoskeletal 13 OS=Homo sapiens OX=9606 GN=KRT13 PE=1 SV=5	Uniprot_Hum_Compl_20180406.fasta	49589.3	0.982	1	1	1	0.083	458
veh2_glygly	Neurabin-2 OS=Homo sapiens OX=9606 GN=PPP1R9B PE=1 SV=2	Neurabin-2 OS=Homo sapiens OX=9606 GN=PPP1R9B PE=1 SV=3	Uniprot_Hum_Compl_20180406.fasta	89192.2	1	13	13	13	0.196	815
veh2_glygly	40S ribosomal protein S18 OS=Homo sapiens OX=9606 GN=RPS18 PE=1 SV=3	40S ribosomal protein S18 OS=Homo sapiens OX=9606 GN=RPS18 PE=1 SV=4	Uniprot_Hum_Compl_20180406.fasta	17719.3	1	3	3	3	0.191	152
veh2_glygly	40S ribosomal protein S15a OS=Homo sapiens OX=9606 GN=RPS15A PE=1 SV=2	40S ribosomal protein S15a OS=Homo sapiens OX=9606 GN=RPS15A PE=1 SV=3	Uniprot_Hum_Compl_20180406.fasta	14840	1	3	3	3	0.231	130
veh2_glygly	60S ribosomal protein L27 OS=Homo sapiens OX=9606 GN=RPL27 PE=1 SV=2	60S ribosomal protein L27 OS=Homo sapiens OX=9606 GN=RPL27 PE=1 SV=3	Uniprot_Hum_Compl_20180406.fasta	15798.4	1	5	5	5	0.426	136
veh2_glygly	ATP-dependent RNA helicase DDX3X OS=Homo sapiens OX=9606 GN=DDX3X PE=1 SV=3	ATP-dependent RNA helicase DDX3X OS=Homo sapiens OX=9606 GN=DDX3X PE=1 SV=4	Uniprot_Hum_Compl_20180406.fasta	73245.8	1	5	5	5	0.0891	662
veh2_glygly	WD repeat-containing protein 1 OS=Homo sapiens OX=9606 GN=WDR1 PE=1 SV=4	WD repeat-containing protein 1 OS=Homo sapiens OX=9606 GN=WDR1 PE=1 SV=5	Uniprot_Hum_Compl_20180406.fasta	66193.2	1	12	13	13	0.292	606
veh2_glygly	60S ribosomal protein L9 OS=Homo sapiens OX=9606 GN=RPL9 PE=1 SV=1	60S ribosomal protein L9 OS=Homo sapiens OX=9606 GN=RPL9 PE=1 SV=2	Uniprot_Hum_Compl_20180406.fasta	21863.7	0.999	1	1	1	0.0521	192
veh2_glygly	Putative elongation factor 1-alpha-like 3 OS=Homo sapiens OX=9606 GN=EEF1A1P5 PE=5 SV=1	Putative elongation factor 1-alpha-like 3 OS=Homo sapiens OX=9606 GN=EEF1A1P5 PE=5 SV=2	Uniprot_Hum_Compl_20180406.fasta	50185.4	1	9	11	13	0.303	462
veh2_glygly	Moesin OS=Homo sapiens OX=9606 GN=MSN PE=1 SV=3	Moesin OS=Homo sapiens OX=9606 GN=MSN PE=1 SV=4	Uniprot_Hum_Compl_20180406.fasta	67821.8	0.999	1	1	1	0.0156	577
veh2_glygly	40S ribosomal protein S20 OS=Homo sapiens OX=9606 GN=RPS20 PE=1 SV=1	40S ribosomal protein S20 OS=Homo sapiens OX=9606 GN=RPS20 PE=1 SV=2	Uniprot_Hum_Compl_20180406.fasta	13373	1	2	3	3	0.193	119
veh2_glygly	EH domain-containing protein 2 OS=Homo sapiens OX=9606 GN=EHD2 PE=1 SV=2	EH domain-containing protein 2 OS=Homo sapiens OX=9606 GN=EHD2 PE=1 SV=3	Uniprot_Hum_Compl_20180406.fasta	61163.2	1	2	2	2	0.0368	543
veh2_glygly	Hornerin OS=Homo sapiens OX=9606 GN=HRNR PE=1 SV=2	Hornerin OS=Homo sapiens OX=9606 GN=HRNR PE=1 SV=3	Uniprot_Hum_Compl_20180406.fasta	282373	0.725	1	1	1	0.00702	2850
veh2_glygly	Ubiquitin-40S ribosomal protein S27a OS=Homo sapiens OX=9606 GN=RPS27A PE=1 SV=2	Ubiquitin-40S ribosomal protein S27a OS=Homo sapiens OX=9606 GN=RPS27A PE=1 SV=3	Uniprot_Hum_Compl_20180406.fasta	17965.6	1	4	4	4	0.34	156
veh2_glygly	Coronin-2B OS=Homo sapiens OX=9606 GN=CORO2B PE=1 SV=4	Coronin-2B OS=Homo sapiens OX=9606 GN=CORO2B PE=1 SV=5	Uniprot_Hum_Compl_20180406.fasta	54954.9	1	7	8	8	0.154	480
veh2_glygly	Annexin A2 OS=Homo sapiens OX=9606 GN=ANXA2 PE=1 SV=2	Annexin A2 OS=Homo sapiens OX=9606 GN=ANXA2 PE=1 SV=3	Uniprot_Hum_Compl_20180406.fasta	38606.1	1	13	15	15	0.41	339
veh2_glygly	Retinol-binding protein 4 OS=Homo sapiens OX=9606 GN=RBP4 PE=1 SV=3	Retinol-binding protein 4 OS=Homo sapiens OX=9606 GN=RBP4 PE=1 SV=4	Uniprot_Hum_Compl_20180406.fasta	23010.3	0.95	1	1	1	0.144	201
veh2_glygly	Plectin OS=Homo sapiens OX=9606 GN=PLEC PE=1 SV=3	Plectin OS=Homo sapiens OX=9606 GN=PLEC PE=1 SV=4	Uniprot_Hum_Compl_20180406.fasta	531784	1	279	362	450	0.597	4684
veh2_glygly	Keratin, type II cytoskeletal 2 epidermal OS=Homo sapiens OX=9606 GN=KRT2 PE=1 SV=2	Keratin, type II cytoskeletal 2 epidermal OS=Homo sapiens OX=9606 GN=KRT2 PE=1 SV=3	Uniprot_Hum_Compl_20180406.fasta	65433.9	1	29	38	43	0.548	639
veh2_glygly	Protein S100-A9 OS=Homo sapiens OX=9606 GN=S100A9 PE=1 SV=1	Protein S100-A9 OS=Homo sapiens OX=9606 GN=S100A9 PE=1 SV=2	Uniprot_Hum_Compl_20180406.fasta	13242.3	1	2	2	2	0.202	114
veh2_glygly	Twinfilin-2 OS=Homo sapiens OX=9606 GN=TWF2 PE=1 SV=2	Twinfilin-2 OS=Homo sapiens OX=9606 GN=TWF2 PE=1 SV=3	Uniprot_Hum_Compl_20180406.fasta	39548.9	1	3	4	4	0.218	349
veh2_glygly	Phosphate carrier protein, mitochondrial OS=Homo sapiens OX=9606 GN=SLC25A3 PE=1 SV=2	Phosphate carrier protein, mitochondrial OS=Homo sapiens OX=9606 GN=SLC25A3 PE=1 SV=3	Uniprot_Hum_Compl_20180406.fasta	40095.9	1	3	3	3	0.0801	362
veh2_glygly	Protein S100-A8 OS=Homo sapiens OX=9606 GN=S100A8 PE=1 SV=1	Protein S100-A8 OS=Homo sapiens OX=9606 GN=S100A8 PE=1 SV=2	Uniprot_Hum_Compl_20180406.fasta	10835	0.95	1	1	1	0.118	93
veh2_glygly	Phosphoenolpyruvate carboxykinase [GTP], mitochondrial OS=Homo sapiens OX=9606 GN=PCK2 PE=1 SV=4	Phosphoenolpyruvate carboxykinase [GTP], mitochondrial OS=Homo sapiens OX=9606 GN=PCK2 PE=1 SV=5	Uniprot_Hum_Compl_20180406.fasta	70699.9	0.46	1	1	1	0.0156	640
veh2_glygly	Gelsolin OS=Homo sapiens OX=9606 GN=GSN PE=1 SV=1	Gelsolin OS=Homo sapiens OX=9606 GN=GSN PE=1 SV=2	Uniprot_Hum_Compl_20180406.fasta	85697.8	1	9	10	10	0.132	782
veh2_glygly	Dermcidin OS=Homo sapiens OX=9606 GN=DCD PE=1 SV=2	Dermcidin OS=Homo sapiens OX=9606 GN=DCD PE=1 SV=3	Uniprot_Hum_Compl_20180406.fasta	11284.1	0.71	1	1	1	0.1	110
veh2_glygly	Taperin OS=Homo sapiens OX=9606 GN=TPRN PE=1 SV=2	Taperin OS=Homo sapiens OX=9606 GN=TPRN PE=1 SV=3	Uniprot_Hum_Compl_20180406.fasta	75556.7	0.916	1	1	1	0.0155	711
veh2_glygly	Heterogeneous nuclear ribonucleoprotein H OS=Homo sapiens OX=9606 GN=HNRNPH1 PE=1 SV=4	Heterogeneous nuclear ribonucleoprotein H OS=Homo sapiens OX=9606 GN=HNRNPH1 PE=1 SV=5	Uniprot_Hum_Compl_20180406.fasta	49229.8	0.05	0	0	0	0	449
veh2_glygly	Heterogeneous nuclear ribonucleoprotein U OS=Homo sapiens OX=9606 GN=HNRNPU PE=1 SV=6	Heterogeneous nuclear ribonucleoprotein U OS=Homo sapiens OX=9606 GN=HNRNPU PE=1 SV=7	Uniprot_Hum_Compl_20180406.fasta	90585.2	0.244	1	1	1	0.00848	825
veh2_glygly	Thyroid hormone receptor beta OS=Homo sapiens OX=9606 GN=THRB PE=1 SV=2	Thyroid hormone receptor beta OS=Homo sapiens OX=9606 GN=THRB PE=1 SV=3	Uniprot_Hum_Compl_20180406.fasta	52788.2	0.829	1	1	1	0.0217	461
veh2_glygly	60S ribosomal protein L26 OS=Homo sapiens OX=9606 GN=RPL26 PE=1 SV=1	60S ribosomal protein L26 OS=Homo sapiens OX=9606 GN=RPL26 PE=1 SV=2	Uniprot_Hum_Compl_20180406.fasta	17258.4	1	2	2	2	0.11	145
veh2_glygly	60S ribosomal protein L28 OS=Homo sapiens OX=9606 GN=RPL28 PE=1 SV=3	60S ribosomal protein L28 OS=Homo sapiens OX=9606 GN=RPL28 PE=1 SV=4	Uniprot_Hum_Compl_20180406.fasta	15747.9	1	3	3	3	0.212	137
veh2_glygly	Probable ATP-dependent RNA helicase DDX5 OS=Homo sapiens OX=9606 GN=DDX5 PE=1 SV=1	Probable ATP-dependent RNA helicase DDX5 OS=Homo sapiens OX=9606 GN=DDX5 PE=1 SV=2	Uniprot_Hum_Compl_20180406.fasta	69149.7	0.804	1	1	1	0.0326	614
veh2_glygly	60S acidic ribosomal protein P0 OS=Homo sapiens OX=9606 GN=RPLP0 PE=1 SV=1	60S acidic ribosomal protein P0 OS=Homo sapiens OX=9606 GN=RPLP0 PE=1 SV=2	Uniprot_Hum_Compl_20180406.fasta	34274.3	1	8	9	9	0.353	317
veh2_glygly	Serine/threonine-protein kinase Nek7 OS=Homo sapiens OX=9606 GN=NEK7 PE=1 SV=1	Serine/threonine-protein kinase Nek7 OS=Homo sapiens OX=9606 GN=NEK7 PE=1 SV=2	Uniprot_Hum_Compl_20180406.fasta	34551.9	1	3	3	3	0.162	302
veh2_glygly	Glycine--tRNA ligase OS=Homo sapiens OX=9606 GN=GARS PE=1 SV=3	Glycine--tRNA ligase OS=Homo sapiens OX=9606 GN=GARS PE=1 SV=4	Uniprot_Hum_Compl_20180406.fasta	83167.6	0.717	1	1	1	0.0176	739
veh2_glygly	60S ribosomal protein L10a OS=Homo sapiens OX=9606 GN=RPL10A PE=1 SV=2	60S ribosomal protein L10a OS=Homo sapiens OX=9606 GN=RPL10A PE=1 SV=3	Uniprot_Hum_Compl_20180406.fasta	24832	1	3	3	3	0.101	217
veh2_glygly	60S ribosomal protein L30 OS=Homo sapiens OX=9606 GN=RPL30 PE=1 SV=2	60S ribosomal protein L30 OS=Homo sapiens OX=9606 GN=RPL30 PE=1 SV=3	Uniprot_Hum_Compl_20180406.fasta	12784.7	1	5	5	5	0.583	115
veh2_glygly	Aminopeptidase N OS=Homo sapiens OX=9606 GN=ANPEP PE=1 SV=4	Aminopeptidase N OS=Homo sapiens OX=9606 GN=ANPEP PE=1 SV=5	Uniprot_Hum_Compl_20180406.fasta	109542	1	9	9	9	0.105	967
veh2_glygly	ATP synthase subunit gamma, mitochondrial OS=Homo sapiens OX=9606 GN=ATP5F1C PE=1 SV=1	ATP synthase subunit gamma, mitochondrial OS=Homo sapiens OX=9606 GN=ATP5F1C PE=1 SV=2	Uniprot_Hum_Compl_20180406.fasta	32998	1	2	2	2	0.0604	298
veh2_glygly	Neuroblast differentiation-associated protein AHNAK OS=Homo sapiens OX=9606 GN=AHNAK PE=1 SV=2	Neuroblast differentiation-associated protein AHNAK OS=Homo sapiens OX=9606 GN=AHNAK PE=1 SV=3	Uniprot_Hum_Compl_20180406.fasta	629104	1	9	10	10	0.0211	5890
veh2_glygly	F-actin-capping protein subunit beta OS=Homo sapiens OX=9606 GN=CAPZB PE=1 SV=4	F-actin-capping protein subunit beta OS=Homo sapiens OX=9606 GN=CAPZB PE=1 SV=5	Uniprot_Hum_Compl_20180406.fasta	31351.6	1	16	23	33	0.527	277
veh2_glygly	Ribosome-binding protein 1 OS=Homo sapiens OX=9606 GN=RRBP1 PE=1 SV=4	Ribosome-binding protein 1 OS=Homo sapiens OX=9606 GN=RRBP1 PE=1 SV=5	Uniprot_Hum_Compl_20180406.fasta	152471	1	7	7	7	0.0525	1410
veh2_glygly	Collagen alpha-1(V) chain OS=Homo sapiens OX=9606 GN=COL5A1 PE=1 SV=3	Collagen alpha-1(V) chain OS=Homo sapiens OX=9606 GN=COL5A1 PE=1 SV=4	Uniprot_Hum_Compl_20180406.fasta	183563	1	15	20	23	0.131	1838
veh2_glygly	Keratin, type I cytoskeletal 17 OS=Homo sapiens OX=9606 GN=KRT17 PE=1 SV=2	Keratin, type I cytoskeletal 17 OS=Homo sapiens OX=9606 GN=KRT17 PE=1 SV=3	Uniprot_Hum_Compl_20180406.fasta	48106.7	0.925	1	1	1	0.127	432
veh2_glygly	Keratin, type I cytoskeletal 16 OS=Homo sapiens OX=9606 GN=KRT16 PE=1 SV=4	Keratin, type I cytoskeletal 16 OS=Homo sapiens OX=9606 GN=KRT16 PE=1 SV=5	Uniprot_Hum_Compl_20180406.fasta	51269	1	3	3	3	0.26	473
veh2_glygly	Leucine-rich repeat flightless-interacting protein 2 OS=Homo sapiens OX=9606 GN=LRRFIP2 PE=1 SV=1	Leucine-rich repeat flightless-interacting protein 2 OS=Homo sapiens OX=9606 GN=LRRFIP2 PE=1 SV=2	Uniprot_Hum_Compl_20180406.fasta	82174.5	1	5	5	5	0.103	721
veh2_glygly	Complement C3 OS=Homo sapiens OX=9606 GN=C3 PE=1 SV=2	Complement C3 OS=Homo sapiens OX=9606 GN=C3 PE=1 SV=3	Uniprot_Hum_Compl_20180406.fasta	187149	1	7	7	8	0.0673	1663
veh2_glygly	Serine/threonine-protein phosphatase PP1-alpha catalytic subunit OS=Homo sapiens OX=9606 GN=PPP1CA PE=1 SV=1	Serine/threonine-protein phosphatase PP1-alpha catalytic subunit OS=Homo sapiens OX=9606 GN=PPP1CA PE=1 SV=2	Uniprot_Hum_Compl_20180406.fasta	37513.9	1	15	20	22	0.473	330
veh2_glygly	60S acidic ribosomal protein P2 OS=Homo sapiens OX=9606 GN=RPLP2 PE=1 SV=1	60S acidic ribosomal protein P2 OS=Homo sapiens OX=9606 GN=RPLP2 PE=1 SV=2	Uniprot_Hum_Compl_20180406.fasta	11665.5	1	4	6	7	0.626	115
veh2_glygly	40S ribosomal protein S24 OS=Homo sapiens OX=9606 GN=RPS24 PE=1 SV=1	40S ribosomal protein S24 OS=Homo sapiens OX=9606 GN=RPS24 PE=1 SV=2	Uniprot_Hum_Compl_20180406.fasta	15423.8	0.95	1	1	1	0.113	133
veh2_glygly	RNA-binding protein FUS OS=Homo sapiens OX=9606 GN=FUS PE=1 SV=1	RNA-binding protein FUS OS=Homo sapiens OX=9606 GN=FUS PE=1 SV=2	Uniprot_Hum_Compl_20180406.fasta	53426	1	2	2	2	0.0722	526
veh2_glygly	40S ribosomal protein S23 OS=Homo sapiens OX=9606 GN=RPS23 PE=1 SV=3	40S ribosomal protein S23 OS=Homo sapiens OX=9606 GN=RPS23 PE=1 SV=4	Uniprot_Hum_Compl_20180406.fasta	15807.7	0.95	1	1	1	0.0769	143
veh2_glygly	60S ribosomal protein L31 OS=Homo sapiens OX=9606 GN=RPL31 PE=1 SV=1	60S ribosomal protein L31 OS=Homo sapiens OX=9606 GN=RPL31 PE=1 SV=2	Uniprot_Hum_Compl_20180406.fasta	14463.2	0.762	1	1	1	0.064	125
veh2_glygly	Filaggrin OS=Homo sapiens OX=9606 GN=FLG PE=1 SV=3	Filaggrin OS=Homo sapiens OX=9606 GN=FLG PE=1 SV=4	Uniprot_Hum_Compl_20180406.fasta	435146	1	3	3	3	0.00985	4061
veh2_glygly	Heat shock protein beta-1 OS=Homo sapiens OX=9606 GN=HSPB1 PE=1 SV=2	Heat shock protein beta-1 OS=Homo sapiens OX=9606 GN=HSPB1 PE=1 SV=3	Uniprot_Hum_Compl_20180406.fasta	22782.6	1	5	5	5	0.268	205
veh2_glygly	Keratin, type II cuticular Hb2 OS=Homo sapiens OX=9606 GN=KRT82 PE=1 SV=3	Keratin, type II cuticular Hb2 OS=Homo sapiens OX=9606 GN=KRT82 PE=1 SV=4	Uniprot_Hum_Compl_20180406.fasta	56653.4	0.321	1	1	1	0.0136	513
veh2_glygly	Calmodulin-3 OS=Homo sapiens OX=9606 GN=CALM3 PE=1 SV=1	Calmodulin-3 OS=Homo sapiens OX=9606 GN=CALM3 PE=1 SV=2	Uniprot_Hum_Compl_20180406.fasta	16838	1	10	18	31	0.517	149
veh2_glygly	Heterogeneous nuclear ribonucleoproteins C1/C2 OS=Homo sapiens OX=9606 GN=HNRNPC PE=1 SV=4	Heterogeneous nuclear ribonucleoproteins C1/C2 OS=Homo sapiens OX=9606 GN=HNRNPC PE=1 SV=5	Uniprot_Hum_Compl_20180406.fasta	33670.5	0.082	0	0	0	0	306
veh2_glygly	40S ribosomal protein S3a OS=Homo sapiens OX=9606 GN=RPS3A PE=1 SV=2	40S ribosomal protein S3a OS=Homo sapiens OX=9606 GN=RPS3A PE=1 SV=3	Uniprot_Hum_Compl_20180406.fasta	29945.3	1	6	6	6	0.216	264
veh2_glygly	Collagen alpha-2(V) chain OS=Homo sapiens OX=9606 GN=COL5A2 PE=1 SV=3	Collagen alpha-2(V) chain OS=Homo sapiens OX=9606 GN=COL5A2 PE=1 SV=4	Uniprot_Hum_Compl_20180406.fasta	144910	1	3	5	5	0.0427	1499
veh2_glygly	Pseudopodium-enriched atypical kinase 1 OS=Homo sapiens OX=9606 GN=PEAK1 PE=1 SV=4	Pseudopodium-enriched atypical kinase 1 OS=Homo sapiens OX=9606 GN=PEAK1 PE=1 SV=5	Uniprot_Hum_Compl_20180406.fasta	193109	0.132	0	0	0	0	1746
veh2_glygly	Aminoacyl tRNA synthase complex-interacting multifunctional protein 2 OS=Homo sapiens OX=9606 GN=AIMP2 PE=1 SV=2	Aminoacyl tRNA synthase complex-interacting multifunctional protein 2 OS=Homo sapiens OX=9606 GN=AIMP2 PE=1 SV=3	Uniprot_Hum_Compl_20180406.fasta	35349.3	1	5	6	7	0.262	320
veh2_glygly	Aminoacyl tRNA synthase complex-interacting multifunctional protein 1 OS=Homo sapiens OX=9606 GN=AIMP1 PE=1 SV=2	Aminoacyl tRNA synthase complex-interacting multifunctional protein 1 OS=Homo sapiens OX=9606 GN=AIMP1 PE=1 SV=3	Uniprot_Hum_Compl_20180406.fasta	34353	1	9	10	10	0.385	312
veh2_glygly	Serum albumin OS=Homo sapiens OX=9606 GN=ALB PE=1 SV=2	Serum albumin OS=Homo sapiens OX=9606 GN=ALB PE=1 SV=3	Uniprot_Hum_Compl_20180406.fasta	69366.9	1	8	9	13	0.186	609
veh2_glygly	Keratin, type I cytoskeletal 18 OS=Homo sapiens OX=9606 GN=KRT18 PE=1 SV=2	Keratin, type I cytoskeletal 18 OS=Homo sapiens OX=9606 GN=KRT18 PE=1 SV=3	Uniprot_Hum_Compl_20180406.fasta	48059	1	9	9	9	0.3	430
veh2_glygly	Src substrate cortactin OS=Homo sapiens OX=9606 GN=CTTN PE=1 SV=2	Src substrate cortactin OS=Homo sapiens OX=9606 GN=CTTN PE=1 SV=3	Uniprot_Hum_Compl_20180406.fasta	61585.5	1	15	19	23	0.331	550
veh2_glygly	Thy-1 membrane glycoprotein OS=Homo sapiens OX=9606 GN=THY1 PE=1 SV=2	Thy-1 membrane glycoprotein OS=Homo sapiens OX=9606 GN=THY1 PE=1 SV=3	Uniprot_Hum_Compl_20180406.fasta	17935.2	1	4	4	4	0.248	161
veh2_glygly	Serine/threonine-protein phosphatase PP1-beta catalytic subunit OS=Homo sapiens OX=9606 GN=PPP1CB PE=1 SV=3	Serine/threonine-protein phosphatase PP1-beta catalytic subunit OS=Homo sapiens OX=9606 GN=PPP1CB PE=1 SV=4	Uniprot_Hum_Compl_20180406.fasta	37188.3	1	3	5	7	0.474	327
veh2_glygly	Drebrin OS=Homo sapiens OX=9606 GN=DBN1 PE=1 SV=4	Drebrin OS=Homo sapiens OX=9606 GN=DBN1 PE=1 SV=5	Uniprot_Hum_Compl_20180406.fasta	71428.6	1	27	54	94	0.581	649
veh2_glygly	60S ribosomal protein L27a OS=Homo sapiens OX=9606 GN=RPL27A PE=1 SV=2	60S ribosomal protein L27a OS=Homo sapiens OX=9606 GN=RPL27A PE=1 SV=3	Uniprot_Hum_Compl_20180406.fasta	16561.4	0.95	1	1	1	0.0811	148
veh2_glygly	40S ribosomal protein S25 OS=Homo sapiens OX=9606 GN=RPS25 PE=1 SV=1	40S ribosomal protein S25 OS=Homo sapiens OX=9606 GN=RPS25 PE=1 SV=2	Uniprot_Hum_Compl_20180406.fasta	13743	1	3	4	4	0.224	125
veh2_glygly	Tubulin alpha-1A chain OS=Homo sapiens OX=9606 GN=TUBA1A PE=1 SV=1	Tubulin alpha-1A chain OS=Homo sapiens OX=9606 GN=TUBA1A PE=1 SV=2	Uniprot_Hum_Compl_20180406.fasta	50135.7	1	17	21	28	0.479	451
veh2_glygly	Myosin light chain 6B OS=Homo sapiens OX=9606 GN=MYL6B PE=1 SV=1	Myosin light chain 6B OS=Homo sapiens OX=9606 GN=MYL6B PE=1 SV=2	Uniprot_Hum_Compl_20180406.fasta	22764.1	1	2	2	2	0.255	208
veh2_glygly	Protein phosphatase Slingshot homolog 1 OS=Homo sapiens OX=9606 GN=SSH1 PE=1 SV=2	Protein phosphatase Slingshot homolog 1 OS=Homo sapiens OX=9606 GN=SSH1 PE=1 SV=3	Uniprot_Hum_Compl_20180406.fasta	115514	1	2	2	2	0.0296	1049
veh2_glygly	Tropomodulin-2 OS=Homo sapiens OX=9606 GN=TMOD2 PE=1 SV=1	Tropomodulin-2 OS=Homo sapiens OX=9606 GN=TMOD2 PE=1 SV=2	Uniprot_Hum_Compl_20180406.fasta	39596.4	1	5	5	5	0.191	351
veh2_glygly	Cell migration-inducing and hyaluronan-binding protein OS=Homo sapiens OX=9606 GN=CEMIP PE=1 SV=2	Cell migration-inducing and hyaluronan-binding protein OS=Homo sapiens OX=9606 GN=CEMIP PE=1 SV=3	Uniprot_Hum_Compl_20180406.fasta	153000	0.335	1	1	1	0.00955	1361
veh2_glygly	Caldesmon OS=Homo sapiens OX=9606 GN=CALD1 PE=1 SV=3	Caldesmon OS=Homo sapiens OX=9606 GN=CALD1 PE=1 SV=4	Uniprot_Hum_Compl_20180406.fasta	93231.7	1	21	26	31	0.293	793
veh2_glygly	Four and a half LIM domains protein 2 OS=Homo sapiens OX=9606 GN=FHL2 PE=1 SV=3	Four and a half LIM domains protein 2 OS=Homo sapiens OX=9606 GN=FHL2 PE=1 SV=4	Uniprot_Hum_Compl_20180406.fasta	32192.4	1	3	3	3	0.129	279
veh2_glygly	5'-nucleotidase OS=Homo sapiens OX=9606 GN=NT5E PE=1 SV=1	5'-nucleotidase OS=Homo sapiens OX=9606 GN=NT5E PE=1 SV=2	Uniprot_Hum_Compl_20180406.fasta	63369	1	4	5	5	0.0941	574
veh2_glygly	Zinc finger protein 142 OS=Homo sapiens OX=9606 GN=ZNF142 PE=1 SV=4	Zinc finger protein 142 OS=Homo sapiens OX=9606 GN=ZNF142 PE=1 SV=5		0	0.999	2	2	2	0
veh2_glygly	14-3-3 protein theta OS=Homo sapiens OX=9606 GN=YWHAQ PE=1 SV=1	14-3-3 protein theta OS=Homo sapiens OX=9606 GN=YWHAQ PE=1 SV=2	Uniprot_Hum_Compl_20180406.fasta	27765.4	0.863	1	1	1	0.0408	245
veh2_glygly	60S ribosomal protein L10 OS=Homo sapiens OX=9606 GN=RPL10 PE=1 SV=4	60S ribosomal protein L10 OS=Homo sapiens OX=9606 GN=RPL10 PE=1 SV=5	Uniprot_Hum_Compl_20180406.fasta	24604.6	1	3	3	3	0.15	214
veh2_glygly	Unconventional myosin-Va OS=Homo sapiens OX=9606 GN=MYO5A PE=1 SV=2	Unconventional myosin-Va OS=Homo sapiens OX=9606 GN=MYO5A PE=1 SV=3	Uniprot_Hum_Compl_20180406.fasta	215413	1	18	18	18	0.109	1855
veh2_glygly	Cysteine and glycine-rich protein 1 OS=Homo sapiens OX=9606 GN=CSRP1 PE=1 SV=3	Cysteine and glycine-rich protein 1 OS=Homo sapiens OX=9606 GN=CSRP1 PE=1 SV=4	Uniprot_Hum_Compl_20180406.fasta	20567.1	1	3	3	3	0.254	193
veh2_glygly	Polyadenylate-binding protein 1 OS=Homo sapiens OX=9606 GN=PABPC1 PE=1 SV=2	Polyadenylate-binding protein 1 OS=Homo sapiens OX=9606 GN=PABPC1 PE=1 SV=3	Uniprot_Hum_Compl_20180406.fasta	70671.3	0.966	1	1	1	0.0173	636
veh2_glygly	Heterogeneous nuclear ribonucleoprotein D0 OS=Homo sapiens OX=9606 GN=HNRNPD PE=1 SV=1	Heterogeneous nuclear ribonucleoprotein D0 OS=Homo sapiens OX=9606 GN=HNRNPD PE=1 SV=2	Uniprot_Hum_Compl_20180406.fasta	38434.5	0.069	0	0	0	0	355
veh2_glygly	Actin-related protein 2/3 complex subunit 1B OS=Homo sapiens OX=9606 GN=ARPC1B PE=1 SV=3	Actin-related protein 2/3 complex subunit 1B OS=Homo sapiens OX=9606 GN=ARPC1B PE=1 SV=4	Uniprot_Hum_Compl_20180406.fasta	40949.8	1	8	11	11	0.387	372
veh2_glygly	Actin-related protein 2/3 complex subunit 1A OS=Homo sapiens OX=9606 GN=ARPC1A PE=2 SV=2	Actin-related protein 2/3 complex subunit 1A OS=Homo sapiens OX=9606 GN=ARPC1A PE=2 SV=3	Uniprot_Hum_Compl_20180406.fasta	41569.2	1	12	12	12	0.441	370
veh2_glygly	Heat shock cognate 71 kDa protein OS=Homo sapiens OX=9606 GN=HSPA8 PE=1 SV=1	Heat shock cognate 71 kDa protein OS=Homo sapiens OX=9606 GN=HSPA8 PE=1 SV=2	Uniprot_Hum_Compl_20180406.fasta	70899.8	1	8	9	9	0.209	646
veh2_glygly	tRNA-splicing ligase RtcB homolog OS=Homo sapiens OX=9606 GN=RTCB PE=1 SV=1	tRNA-splicing ligase RtcB homolog OS=Homo sapiens OX=9606 GN=RTCB PE=1 SV=2	Uniprot_Hum_Compl_20180406.fasta	55210.2	1	2	2	2	0.0535	505
veh2_glygly	Signal-induced proliferation-associated 1-like protein 1 OS=Homo sapiens OX=9606 GN=SIPA1L1 PE=1 SV=4	Signal-induced proliferation-associated 1-like protein 1 OS=Homo sapiens OX=9606 GN=SIPA1L1 PE=1 SV=5	Uniprot_Hum_Compl_20180406.fasta	200032	1	5	5	5	0.0355	1804
veh2_glygly	Eukaryotic initiation factor 4A-I OS=Homo sapiens OX=9606 GN=EIF4A1 PE=1 SV=1	Eukaryotic initiation factor 4A-I OS=Homo sapiens OX=9606 GN=EIF4A1 PE=1 SV=2	Uniprot_Hum_Compl_20180406.fasta	46155.3	1	3	3	3	0.0961	406
veh2_glygly	Myosin-14 OS=Homo sapiens OX=9606 GN=MYH14 PE=1 SV=2	Myosin-14 OS=Homo sapiens OX=9606 GN=MYH14 PE=1 SV=3	Uniprot_Hum_Compl_20180406.fasta	227873	1	2	4	4	0.0586	1995
veh2_glygly	Actin-related protein 2/3 complex subunit 5-like protein OS=Homo sapiens OX=9606 GN=ARPC5L PE=1 SV=1	Actin-related protein 2/3 complex subunit 5-like protein OS=Homo sapiens OX=9606 GN=ARPC5L PE=1 SV=2	Uniprot_Hum_Compl_20180406.fasta	16941.3	1	2	2	2	0.216	153
veh2_glygly	Myosin light chain kinase, smooth muscle OS=Homo sapiens OX=9606 GN=MYLK PE=1 SV=4	Myosin light chain kinase, smooth muscle OS=Homo sapiens OX=9606 GN=MYLK PE=1 SV=5	Uniprot_Hum_Compl_20180406.fasta	210713	1	42	45	50	0.286	1914
veh2_glygly	Keratin, type II cytoskeletal 7 OS=Homo sapiens OX=9606 GN=KRT7 PE=1 SV=5	Keratin, type II cytoskeletal 7 OS=Homo sapiens OX=9606 GN=KRT7 PE=1 SV=6	Uniprot_Hum_Compl_20180406.fasta	51387.3	1	13	14	14	0.333	469
veh2_glygly	Leucine zipper protein 1 OS=Homo sapiens OX=9606 GN=LUZP1 PE=1 SV=2	Leucine zipper protein 1 OS=Homo sapiens OX=9606 GN=LUZP1 PE=1 SV=3	Uniprot_Hum_Compl_20180406.fasta	120277	1	13	13	13	0.153	1076
veh2_glygly	40S ribosomal protein S27 OS=Homo sapiens OX=9606 GN=RPS27 PE=1 SV=3	40S ribosomal protein S27 OS=Homo sapiens OX=9606 GN=RPS27 PE=1 SV=4	Uniprot_Hum_Compl_20180406.fasta	9460.9	0.95	1	1	1	0.155	84
veh2_glygly	Tubulin alpha-1C chain OS=Homo sapiens OX=9606 GN=TUBA1C PE=1 SV=1	Tubulin alpha-1C chain OS=Homo sapiens OX=9606 GN=TUBA1C PE=1 SV=2	Uniprot_Hum_Compl_20180406.fasta	49895.5	1	2	2	2	0.428	449
veh2_glygly	PRKC apoptosis WT1 regulator protein OS=Homo sapiens OX=9606 GN=PAWR PE=1 SV=1	PRKC apoptosis WT1 regulator protein OS=Homo sapiens OX=9606 GN=PAWR PE=1 SV=2	Uniprot_Hum_Compl_20180406.fasta	36568.1	1	4	4	4	0.215	340
veh2_glygly	Dystonin OS=Homo sapiens OX=9606 GN=DST PE=1 SV=4	Dystonin OS=Homo sapiens OX=9606 GN=DST PE=1 SV=5	Uniprot_Hum_Compl_20180406.fasta	860676	1	74	74	74	0.124	7570
veh2_glygly	60S ribosomal protein L35 OS=Homo sapiens OX=9606 GN=RPL35 PE=1 SV=2	60S ribosomal protein L35 OS=Homo sapiens OX=9606 GN=RPL35 PE=1 SV=3	Uniprot_Hum_Compl_20180406.fasta	14552.5	1	2	2	2	0.187	123
veh2_glygly	Tropomodulin-3 OS=Homo sapiens OX=9606 GN=TMOD3 PE=1 SV=1	Tropomodulin-3 OS=Homo sapiens OX=9606 GN=TMOD3 PE=1 SV=2	Uniprot_Hum_Compl_20180406.fasta	39596.1	1	19	31	36	0.591	352
veh2_glygly	Spectrin beta chain, non-erythrocytic 1 OS=Homo sapiens OX=9606 GN=SPTBN1 PE=1 SV=2	Spectrin beta chain, non-erythrocytic 1 OS=Homo sapiens OX=9606 GN=SPTBN1 PE=1 SV=3	Uniprot_Hum_Compl_20180406.fasta	274613	1	90	105	107	0.486	2364
veh2_glygly	Non-POU domain-containing octamer-binding protein OS=Homo sapiens OX=9606 GN=NONO PE=1 SV=4	Non-POU domain-containing octamer-binding protein OS=Homo sapiens OX=9606 GN=NONO PE=1 SV=5	Uniprot_Hum_Compl_20180406.fasta	54231.6	1	2	2	2	0.0488	471
veh2_glygly	Inositol 1,4,5-trisphosphate receptor type 3 OS=Homo sapiens OX=9606 GN=ITPR3 PE=1 SV=2	Inositol 1,4,5-trisphosphate receptor type 3 OS=Homo sapiens OX=9606 GN=ITPR3 PE=1 SV=3	Uniprot_Hum_Compl_20180406.fasta	304110	1	2	2	2	0.00711	2671
veh2_glygly	RNA transcription, translation and transport factor protein OS=Homo sapiens OX=9606 GN=RTRAF PE=1 SV=1	RNA transcription, translation and transport factor protein OS=Homo sapiens OX=9606 GN=RTRAF PE=1 SV=2	Uniprot_Hum_Compl_20180406.fasta	28069.3	0.996	1	1	1	0.0369	244
veh2_glygly	Actin, aortic smooth muscle OS=Homo sapiens OX=9606 GN=ACTA2 PE=1 SV=1	Actin, aortic smooth muscle OS=Homo sapiens OX=9606 GN=ACTA2 PE=1 SV=2	Uniprot_Hum_Compl_20180406.fasta	42010.1	1	10	27	60	0.719	377
veh2_glygly	Erlin-2 OS=Homo sapiens OX=9606 GN=ERLIN2 PE=1 SV=1	Erlin-2 OS=Homo sapiens OX=9606 GN=ERLIN2 PE=1 SV=2	Uniprot_Hum_Compl_20180406.fasta	37840.4	1	4	4	4	0.139	339
veh2_glygly	Major vault protein OS=Homo sapiens OX=9606 GN=MVP PE=1 SV=4	Major vault protein OS=Homo sapiens OX=9606 GN=MVP PE=1 SV=5	Uniprot_Hum_Compl_20180406.fasta	99326	1	4	4	4	0.0538	893
veh2_glygly	Myosin light polypeptide 6 OS=Homo sapiens OX=9606 GN=MYL6 PE=1 SV=2	Myosin light polypeptide 6 OS=Homo sapiens OX=9606 GN=MYL6 PE=1 SV=3	Uniprot_Hum_Compl_20180406.fasta	16929.8	1	10	28	70	0.762	151
veh2_glygly	Methionine--tRNA ligase, cytoplasmic OS=Homo sapiens OX=9606 GN=MARS PE=1 SV=2	Methionine--tRNA ligase, cytoplasmic OS=Homo sapiens OX=9606 GN=MARS PE=1 SV=3	Uniprot_Hum_Compl_20180406.fasta	101118	1	3	3	3	0.0411	900
veh2_glygly	Signal-induced proliferation-associated 1-like protein 3 OS=Homo sapiens OX=9606 GN=SIPA1L3 PE=1 SV=3	Signal-induced proliferation-associated 1-like protein 3 OS=Homo sapiens OX=9606 GN=SIPA1L3 PE=1 SV=4	Uniprot_Hum_Compl_20180406.fasta	194612	1	9	9	9	0.0752	1781
veh2_glygly	Importin subunit beta-1 OS=Homo sapiens OX=9606 GN=KPNB1 PE=1 SV=2	Importin subunit beta-1 OS=Homo sapiens OX=9606 GN=KPNB1 PE=1 SV=3	Uniprot_Hum_Compl_20180406.fasta	97171.3	0.569	1	1	1	0.0137	876
veh2_glygly	40S ribosomal protein S9 OS=Homo sapiens OX=9606 GN=RPS9 PE=1 SV=3	40S ribosomal protein S9 OS=Homo sapiens OX=9606 GN=RPS9 PE=1 SV=4	Uniprot_Hum_Compl_20180406.fasta	22592.5	1	4	4	4	0.165	194
veh2_glygly	Cofilin-1 OS=Homo sapiens OX=9606 GN=CFL1 PE=1 SV=3	Cofilin-1 OS=Homo sapiens OX=9606 GN=CFL1 PE=1 SV=4	Uniprot_Hum_Compl_20180406.fasta	18503.2	1	8	10	10	0.602	166
veh2_glygly	Caveolae-associated protein 1 OS=Homo sapiens OX=9606 GN=CAVIN1 PE=1 SV=1	Caveolae-associated protein 1 OS=Homo sapiens OX=9606 GN=CAVIN1 PE=1 SV=2	Uniprot_Hum_Compl_20180406.fasta	43476.5	1	2	3	3	0.0897	390
veh2_glygly	Centromere protein F OS=Homo sapiens OX=9606 GN=CENPF PE=1 SV=2	Centromere protein F OS=Homo sapiens OX=9606 GN=CENPF PE=1 SV=3		0	0.993	1	1	2	0
veh2_glygly	Stress-70 protein, mitochondrial OS=Homo sapiens OX=9606 GN=HSPA9 PE=1 SV=2	Stress-70 protein, mitochondrial OS=Homo sapiens OX=9606 GN=HSPA9 PE=1 SV=3	Uniprot_Hum_Compl_20180406.fasta	73681.3	1	7	7	7	0.135	679
veh2_glygly	Exportin-T OS=Homo sapiens OX=9606 GN=XPOT PE=1 SV=2	Exportin-T OS=Homo sapiens OX=9606 GN=XPOT PE=1 SV=3	Uniprot_Hum_Compl_20180406.fasta	109967	1	3	3	3	0.0416	962
veh2_glygly	Keratin, type II cytoskeletal 1 OS=Homo sapiens OX=9606 GN=KRT1 PE=1 SV=6	Keratin, type II cytoskeletal 1 OS=Homo sapiens OX=9606 GN=KRT1 PE=1 SV=7	Uniprot_Hum_Compl_20180406.fasta	66040.3	1	36	52	75	0.593	644
veh2_glygly	60S ribosomal protein L13a OS=Homo sapiens OX=9606 GN=RPL13A PE=1 SV=2	60S ribosomal protein L13a OS=Homo sapiens OX=9606 GN=RPL13A PE=1 SV=3	Uniprot_Hum_Compl_20180406.fasta	23577.9	0.999	1	1	1	0.0542	203
veh2_glygly	Glyceraldehyde-3-phosphate dehydrogenase OS=Homo sapiens OX=9606 GN=GAPDH PE=1 SV=3	Glyceraldehyde-3-phosphate dehydrogenase OS=Homo sapiens OX=9606 GN=GAPDH PE=1 SV=4	Uniprot_Hum_Compl_20180406.fasta	36053.4	1	10	13	15	0.367	335
veh2_glygly	Protein phosphatase 1 regulatory subunit 12C OS=Homo sapiens OX=9606 GN=PPP1R12C PE=1 SV=1	Protein phosphatase 1 regulatory subunit 12C OS=Homo sapiens OX=9606 GN=PPP1R12C PE=1 SV=2	Uniprot_Hum_Compl_20180406.fasta	84882.7	0.985	1	1	1	0.0166	782
veh2_glygly	Peptidyl-prolyl cis-trans isomerase A OS=Homo sapiens OX=9606 GN=PPIA PE=1 SV=2	Peptidyl-prolyl cis-trans isomerase A OS=Homo sapiens OX=9606 GN=PPIA PE=1 SV=3	Uniprot_Hum_Compl_20180406.fasta	18012.9	0.064	0	0	0	0	165
veh2_glygly	Desmoplakin OS=Homo sapiens OX=9606 GN=DSP PE=1 SV=3	Desmoplakin OS=Homo sapiens OX=9606 GN=DSP PE=1 SV=4	Uniprot_Hum_Compl_20180406.fasta	331781	0.134	0	0	0	0	2871
veh2_glygly	RNA-binding protein EWS OS=Homo sapiens OX=9606 GN=EWSR1 PE=1 SV=1	RNA-binding protein EWS OS=Homo sapiens OX=9606 GN=EWSR1 PE=1 SV=2	Uniprot_Hum_Compl_20180406.fasta	68478.4	1	7	9	10	0.16	656
veh2_glygly	Immunoglobulin gamma-1 heavy chain OS=Homo sapiens OX=9606 PE=1 SV=1	Immunoglobulin gamma-1 heavy chain OS=Homo sapiens OX=9606 PE=1 SV=2	Uniprot_Hum_Compl_20180406.fasta	49327.7	0.995	1	1	1	0.0178	449
veh2_glygly	Collagen alpha-2(I) chain OS=Homo sapiens OX=9606 GN=COL1A2 PE=1 SV=7	Collagen alpha-2(I) chain OS=Homo sapiens OX=9606 GN=COL1A2 PE=1 SV=8	Uniprot_Hum_Compl_20180406.fasta	129315	1	4	4	4	0.0403	1366
veh2_glygly	Ankycorbin OS=Homo sapiens OX=9606 GN=RAI14 PE=1 SV=2	Ankycorbin OS=Homo sapiens OX=9606 GN=RAI14 PE=1 SV=3	Uniprot_Hum_Compl_20180406.fasta	110043	1	41	52	53	0.466	980
veh2_glygly	Collagen alpha-1(I) chain OS=Homo sapiens OX=9606 GN=COL1A1 PE=1 SV=5	Collagen alpha-1(I) chain OS=Homo sapiens OX=9606 GN=COL1A1 PE=1 SV=6	Uniprot_Hum_Compl_20180406.fasta	138941	1	7	7	7	0.0615	1464
veh2_glygly	Arginine--tRNA ligase, cytoplasmic OS=Homo sapiens OX=9606 GN=RARS PE=1 SV=2	Arginine--tRNA ligase, cytoplasmic OS=Homo sapiens OX=9606 GN=RARS PE=1 SV=3	Uniprot_Hum_Compl_20180406.fasta	75382	1	13	13	13	0.227	660
veh2_glygly	Galectin-1 OS=Homo sapiens OX=9606 GN=LGALS1 PE=1 SV=2	Galectin-1 OS=Homo sapiens OX=9606 GN=LGALS1 PE=1 SV=3	Uniprot_Hum_Compl_20180406.fasta	14715.8	1	5	5	5	0.452	135
veh2_glygly	40S ribosomal protein S30 OS=Homo sapiens OX=9606 GN=FAU PE=1 SV=1	40S ribosomal protein S30 OS=Homo sapiens OX=9606 GN=FAU PE=1 SV=2	Uniprot_Hum_Compl_20180406.fasta	6647.9	0.95	1	1	1	0.169	59
veh2_glygly	Spectrin alpha chain, non-erythrocytic 1 OS=Homo sapiens OX=9606 GN=SPTAN1 PE=1 SV=3	Spectrin alpha chain, non-erythrocytic 1 OS=Homo sapiens OX=9606 GN=SPTAN1 PE=1 SV=4	Uniprot_Hum_Compl_20180406.fasta	284543	1	111	133	138	0.528	2472
veh2_glygly	60S ribosomal protein L14 OS=Homo sapiens OX=9606 GN=RPL14 PE=1 SV=4	60S ribosomal protein L14 OS=Homo sapiens OX=9606 GN=RPL14 PE=1 SV=5	Uniprot_Hum_Compl_20180406.fasta	23432.3	1	2	2	2	0.116	215
veh2_glygly	Tubulin beta-3 chain OS=Homo sapiens OX=9606 GN=TUBB3 PE=1 SV=2	Tubulin beta-3 chain OS=Homo sapiens OX=9606 GN=TUBB3 PE=1 SV=3	Uniprot_Hum_Compl_20180406.fasta	50432.7	1	3	3	3	0.458	450
veh2_glygly	60S ribosomal protein L13 OS=Homo sapiens OX=9606 GN=RPL13 PE=1 SV=4	60S ribosomal protein L13 OS=Homo sapiens OX=9606 GN=RPL13 PE=1 SV=5	Uniprot_Hum_Compl_20180406.fasta	24262.2	0.999	1	1	1	0.0616	211
veh2_glygly	Protein-lysine 6-oxidase OS=Homo sapiens OX=9606 GN=LOX PE=1 SV=2	Protein-lysine 6-oxidase OS=Homo sapiens OX=9606 GN=LOX PE=1 SV=3	Uniprot_Hum_Compl_20180406.fasta	46944.2	0.95	1	1	1	0.0312	417
veh2_glygly	60S ribosomal protein L37a OS=Homo sapiens OX=9606 GN=RPL37A PE=1 SV=2	60S ribosomal protein L37a OS=Homo sapiens OX=9606 GN=RPL37A PE=1 SV=3	Uniprot_Hum_Compl_20180406.fasta	10275.4	0.839	1	1	1	0.087	92
veh2_glygly	Eukaryotic translation elongation factor 1 epsilon-1 OS=Homo sapiens OX=9606 GN=EEF1E1 PE=1 SV=1	Eukaryotic translation elongation factor 1 epsilon-1 OS=Homo sapiens OX=9606 GN=EEF1E1 PE=1 SV=2	Uniprot_Hum_Compl_20180406.fasta	19811.2	0.95	1	1	1	0.144	174
veh2_glygly	Complement factor B OS=Homo sapiens OX=9606 GN=CFB PE=1 SV=2	Complement factor B OS=Homo sapiens OX=9606 GN=CFB PE=1 SV=3	Uniprot_Hum_Compl_20180406.fasta	85533.2	1	2	2	2	0.0563	764
veh2_glygly	Serine/threonine-protein phosphatase PP1-gamma catalytic subunit OS=Homo sapiens OX=9606 GN=PPP1CC PE=1 SV=1	Serine/threonine-protein phosphatase PP1-gamma catalytic subunit OS=Homo sapiens OX=9606 GN=PPP1CC PE=1 SV=2	Uniprot_Hum_Compl_20180406.fasta	36985.6	0.95	1	1	1	0.421	323
veh2_glygly	Keratin, type II cytoskeletal 4 OS=Homo sapiens OX=9606 GN=KRT4 PE=1 SV=4	Keratin, type II cytoskeletal 4 OS=Homo sapiens OX=9606 GN=KRT4 PE=1 SV=5	Uniprot_Hum_Compl_20180406.fasta	57286.1	0.95	1	1	1	0.073	534
veh2_glygly	Desmoglein-1 OS=Homo sapiens OX=9606 GN=DSG1 PE=1 SV=2	Desmoglein-1 OS=Homo sapiens OX=9606 GN=DSG1 PE=1 SV=3	Uniprot_Hum_Compl_20180406.fasta	113749	0.95	1	1	1	0.0153	1049
veh2_glygly	Death-associated protein kinase 3 OS=Homo sapiens OX=9606 GN=DAPK3 PE=1 SV=1	Death-associated protein kinase 3 OS=Homo sapiens OX=9606 GN=DAPK3 PE=1 SV=2	Uniprot_Hum_Compl_20180406.fasta	52537.9	0.999	1	1	1	0.0286	454
veh2_glygly	60S ribosomal protein L36a-like OS=Homo sapiens OX=9606 GN=RPL36AL PE=1 SV=3	60S ribosomal protein L36a-like OS=Homo sapiens OX=9606 GN=RPL36AL PE=1 SV=4	Uniprot_Hum_Compl_20180406.fasta	12469.1	0.817	1	1	1	0.0849	106
veh2_glygly	Coatomer subunit alpha OS=Homo sapiens OX=9606 GN=COPA PE=1 SV=2	Coatomer subunit alpha OS=Homo sapiens OX=9606 GN=COPA PE=1 SV=3	Uniprot_Hum_Compl_20180406.fasta	138349	1	10	10	10	0.105	1224
veh2_glygly	ADP-ribosylation factor 1 OS=Homo sapiens OX=9606 GN=ARF1 PE=1 SV=2	ADP-ribosylation factor 1 OS=Homo sapiens OX=9606 GN=ARF1 PE=1 SV=3	Uniprot_Hum_Compl_20180406.fasta	20601.7	0.95	1	1	1	0.116	181
veh2_glygly	Keratin, type I cytoskeletal 9 OS=Homo sapiens OX=9606 GN=KRT9 PE=1 SV=3	Keratin, type I cytoskeletal 9 OS=Homo sapiens OX=9606 GN=KRT9 PE=1 SV=4	Uniprot_Hum_Compl_20180406.fasta	62065.9	1	25	31	42	0.504	623
veh2_glygly	Thrombospondin-1 OS=Homo sapiens OX=9606 GN=THBS1 PE=1 SV=2	Thrombospondin-1 OS=Homo sapiens OX=9606 GN=THBS1 PE=1 SV=3	Uniprot_Hum_Compl_20180406.fasta	129382	1	17	18	18	0.206	1170
veh2_glygly	Tubulin beta chain OS=Homo sapiens OX=9606 GN=TUBB PE=1 SV=2	Tubulin beta chain OS=Homo sapiens OX=9606 GN=TUBB PE=1 SV=3	Uniprot_Hum_Compl_20180406.fasta	49670.6	1	21	30	37	0.664	444
veh2_glygly	60S ribosomal protein L15 OS=Homo sapiens OX=9606 GN=RPL15 PE=1 SV=2	60S ribosomal protein L15 OS=Homo sapiens OX=9606 GN=RPL15 PE=1 SV=3	Uniprot_Hum_Compl_20180406.fasta	24146.5	0.946	1	1	1	0.0441	204
veh2_glygly	Keratin, type II cytoskeletal 1b OS=Homo sapiens OX=9606 GN=KRT77 PE=1 SV=3	Keratin, type II cytoskeletal 1b OS=Homo sapiens OX=9606 GN=KRT77 PE=1 SV=4	Uniprot_Hum_Compl_20180406.fasta	61901.9	1	2	2	2	0.0709	578
veh2_glygly	Aspartate--tRNA ligase, cytoplasmic OS=Homo sapiens OX=9606 GN=DARS PE=1 SV=2	Aspartate--tRNA ligase, cytoplasmic OS=Homo sapiens OX=9606 GN=DARS PE=1 SV=3	Uniprot_Hum_Compl_20180406.fasta	57136.7	1	16	17	17	0.361	501
veh2_glygly	Filamin-A OS=Homo sapiens OX=9606 GN=FLNA PE=1 SV=4	Filamin-A OS=Homo sapiens OX=9606 GN=FLNA PE=1 SV=5	Uniprot_Hum_Compl_20180406.fasta	280729	1	99	132	147	0.51	2647
veh2_glygly	Supervillin OS=Homo sapiens OX=9606 GN=SVIL PE=1 SV=2	Supervillin OS=Homo sapiens OX=9606 GN=SVIL PE=1 SV=3	Uniprot_Hum_Compl_20180406.fasta	247747	1	6	6	6	0.0429	2214
veh2_glygly	POTE ankyrin domain family member F OS=Homo sapiens OX=9606 GN=POTEF PE=1 SV=2	POTE ankyrin domain family member F OS=Homo sapiens OX=9606 GN=POTEF PE=1 SV=3		0	0.729	0	0	0	0
veh2_glygly	Coronin-1B OS=Homo sapiens OX=9606 GN=CORO1B PE=1 SV=1	Coronin-1B OS=Homo sapiens OX=9606 GN=CORO1B PE=1 SV=2	Uniprot_Hum_Compl_20180406.fasta	54234.9	1	8	8	8	0.153	489
veh2_glygly	Myosin regulatory light polypeptide 9 OS=Homo sapiens OX=9606 GN=MYL9 PE=1 SV=4	Myosin regulatory light polypeptide 9 OS=Homo sapiens OX=9606 GN=MYL9 PE=1 SV=5	Uniprot_Hum_Compl_20180406.fasta	19828.1	1	12	29	68	0.628	172
veh2_glygly	182 kDa tankyrase-1-binding protein OS=Homo sapiens OX=9606 GN=TNKS1BP1 PE=1 SV=4	183 kDa tankyrase-1-binding protein OS=Homo sapiens OX=9606 GN=TNKS1BP1 PE=1 SV=4	Uniprot_Hum_Compl_20180406.fasta	181795	1	2	2	2	0.0168	1729
veh2_glygly	EF-hand domain-containing protein D2 OS=Homo sapiens OX=9606 GN=EFHD2 PE=1 SV=1	EF-hand domain-containing protein D2 OS=Homo sapiens OX=9606 GN=EFHD2 PE=1 SV=2	Uniprot_Hum_Compl_20180406.fasta	26698.4	1	14	18	21	0.679	240
veh2_glygly	Cofilin-2 OS=Homo sapiens OX=9606 GN=CFL2 PE=1 SV=1	Cofilin-2 OS=Homo sapiens OX=9606 GN=CFL2 PE=1 SV=2	Uniprot_Hum_Compl_20180406.fasta	18737.3	1	6	7	8	0.62	166
veh2_glygly	EF-hand domain-containing protein D1 OS=Homo sapiens OX=9606 GN=EFHD1 PE=1 SV=1	EF-hand domain-containing protein D1 OS=Homo sapiens OX=9606 GN=EFHD1 PE=1 SV=2	Uniprot_Hum_Compl_20180406.fasta	26929.2	1	4	4	4	0.364	239
veh2_glygly	60S ribosomal protein L18a OS=Homo sapiens OX=9606 GN=RPL18A PE=1 SV=2	60S ribosomal protein L18a OS=Homo sapiens OX=9606 GN=RPL18A PE=1 SV=3	Uniprot_Hum_Compl_20180406.fasta	20762.6	1	3	3	3	0.17	176
veh2_glygly	Myosin-10 OS=Homo sapiens OX=9606 GN=MYH10 PE=1 SV=3	Myosin-10 OS=Homo sapiens OX=9606 GN=MYH10 PE=1 SV=4	Uniprot_Hum_Compl_20180406.fasta	229005	1	80	91	97	0.493	1976
veh2_glygly	Transgelin OS=Homo sapiens OX=9606 GN=TAGLN PE=1 SV=4	Transgelin OS=Homo sapiens OX=9606 GN=TAGLN PE=1 SV=5	Uniprot_Hum_Compl_20180406.fasta	22611	0.466	1	1	1	0.0547	201
veh2_glygly	Actin filament-associated protein 1 OS=Homo sapiens OX=9606 GN=AFAP1 PE=1 SV=2	Actin filament-associated protein 1 OS=Homo sapiens OX=9606 GN=AFAP1 PE=1 SV=3	Uniprot_Hum_Compl_20180406.fasta	80726.7	1	3	3	3	0.0466	730
veh2_glygly	Delta-1-pyrroline-5-carboxylate synthase OS=Homo sapiens OX=9606 GN=ALDH18A1 PE=1 SV=2	Delta-1-pyrroline-5-carboxylate synthase OS=Homo sapiens OX=9606 GN=ALDH18A1 PE=1 SV=3	Uniprot_Hum_Compl_20180406.fasta	87302.9	0.839	1	1	1	0.0101	795
veh2_glygly	Keratin, type II cytoskeletal 5 OS=Homo sapiens OX=9606 GN=KRT5 PE=1 SV=3	Keratin, type II cytoskeletal 5 OS=Homo sapiens OX=9606 GN=KRT5 PE=1 SV=4	Uniprot_Hum_Compl_20180406.fasta	62379.6	1	14	14	14	0.315	590
veh2_glygly	Bifunctional glutamate/proline--tRNA ligase OS=Homo sapiens OX=9606 GN=EPRS PE=1 SV=5	Bifunctional glutamate/proline--tRNA ligase OS=Homo sapiens OX=9606 GN=EPRS PE=1 SV=6	Uniprot_Hum_Compl_20180406.fasta	170593	1	45	51	54	0.394	1512
veh2_glygly	Destrin OS=Homo sapiens OX=9606 GN=DSTN PE=1 SV=3	Destrin OS=Homo sapiens OX=9606 GN=DSTN PE=1 SV=4	Uniprot_Hum_Compl_20180406.fasta	18506.2	0.05	0	0	0	0	165
veh2_glygly	Tricarboxylate transport protein, mitochondrial OS=Homo sapiens OX=9606 GN=SLC25A1 PE=1 SV=2	Tricarboxylate transport protein, mitochondrial OS=Homo sapiens OX=9606 GN=SLC25A1 PE=1 SV=3	Uniprot_Hum_Compl_20180406.fasta	34013.2	1	2	2	2	0.074	311
veh2_glygly	Lysine--tRNA ligase OS=Homo sapiens OX=9606 GN=KARS PE=1 SV=3	Lysine--tRNA ligase OS=Homo sapiens OX=9606 GN=KARS PE=1 SV=4	Uniprot_Hum_Compl_20180406.fasta	68050.4	1	4	4	4	0.057	597
veh2_glygly	Keratin, type II cytoskeletal 6A OS=Homo sapiens OX=9606 GN=KRT6A PE=1 SV=3	Keratin, type II cytoskeletal 6A OS=Homo sapiens OX=9606 GN=KRT6A PE=1 SV=4	Uniprot_Hum_Compl_20180406.fasta	60046.4	1	10	10	10	0.351	564
veh2_glygly	Cytospin-B OS=Homo sapiens OX=9606 GN=SPECC1 PE=1 SV=1	Cytospin-B OS=Homo sapiens OX=9606 GN=SPECC1 PE=1 SV=2	Uniprot_Hum_Compl_20180406.fasta	118588	1	7	8	8	0.0777	1068
veh2_glygly	Cytospin-A OS=Homo sapiens OX=9606 GN=SPECC1L PE=1 SV=2	Cytospin-A OS=Homo sapiens OX=9606 GN=SPECC1L PE=1 SV=3	Uniprot_Hum_Compl_20180406.fasta	124605	1	43	57	59	0.442	1117
veh2_glygly	Phostensin OS=Homo sapiens OX=9606 GN=PPP1R18 PE=1 SV=1	Phostensin OS=Homo sapiens OX=9606 GN=PPP1R18 PE=1 SV=2	Uniprot_Hum_Compl_20180406.fasta	67942.8	1	13	14	14	0.336	613
veh2_glygly	Actin, cytoplasmic 2 OS=Homo sapiens OX=9606 GN=ACTG1 PE=1 SV=1	Actin, cytoplasmic 2 OS=Homo sapiens OX=9606 GN=ACTG1 PE=1 SV=2	Uniprot_Hum_Compl_20180406.fasta	41793.9	1	28	75	413	0.8	375
veh2_glygly	CD59 glycoprotein OS=Homo sapiens OX=9606 GN=CD59 PE=1 SV=1	CD59 glycoprotein OS=Homo sapiens OX=9606 GN=CD59 PE=1 SV=2	Uniprot_Hum_Compl_20180406.fasta	14177.2	1	2	3	3	0.188	128
veh2_glygly	ADP-ribosylation factor 4 OS=Homo sapiens OX=9606 GN=ARF4 PE=1 SV=3	ADP-ribosylation factor 4 OS=Homo sapiens OX=9606 GN=ARF4 PE=1 SV=4	Uniprot_Hum_Compl_20180406.fasta	20511.6	1	6	6	6	0.339	180
veh2_glygly	Platelet-derived growth factor receptor beta OS=Homo sapiens OX=9606 GN=PDGFRB PE=1 SV=1	Platelet-derived growth factor receptor beta OS=Homo sapiens OX=9606 GN=PDGFRB PE=1 SV=2	Uniprot_Hum_Compl_20180406.fasta	123970	1	12	13	13	0.136	1106
veh2_glygly	60S ribosomal protein L17 OS=Homo sapiens OX=9606 GN=RPL17 PE=1 SV=3	60S ribosomal protein L17 OS=Homo sapiens OX=9606 GN=RPL17 PE=1 SV=4	Uniprot_Hum_Compl_20180406.fasta	21397.4	1	4	5	5	0.321	184
veh2_glygly	Tubulin beta-6 chain OS=Homo sapiens OX=9606 GN=TUBB6 PE=1 SV=1	Tubulin beta-6 chain OS=Homo sapiens OX=9606 GN=TUBB6 PE=1 SV=2	Uniprot_Hum_Compl_20180406.fasta	49857.2	1	7	8	8	0.439	446
veh2_glygly	Tropomyosin alpha-1 chain OS=Homo sapiens OX=9606 GN=TPM1 PE=1 SV=2	Tropomyosin alpha-1 chain OS=Homo sapiens OX=9606 GN=TPM1 PE=1 SV=3	Uniprot_Hum_Compl_20180406.fasta	32710	1	31	52	81	0.563	284
veh2_glygly	Alpha-1-antichymotrypsin OS=Homo sapiens OX=9606 GN=SERPINA3 PE=1 SV=2	Alpha-1-antichymotrypsin OS=Homo sapiens OX=9606 GN=SERPINA3 PE=1 SV=3	Uniprot_Hum_Compl_20180406.fasta	47653	0.91	1	1	1	0.026	423
veh2_glygly	Filamin-B OS=Homo sapiens OX=9606 GN=FLNB PE=1 SV=2	Filamin-B OS=Homo sapiens OX=9606 GN=FLNB PE=1 SV=3	Uniprot_Hum_Compl_20180406.fasta	278159	1	54	60	60	0.32	2602
veh2_glygly	Synaptopodin-2 OS=Homo sapiens OX=9606 GN=SYNPO2 PE=1 SV=2	Synaptopodin-2 OS=Homo sapiens OX=9606 GN=SYNPO2 PE=1 SV=3	Uniprot_Hum_Compl_20180406.fasta	117514	1	3	3	3	0.0457	1093
veh2_glygly	60S ribosomal protein L23a OS=Homo sapiens OX=9606 GN=RPL23A PE=1 SV=1	60S ribosomal protein L23a OS=Homo sapiens OX=9606 GN=RPL23A PE=1 SV=2	Uniprot_Hum_Compl_20180406.fasta	17696.2	0.95	1	1	1	0.0833	156
veh2_glygly	60S ribosomal protein L7a OS=Homo sapiens OX=9606 GN=RPL7A PE=1 SV=2	60S ribosomal protein L7a OS=Homo sapiens OX=9606 GN=RPL7A PE=1 SV=3	Uniprot_Hum_Compl_20180406.fasta	29996.3	1	6	6	6	0.252	266
veh2_glygly	F-actin-capping protein subunit alpha-1 OS=Homo sapiens OX=9606 GN=CAPZA1 PE=1 SV=3	F-actin-capping protein subunit alpha-1 OS=Homo sapiens OX=9606 GN=CAPZA1 PE=1 SV=4	Uniprot_Hum_Compl_20180406.fasta	32923.2	1	10	16	25	0.629	286
veh2_glygly	Pregnancy zone protein OS=Homo sapiens OX=9606 GN=PZP PE=1 SV=4	Pregnancy zone protein OS=Homo sapiens OX=9606 GN=PZP PE=1 SV=5	Uniprot_Hum_Compl_20180406.fasta	163862	0.95	1	1	1	0.0142	1482
veh2_glygly	Coronin-1C OS=Homo sapiens OX=9606 GN=CORO1C PE=1 SV=1	Coronin-1C OS=Homo sapiens OX=9606 GN=CORO1C PE=1 SV=2	Uniprot_Hum_Compl_20180406.fasta	53250.3	1	20	30	53	0.418	474
veh2_glygly	LIM and calponin homology domains-containing protein 1 OS=Homo sapiens OX=9606 GN=LIMCH1 PE=1 SV=4	LIM and calponin homology domains-containing protein 1 OS=Homo sapiens OX=9606 GN=LIMCH1 PE=1 SV=5	Uniprot_Hum_Compl_20180406.fasta	121870	1	5	5	5	0.0554	1083
veh2_glygly	Caspase-14 OS=Homo sapiens OX=9606 GN=CASP14 PE=1 SV=2	Caspase-14 OS=Homo sapiens OX=9606 GN=CASP14 PE=1 SV=3	Uniprot_Hum_Compl_20180406.fasta	27679.8	0.839	1	1	1	0.0331	242
veh2_glygly	LIM domain only protein 7 OS=Homo sapiens OX=9606 GN=LMO7 PE=1 SV=3	LIM domain only protein 7 OS=Homo sapiens OX=9606 GN=LMO7 PE=1 SV=4	Uniprot_Hum_Compl_20180406.fasta	192699	1	52	56	62	0.373	1683
veh2_glygly	Importin-5 OS=Homo sapiens OX=9606 GN=IPO5 PE=1 SV=4	Importin-5 OS=Homo sapiens OX=9606 GN=IPO5 PE=1 SV=5	Uniprot_Hum_Compl_20180406.fasta	123632	0.108	0	0	0	0	1097
veh2_glygly	60S ribosomal protein L35a OS=Homo sapiens OX=9606 GN=RPL35A PE=1 SV=2	60S ribosomal protein L35a OS=Homo sapiens OX=9606 GN=RPL35A PE=1 SV=3	Uniprot_Hum_Compl_20180406.fasta	12538.1	1	3	3	3	0.209	110
veh2_glygly	Nucleolin OS=Homo sapiens OX=9606 GN=NCL PE=1 SV=3	Nucleolin OS=Homo sapiens OX=9606 GN=NCL PE=1 SV=4	Uniprot_Hum_Compl_20180406.fasta	76615.9	1	4	4	4	0.0479	710
veh2_glygly	Testin OS=Homo sapiens OX=9606 GN=TES PE=1 SV=1	Testin OS=Homo sapiens OX=9606 GN=TES PE=1 SV=2	Uniprot_Hum_Compl_20180406.fasta	47995.6	0.95	1	1	1	0.0333	421
veh2_glygly	DNA-dependent protein kinase catalytic subunit OS=Homo sapiens OX=9606 GN=PRKDC PE=1 SV=3	DNA-dependent protein kinase catalytic subunit OS=Homo sapiens OX=9606 GN=PRKDC PE=1 SV=4	Uniprot_Hum_Compl_20180406.fasta	469096	1	19	19	19	0.0492	4128
veh2_glygly	PDZ and LIM domain protein 1 OS=Homo sapiens OX=9606 GN=PDLIM1 PE=1 SV=4	PDZ and LIM domain protein 1 OS=Homo sapiens OX=9606 GN=PDLIM1 PE=1 SV=5	Uniprot_Hum_Compl_20180406.fasta	36071.3	1	4	4	4	0.204	329
veh2_glygly	Unconventional myosin-Ib OS=Homo sapiens OX=9606 GN=MYO1B PE=1 SV=3	Unconventional myosin-Ib OS=Homo sapiens OX=9606 GN=MYO1B PE=1 SV=4	Uniprot_Hum_Compl_20180406.fasta	131991	1	49	74	98	0.47	1136
veh2_glygly	40S ribosomal protein S2 OS=Homo sapiens OX=9606 GN=RPS2 PE=1 SV=2	40S ribosomal protein S2 OS=Homo sapiens OX=9606 GN=RPS2 PE=1 SV=3	Uniprot_Hum_Compl_20180406.fasta	31325.2	1	8	8	8	0.3	293
veh2_glygly	Keratin, type II cytoskeletal 6B OS=Homo sapiens OX=9606 GN=KRT6B PE=1 SV=5	Keratin, type II cytoskeletal 6B OS=Homo sapiens OX=9606 GN=KRT6B PE=1 SV=6	Uniprot_Hum_Compl_20180406.fasta	60068.6	0.829	1	1	1	0.335	564
veh2_glygly	Isoleucine--tRNA ligase, cytoplasmic OS=Homo sapiens OX=9606 GN=IARS PE=1 SV=2	Isoleucine--tRNA ligase, cytoplasmic OS=Homo sapiens OX=9606 GN=IARS PE=1 SV=3	Uniprot_Hum_Compl_20180406.fasta	144502	1	38	42	44	0.357	1262
veh2_glygly	Actin-related protein 2/3 complex subunit 2 OS=Homo sapiens OX=9606 GN=ARPC2 PE=1 SV=1	Actin-related protein 2/3 complex subunit 2 OS=Homo sapiens OX=9606 GN=ARPC2 PE=1 SV=2	Uniprot_Hum_Compl_20180406.fasta	34333.7	1	12	17	17	0.413	300
veh2_glygly	Coatomer subunit epsilon OS=Homo sapiens OX=9606 GN=COPE PE=1 SV=3	Coatomer subunit epsilon OS=Homo sapiens OX=9606 GN=COPE PE=1 SV=4	Uniprot_Hum_Compl_20180406.fasta	34482.9	1	3	3	3	0.146	308
veh2_glygly	Splicing factor, proline- and glutamine-rich OS=Homo sapiens OX=9606 GN=SFPQ PE=1 SV=2	Splicing factor, proline- and glutamine-rich OS=Homo sapiens OX=9606 GN=SFPQ PE=1 SV=3	Uniprot_Hum_Compl_20180406.fasta	76149.5	1	5	5	5	0.0891	707
veh2_glygly	60S ribosomal protein L12 OS=Homo sapiens OX=9606 GN=RPL12 PE=1 SV=1	60S ribosomal protein L12 OS=Homo sapiens OX=9606 GN=RPL12 PE=1 SV=2	Uniprot_Hum_Compl_20180406.fasta	17819.1	1	6	7	7	0.545	165
veh2_glygly	TRIO and F-actin-binding protein OS=Homo sapiens OX=9606 GN=TRIOBP PE=1 SV=3	TRIO and F-actin-binding protein OS=Homo sapiens OX=9606 GN=TRIOBP PE=1 SV=4	Uniprot_Hum_Compl_20180406.fasta	261374	1	3	3	3	0.0199	2365
veh2_glygly	60S ribosomal protein L19 OS=Homo sapiens OX=9606 GN=RPL19 PE=1 SV=1	60S ribosomal protein L19 OS=Homo sapiens OX=9606 GN=RPL19 PE=1 SV=2	Uniprot_Hum_Compl_20180406.fasta	23467.4	0.783	1	1	1	0.0867	196
veh2_glygly	Protein disulfide-isomerase OS=Homo sapiens OX=9606 GN=P4HB PE=1 SV=3	Protein disulfide-isomerase OS=Homo sapiens OX=9606 GN=P4HB PE=1 SV=4	Uniprot_Hum_Compl_20180406.fasta	57118.1	0.788	1	1	1	0.0157	508
veh2_glygly	60S ribosomal protein L18 OS=Homo sapiens OX=9606 GN=RPL18 PE=1 SV=2	60S ribosomal protein L18 OS=Homo sapiens OX=9606 GN=RPL18 PE=1 SV=3	Uniprot_Hum_Compl_20180406.fasta	21635.2	1	2	2	2	0.128	188
veh2_glygly	Inter-alpha-trypsin inhibitor heavy chain H1 OS=Homo sapiens OX=9606 GN=ITIH1 PE=1 SV=3	Inter-alpha-trypsin inhibitor heavy chain H1 OS=Homo sapiens OX=9606 GN=ITIH1 PE=1 SV=4	Uniprot_Hum_Compl_20180406.fasta	101390	0.999	1	1	1	0.0231	911
veh2_glygly	Heterogeneous nuclear ribonucleoprotein M OS=Homo sapiens OX=9606 GN=HNRNPM PE=1 SV=3	Heterogeneous nuclear ribonucleoprotein M OS=Homo sapiens OX=9606 GN=HNRNPM PE=1 SV=4	Uniprot_Hum_Compl_20180406.fasta	77517.3	1	5	5	5	0.0932	730
veh2_glygly	Nexilin OS=Homo sapiens OX=9606 GN=NEXN PE=1 SV=1	Nexilin OS=Homo sapiens OX=9606 GN=NEXN PE=1 SV=2	Uniprot_Hum_Compl_20180406.fasta	80660.4	1	31	34	41	0.401	675
veh2_glygly	40S ribosomal protein S12 OS=Homo sapiens OX=9606 GN=RPS12 PE=1 SV=3	40S ribosomal protein S12 OS=Homo sapiens OX=9606 GN=RPS12 PE=1 SV=4	Uniprot_Hum_Compl_20180406.fasta	14514.8	1	2	2	2	0.136	132
veh2_glygly	Tubulin beta-4A chain OS=Homo sapiens OX=9606 GN=TUBB4A PE=1 SV=2	Tubulin beta-4A chain OS=Homo sapiens OX=9606 GN=TUBB4A PE=1 SV=3	Uniprot_Hum_Compl_20180406.fasta	49585.5	0.75	1	1	1	0.532	444
veh2_glygly	Filamin-C OS=Homo sapiens OX=9606 GN=FLNC PE=1 SV=3	Filamin-C OS=Homo sapiens OX=9606 GN=FLNC PE=1 SV=4	Uniprot_Hum_Compl_20180406.fasta	291015	1	11	11	11	0.1	2725
veh3_glygly	HEAT repeat-containing protein 1 OS=Homo sapiens OX=9606 GN=HEATR1 PE=1 SV=3	HEAT repeat-containing protein 1 OS=Homo sapiens OX=9606 GN=HEATR1 PE=1 SV=4		0	0.962	1	1	1	0
veh3_glygly	Unconventional myosin-VI OS=Homo sapiens OX=9606 GN=MYO6 PE=1 SV=4	Unconventional myosin-VI OS=Homo sapiens OX=9606 GN=MYO6 PE=1 SV=5	Uniprot_Hum_Compl_20180406.fasta	149697	1	17	17	17	0.172	1294
veh3_glygly	Prelamin-A/C OS=Homo sapiens OX=9606 GN=LMNA PE=1 SV=1	Prelamin-A/C OS=Homo sapiens OX=9606 GN=LMNA PE=1 SV=2	Uniprot_Hum_Compl_20180406.fasta	74140.7	1	9	9	9	0.157	664
veh3_glygly	F-actin-capping protein subunit alpha-2 OS=Homo sapiens OX=9606 GN=CAPZA2 PE=1 SV=3	F-actin-capping protein subunit alpha-2 OS=Homo sapiens OX=9606 GN=CAPZA2 PE=1 SV=4	Uniprot_Hum_Compl_20180406.fasta	32949.2	1	10	13	14	0.514	286
veh3_glygly	Myosin-14 OS=Homo sapiens OX=9606 GN=MYH14 PE=1 SV=2	Myosin-14 OS=Homo sapiens OX=9606 GN=MYH14 PE=1 SV=3	Uniprot_Hum_Compl_20180406.fasta	227873	1	2	3	3	0.0576	1995
veh3_glygly	A-kinase anchor protein 2 OS=Homo sapiens OX=9606 GN=AKAP2 PE=1 SV=3	A-kinase anchor protein 2 OS=Homo sapiens OX=9606 GN=AKAP2 PE=1 SV=4	Uniprot_Hum_Compl_20180406.fasta	94660.9	1	22	27	27	0.363	859
veh3_glygly	60S ribosomal protein L3 OS=Homo sapiens OX=9606 GN=RPL3 PE=1 SV=2	60S ribosomal protein L3 OS=Homo sapiens OX=9606 GN=RPL3 PE=1 SV=3	Uniprot_Hum_Compl_20180406.fasta	46109.5	1	2	2	2	0.0769	403
veh3_glygly	Caveolin-1 OS=Homo sapiens OX=9606 GN=CAV1 PE=1 SV=4	Caveolin-1 OS=Homo sapiens OX=9606 GN=CAV1 PE=1 SV=5	Uniprot_Hum_Compl_20180406.fasta	20472.2	1	2	2	2	0.163	178
veh3_glygly	Guanine nucleotide-binding protein G(I)/G(S)/G(T) subunit beta-2 OS=Homo sapiens OX=9606 GN=GNB2 PE=1 SV=3	Guanine nucleotide-binding protein G(I)/G(S)/G(T) subunit beta-2 OS=Homo sapiens OX=9606 GN=GNB2 PE=1 SV=4	Uniprot_Hum_Compl_20180406.fasta	37331.8	0.95	1	1	1	0.0294	340
veh3_glygly	40S ribosomal protein S4, X isoform OS=Homo sapiens OX=9606 GN=RPS4X PE=1 SV=2	40S ribosomal protein S4, X isoform OS=Homo sapiens OX=9606 GN=RPS4X PE=1 SV=3	Uniprot_Hum_Compl_20180406.fasta	29599.3	1	3	3	3	0.0798	263
veh3_glygly	Myosin phosphatase Rho-interacting protein OS=Homo sapiens OX=9606 GN=MPRIP PE=1 SV=3	Myosin phosphatase Rho-interacting protein OS=Homo sapiens OX=9606 GN=MPRIP PE=1 SV=4	Uniprot_Hum_Compl_20180406.fasta	116536	1	52	62	69	0.561	1025
veh3_glygly	Unconventional myosin-Id OS=Homo sapiens OX=9606 GN=MYO1D PE=1 SV=2	Unconventional myosin-Id OS=Homo sapiens OX=9606 GN=MYO1D PE=1 SV=3	Uniprot_Hum_Compl_20180406.fasta	116206	1	41	45	48	0.49	1006
veh3_glygly	Transmembrane protein 33 OS=Homo sapiens OX=9606 GN=TMEM33 PE=1 SV=2	Transmembrane protein 33 OS=Homo sapiens OX=9606 GN=TMEM33 PE=1 SV=3	Uniprot_Hum_Compl_20180406.fasta	27979.7	0.95	1	1	1	0.0486	247
veh3_glygly	Unconventional myosin-Ic OS=Homo sapiens OX=9606 GN=MYO1C PE=1 SV=4	Unconventional myosin-Ic OS=Homo sapiens OX=9606 GN=MYO1C PE=1 SV=5	Uniprot_Hum_Compl_20180406.fasta	121685	1	47	62	81	0.499	1063
veh3_glygly	Complement factor H OS=Homo sapiens OX=9606 GN=CFH PE=1 SV=4	Complement factor H OS=Homo sapiens OX=9606 GN=CFH PE=1 SV=5	Uniprot_Hum_Compl_20180406.fasta	139096	0.95	1	1	1	0.0219	1231
veh3_glygly	Keratin, type I cytoskeletal 16 OS=Homo sapiens OX=9606 GN=KRT16 PE=1 SV=4	Keratin, type I cytoskeletal 16 OS=Homo sapiens OX=9606 GN=KRT16 PE=1 SV=5	Uniprot_Hum_Compl_20180406.fasta	51269	1	2	2	2	0.288	473
veh3_glygly	40S ribosomal protein S3 OS=Homo sapiens OX=9606 GN=RPS3 PE=1 SV=2	40S ribosomal protein S3 OS=Homo sapiens OX=9606 GN=RPS3 PE=1 SV=3	Uniprot_Hum_Compl_20180406.fasta	26688.6	1	10	10	12	0.449	243
veh3_glygly	Plastin-3 OS=Homo sapiens OX=9606 GN=PLS3 PE=1 SV=4	Plastin-3 OS=Homo sapiens OX=9606 GN=PLS3 PE=1 SV=5	Uniprot_Hum_Compl_20180406.fasta	70813.9	1	6	6	6	0.111	630
veh3_glygly	Signal transducer and activator of transcription 1-alpha/beta OS=Homo sapiens OX=9606 GN=STAT1 PE=1 SV=2	Signal transducer and activator of transcription 1-alpha/beta OS=Homo sapiens OX=9606 GN=STAT1 PE=1 SV=3	Uniprot_Hum_Compl_20180406.fasta	87336.9	0.95	1	1	1	0.0187	750
veh3_glygly	Actin-related protein 2/3 complex subunit 3 OS=Homo sapiens OX=9606 GN=ARPC3 PE=1 SV=3	Actin-related protein 2/3 complex subunit 3 OS=Homo sapiens OX=9606 GN=ARPC3 PE=1 SV=4	Uniprot_Hum_Compl_20180406.fasta	20547.8	1	6	10	12	0.292	178
veh3_glygly	Collagen alpha-1(III) chain OS=Homo sapiens OX=9606 GN=COL3A1 PE=1 SV=4	Collagen alpha-1(III) chain OS=Homo sapiens OX=9606 GN=COL3A1 PE=1 SV=5	Uniprot_Hum_Compl_20180406.fasta	138565	1	3	3	3	0.0246	1466
veh3_glygly	Keratin, type I cytoskeletal 9 OS=Homo sapiens OX=9606 GN=KRT9 PE=1 SV=3	Keratin, type I cytoskeletal 9 OS=Homo sapiens OX=9606 GN=KRT9 PE=1 SV=4	Uniprot_Hum_Compl_20180406.fasta	62065.9	1	25	37	49	0.568	623
veh3_glygly	Phostensin OS=Homo sapiens OX=9606 GN=PPP1R18 PE=1 SV=1	Phostensin OS=Homo sapiens OX=9606 GN=PPP1R18 PE=1 SV=2	Uniprot_Hum_Compl_20180406.fasta	67942.8	1	16	17	18	0.374	613
veh3_glygly	Endoplasmic reticulum chaperone BiP OS=Homo sapiens OX=9606 GN=HSPA5 PE=1 SV=2	Endoplasmic reticulum chaperone BiP OS=Homo sapiens OX=9606 GN=HSPA5 PE=1 SV=3	Uniprot_Hum_Compl_20180406.fasta	72334.7	1	20	23	23	0.315	654
veh3_glygly	Serine protease 23 OS=Homo sapiens OX=9606 GN=PRSS23 PE=1 SV=1	Serine protease 23 OS=Homo sapiens OX=9606 GN=PRSS23 PE=1 SV=2	Uniprot_Hum_Compl_20180406.fasta	43002.4	1	3	3	3	0.0888	383
veh3_glygly	Tenascin OS=Homo sapiens OX=9606 GN=TNC PE=1 SV=3	Tenascin OS=Homo sapiens OX=9606 GN=TNC PE=1 SV=4	Uniprot_Hum_Compl_20180406.fasta	240850	1	4	4	4	0.0223	2201
veh3_glygly	Exportin-1 OS=Homo sapiens OX=9606 GN=XPO1 PE=1 SV=1	Exportin-1 OS=Homo sapiens OX=9606 GN=XPO1 PE=1 SV=2	Uniprot_Hum_Compl_20180406.fasta	123389	0.298	1	1	1	0.00747	1071
veh3_glygly	Tropomyosin alpha-4 chain OS=Homo sapiens OX=9606 GN=TPM4 PE=1 SV=3	Tropomyosin alpha-4 chain OS=Homo sapiens OX=9606 GN=TPM4 PE=1 SV=4	Uniprot_Hum_Compl_20180406.fasta	28522.4	1	9	10	10	0.589	248
veh3_glygly	Tropomyosin alpha-3 chain OS=Homo sapiens OX=9606 GN=TPM3 PE=1 SV=2	Tropomyosin alpha-3 chain OS=Homo sapiens OX=9606 GN=TPM3 PE=1 SV=3	Uniprot_Hum_Compl_20180406.fasta	32951.4	1	3	3	3	0.425	285
veh3_glygly	40S ribosomal protein S14 OS=Homo sapiens OX=9606 GN=RPS14 PE=1 SV=3	40S ribosomal protein S14 OS=Homo sapiens OX=9606 GN=RPS14 PE=1 SV=4	Uniprot_Hum_Compl_20180406.fasta	16272.9	0.999	1	1	1	0.0728	151
veh3_glygly	40S ribosomal protein S13 OS=Homo sapiens OX=9606 GN=RPS13 PE=1 SV=2	40S ribosomal protein S13 OS=Homo sapiens OX=9606 GN=RPS13 PE=1 SV=3	Uniprot_Hum_Compl_20180406.fasta	17223.3	1	3	3	3	0.185	151
veh3_glygly	Tubulin beta-4B chain OS=Homo sapiens OX=9606 GN=TUBB4B PE=1 SV=1	Tubulin beta-4B chain OS=Homo sapiens OX=9606 GN=TUBB4B PE=1 SV=2	Uniprot_Hum_Compl_20180406.fasta	49830.7	1	4	5	5	0.663	445
veh3_glygly	60S ribosomal protein L22 OS=Homo sapiens OX=9606 GN=RPL22 PE=1 SV=2	60S ribosomal protein L22 OS=Homo sapiens OX=9606 GN=RPL22 PE=1 SV=3	Uniprot_Hum_Compl_20180406.fasta	14787.3	0.95	1	1	1	0.0859	128
veh3_glygly	Alpha-actinin-2 OS=Homo sapiens OX=9606 GN=ACTN2 PE=1 SV=1	Alpha-actinin-2 OS=Homo sapiens OX=9606 GN=ACTN2 PE=1 SV=2	Uniprot_Hum_Compl_20180406.fasta	103858	0.971	1	2	3	0.189	894
veh3_glygly	Actin-related protein 3 OS=Homo sapiens OX=9606 GN=ACTR3 PE=1 SV=3	Actin-related protein 3 OS=Homo sapiens OX=9606 GN=ACTR3 PE=1 SV=4	Uniprot_Hum_Compl_20180406.fasta	47371.9	1	21	24	27	0.603	418
veh3_glygly	Alpha-actinin-1 OS=Homo sapiens OX=9606 GN=ACTN1 PE=1 SV=2	Alpha-actinin-1 OS=Homo sapiens OX=9606 GN=ACTN1 PE=1 SV=3	Uniprot_Hum_Compl_20180406.fasta	103061	1	42	78	124	0.714	892
veh3_glygly	60S ribosomal protein L4 OS=Homo sapiens OX=9606 GN=RPL4 PE=1 SV=5	60S ribosomal protein L4 OS=Homo sapiens OX=9606 GN=RPL4 PE=1 SV=6	Uniprot_Hum_Compl_20180406.fasta	47699.1	0.847	0	0	0	0	427
veh3_glygly	Coatomer subunit gamma-1 OS=Homo sapiens OX=9606 GN=COPG1 PE=1 SV=1	Coatomer subunit gamma-1 OS=Homo sapiens OX=9606 GN=COPG1 PE=1 SV=2	Uniprot_Hum_Compl_20180406.fasta	97719.4	0.95	1	1	1	0.0137	874
veh3_glygly	Actin-related protein 2 OS=Homo sapiens OX=9606 GN=ACTR2 PE=1 SV=1	Actin-related protein 2 OS=Homo sapiens OX=9606 GN=ACTR2 PE=1 SV=2	Uniprot_Hum_Compl_20180406.fasta	44761.7	1	13	17	21	0.426	394
veh3_glygly	Protein flightless-1 homolog OS=Homo sapiens OX=9606 GN=FLII PE=1 SV=2	Protein flightless-1 homolog OS=Homo sapiens OX=9606 GN=FLII PE=1 SV=3	Uniprot_Hum_Compl_20180406.fasta	144755	1	6	6	7	0.0473	1269
veh3_glygly	Myosin regulatory light chain 12A OS=Homo sapiens OX=9606 GN=MYL12A PE=1 SV=2	Myosin regulatory light chain 12A OS=Homo sapiens OX=9606 GN=MYL12A PE=1 SV=3	Uniprot_Hum_Compl_20180406.fasta	19780.3	1	5	11	46	0.632	172
veh3_glygly	NADH dehydrogenase [ubiquinone] 1 alpha subcomplex subunit 10, mitochondrial OS=Homo sapiens OX=9606 GN=NDUFA10 PE=1 SV=1	NADH dehydrogenase [ubiquinone] 1 alpha subcomplex subunit 10, mitochondrial OS=Homo sapiens OX=9606 GN=NDUFA10 PE=1 SV=2	Uniprot_Hum_Compl_20180406.fasta	40751.7	0.159	0	0	0	0	355
veh3_glygly	RNA-binding protein FUS OS=Homo sapiens OX=9606 GN=FUS PE=1 SV=1	RNA-binding protein FUS OS=Homo sapiens OX=9606 GN=FUS PE=1 SV=2	Uniprot_Hum_Compl_20180406.fasta	53426	0.95	1	1	1	0.0456	526
veh3_glygly	PDZ and LIM domain protein 4 OS=Homo sapiens OX=9606 GN=PDLIM4 PE=1 SV=2	PDZ and LIM domain protein 4 OS=Homo sapiens OX=9606 GN=PDLIM4 PE=1 SV=3	Uniprot_Hum_Compl_20180406.fasta	35398.2	1	3	3	3	0.103	330
veh3_glygly	ATP synthase subunit alpha, mitochondrial OS=Homo sapiens OX=9606 GN=ATP5F1A PE=1 SV=1	ATP synthase subunit alpha, mitochondrial OS=Homo sapiens OX=9606 GN=ATP5F1A PE=1 SV=2	Uniprot_Hum_Compl_20180406.fasta	59752.1	1	5	5	5	0.13	553
veh3_glygly	Glutamine--tRNA ligase OS=Homo sapiens OX=9606 GN=QARS PE=1 SV=1	Glutamine--tRNA ligase OS=Homo sapiens OX=9606 GN=QARS PE=1 SV=2	Uniprot_Hum_Compl_20180406.fasta	87799.9	1	12	13	15	0.215	775
veh3_glygly	Ras GTPase-activating-like protein IQGAP1 OS=Homo sapiens OX=9606 GN=IQGAP1 PE=1 SV=1	Ras GTPase-activating-like protein IQGAP1 OS=Homo sapiens OX=9606 GN=IQGAP1 PE=1 SV=2	Uniprot_Hum_Compl_20180406.fasta	189259	1	31	32	32	0.252	1657
veh3_glygly	Sperm-specific antigen 2 OS=Homo sapiens OX=9606 GN=SSFA2 PE=1 SV=3	Sperm-specific antigen 2 OS=Homo sapiens OX=9606 GN=SSFA2 PE=1 SV=4	Uniprot_Hum_Compl_20180406.fasta	138386	0.671	1	1	1	0.00953	1259
veh3_glygly	Myosin-9 OS=Homo sapiens OX=9606 GN=MYH9 PE=1 SV=4	Myosin-9 OS=Homo sapiens OX=9606 GN=MYH9 PE=1 SV=5	Uniprot_Hum_Compl_20180406.fasta	226538	1	179	369	786	0.692	1960
veh3_glygly	Actin-related protein 2/3 complex subunit 5 OS=Homo sapiens OX=9606 GN=ARPC5 PE=1 SV=3	Actin-related protein 2/3 complex subunit 5 OS=Homo sapiens OX=9606 GN=ARPC5 PE=1 SV=4	Uniprot_Hum_Compl_20180406.fasta	16320.6	1	5	6	8	0.536	151
veh3_glygly	Actin-related protein 2/3 complex subunit 4 OS=Homo sapiens OX=9606 GN=ARPC4 PE=1 SV=3	Actin-related protein 2/3 complex subunit 4 OS=Homo sapiens OX=9606 GN=ARPC4 PE=1 SV=4	Uniprot_Hum_Compl_20180406.fasta	19667.4	1	5	5	5	0.357	168
veh3_glygly	Moesin OS=Homo sapiens OX=9606 GN=MSN PE=1 SV=3	Moesin OS=Homo sapiens OX=9606 GN=MSN PE=1 SV=4	Uniprot_Hum_Compl_20180406.fasta	67821.8	1	2	2	2	0.0364	577
veh3_glygly	40S ribosomal protein S16 OS=Homo sapiens OX=9606 GN=RPS16 PE=1 SV=2	40S ribosomal protein S16 OS=Homo sapiens OX=9606 GN=RPS16 PE=1 SV=3	Uniprot_Hum_Compl_20180406.fasta	16445.9	1	5	5	5	0.26	146
veh3_glygly	Clathrin heavy chain 1 OS=Homo sapiens OX=9606 GN=CLTC PE=1 SV=5	Clathrin heavy chain 1 OS=Homo sapiens OX=9606 GN=CLTC PE=1 SV=6	Uniprot_Hum_Compl_20180406.fasta	191619	0.595	1	1	1	0.00537	1675
veh3_glygly	Keratin, type I cytoskeletal 10 OS=Homo sapiens OX=9606 GN=KRT10 PE=1 SV=6	Keratin, type I cytoskeletal 10 OS=Homo sapiens OX=9606 GN=KRT10 PE=1 SV=7	Uniprot_Hum_Compl_20180406.fasta	58828.8	1	28	49	63	0.55	584
veh3_glygly	Thioredoxin OS=Homo sapiens OX=9606 GN=TXN PE=1 SV=3	Thioredoxin OS=Homo sapiens OX=9606 GN=TXN PE=1 SV=4	Uniprot_Hum_Compl_20180406.fasta	11737.3	0.95	1	1	1	0.124	105
veh3_glygly	Guanine nucleotide-binding protein G(i) subunit alpha-2 OS=Homo sapiens OX=9606 GN=GNAI2 PE=1 SV=3	Guanine nucleotide-binding protein G(i) subunit alpha-2 OS=Homo sapiens OX=9606 GN=GNAI2 PE=1 SV=4	Uniprot_Hum_Compl_20180406.fasta	40452	0.95	1	1	1	0.031	355
veh3_glygly	ADP/ATP translocase 3 OS=Homo sapiens OX=9606 GN=SLC25A6 PE=1 SV=4	ADP/ATP translocase 3 OS=Homo sapiens OX=9606 GN=SLC25A6 PE=1 SV=5	Uniprot_Hum_Compl_20180406.fasta	32867.1	0.95	1	1	1	0.228	298
veh3_glygly	60S ribosomal protein L23 OS=Homo sapiens OX=9606 GN=RPL23 PE=1 SV=1	60S ribosomal protein L23 OS=Homo sapiens OX=9606 GN=RPL23 PE=1 SV=2	Uniprot_Hum_Compl_20180406.fasta	14865.9	1	3	3	3	0.321	140
veh3_glygly	ADP/ATP translocase 2 OS=Homo sapiens OX=9606 GN=SLC25A5 PE=1 SV=7	ADP/ATP translocase 2 OS=Homo sapiens OX=9606 GN=SLC25A5 PE=1 SV=8	Uniprot_Hum_Compl_20180406.fasta	32853.5	1	9	9	9	0.299	298
veh3_glygly	Sarcoplasmic/endoplasmic reticulum calcium ATPase 2 OS=Homo sapiens OX=9606 GN=ATP2A2 PE=1 SV=1	Sarcoplasmic/endoplasmic reticulum calcium ATPase 2 OS=Homo sapiens OX=9606 GN=ATP2A2 PE=1 SV=2	Uniprot_Hum_Compl_20180406.fasta	114759	1	2	2	2	0.0221	1042
veh3_glygly	Beta-actin-like protein 2 OS=Homo sapiens OX=9606 GN=ACTBL2 PE=1 SV=2	Beta-actin-like protein 2 OS=Homo sapiens OX=9606 GN=ACTBL2 PE=1 SV=3	Uniprot_Hum_Compl_20180406.fasta	42004.2	0.95	1	2	4	0.176	376
veh3_glygly	Tubulin beta-2A chain OS=Homo sapiens OX=9606 GN=TUBB2A PE=1 SV=1	Tubulin beta-2A chain OS=Homo sapiens OX=9606 GN=TUBB2A PE=1 SV=2	Uniprot_Hum_Compl_20180406.fasta	49907.1	1	2	2	2	0.53	445
veh3_glygly	Microtubule-actin cross-linking factor 1, isoforms 1/2/3/5 OS=Homo sapiens OX=9606 GN=MACF1 PE=1 SV=4	Microtubule-actin cross-linking factor 1, isoforms 1/2/3/5 OS=Homo sapiens OX=9606 GN=MACF1 PE=1 SV=5	Uniprot_Hum_Compl_20180406.fasta	838314	0.432	0	0	0	0.00257	7388
veh3_glygly	PDZ and LIM domain protein 7 OS=Homo sapiens OX=9606 GN=PDLIM7 PE=1 SV=1	PDZ and LIM domain protein 7 OS=Homo sapiens OX=9606 GN=PDLIM7 PE=1 SV=2	Uniprot_Hum_Compl_20180406.fasta	49844.4	1	7	7	8	0.239	457
veh3_glygly	Nucleophosmin OS=Homo sapiens OX=9606 GN=NPM1 PE=1 SV=2	Nucleophosmin OS=Homo sapiens OX=9606 GN=NPM1 PE=1 SV=3	Uniprot_Hum_Compl_20180406.fasta	32575.5	0.999	1	1	1	0.0952	294
veh3_glygly	Uveal autoantigen with coiled-coil domains and ankyrin repeats OS=Homo sapiens OX=9606 GN=UACA PE=1 SV=2	Uveal autoantigen with coiled-coil domains and ankyrin repeats OS=Homo sapiens OX=9606 GN=UACA PE=1 SV=3	Uniprot_Hum_Compl_20180406.fasta	162510	1	17	17	17	0.145	1416
veh3_glygly	Glycine--tRNA ligase OS=Homo sapiens OX=9606 GN=GARS PE=1 SV=3	Glycine--tRNA ligase OS=Homo sapiens OX=9606 GN=GARS PE=1 SV=4	Uniprot_Hum_Compl_20180406.fasta	83167.6	0.946	1	1	1	0.0176	739
veh3_glygly	ATP synthase subunit beta, mitochondrial OS=Homo sapiens OX=9606 GN=ATP5F1B PE=1 SV=3	ATP synthase subunit beta, mitochondrial OS=Homo sapiens OX=9606 GN=ATP5F1B PE=1 SV=4	Uniprot_Hum_Compl_20180406.fasta	56560.6	1	5	5	5	0.146	529
veh3_glygly	Src substrate cortactin OS=Homo sapiens OX=9606 GN=CTTN PE=1 SV=2	Src substrate cortactin OS=Homo sapiens OX=9606 GN=CTTN PE=1 SV=3	Uniprot_Hum_Compl_20180406.fasta	61585.5	1	18	21	24	0.358	550
veh3_glygly	Surfeit locus protein 4 OS=Homo sapiens OX=9606 GN=SURF4 PE=1 SV=3	Surfeit locus protein 4 OS=Homo sapiens OX=9606 GN=SURF4 PE=1 SV=4	Uniprot_Hum_Compl_20180406.fasta	30395.4	0.95	1	1	1	0.0372	269
veh3_glygly	40S ribosomal protein S6 OS=Homo sapiens OX=9606 GN=RPS6 PE=1 SV=1	40S ribosomal protein S6 OS=Homo sapiens OX=9606 GN=RPS6 PE=1 SV=2	Uniprot_Hum_Compl_20180406.fasta	28681.7	0.221	1	1	1	0.0482	249
veh3_glygly	Sorbin and SH3 domain-containing protein 2 OS=Homo sapiens OX=9606 GN=SORBS2 PE=1 SV=3	Sorbin and SH3 domain-containing protein 2 OS=Homo sapiens OX=9606 GN=SORBS2 PE=1 SV=4	Uniprot_Hum_Compl_20180406.fasta	124110	0.998	1	1	1	0.0109	1100
veh3_glygly	Protein piccolo OS=Homo sapiens OX=9606 GN=PCLO PE=1 SV=5	Protein piccolo OS=Homo sapiens OX=9606 GN=PCLO PE=1 SV=6	Uniprot_Hum_Compl_20180406.fasta	560698	0.261	1	1	1	0.00175	5142
veh3_glygly	Serine/threonine-protein kinase Nek7 OS=Homo sapiens OX=9606 GN=NEK7 PE=1 SV=1	Serine/threonine-protein kinase Nek7 OS=Homo sapiens OX=9606 GN=NEK7 PE=1 SV=2	Uniprot_Hum_Compl_20180406.fasta	34551.9	0.95	1	1	1	0.0497	302
veh3_glygly	General transcription factor II-I OS=Homo sapiens OX=9606 GN=GTF2I PE=1 SV=2	General transcription factor II-I OS=Homo sapiens OX=9606 GN=GTF2I PE=1 SV=3	Uniprot_Hum_Compl_20180406.fasta	112418	1	16	18	18	0.178	998
veh3_glygly	Barrier-to-autointegration factor OS=Homo sapiens OX=9606 GN=BANF1 PE=1 SV=1	Barrier-to-autointegration factor OS=Homo sapiens OX=9606 GN=BANF1 PE=1 SV=2	Uniprot_Hum_Compl_20180406.fasta	10058.7	1	4	4	4	0.506	89
veh3_glygly	CD44 antigen OS=Homo sapiens OX=9606 GN=CD44 PE=1 SV=3	CD44 antigen OS=Homo sapiens OX=9606 GN=CD44 PE=1 SV=4	Uniprot_Hum_Compl_20180406.fasta	81537.5	0.95	1	1	1	0.0162	742
veh3_glygly	Filaggrin-2 OS=Homo sapiens OX=9606 GN=FLG2 PE=1 SV=1	Filaggrin-2 OS=Homo sapiens OX=9606 GN=FLG2 PE=1 SV=2	Uniprot_Hum_Compl_20180406.fasta	248052	1	2	2	2	0.00962	2391
veh3_glygly	Cytochrome b-c1 complex subunit 2, mitochondrial OS=Homo sapiens OX=9606 GN=UQCRC2 PE=1 SV=3	Cytochrome b-c1 complex subunit 2, mitochondrial OS=Homo sapiens OX=9606 GN=UQCRC2 PE=1 SV=4	Uniprot_Hum_Compl_20180406.fasta	48443.4	1	2	2	2	0.0662	453
veh3_glygly	Vimentin OS=Homo sapiens OX=9606 GN=VIM PE=1 SV=4	Vimentin OS=Homo sapiens OX=9606 GN=VIM PE=1 SV=5	Uniprot_Hum_Compl_20180406.fasta	53652.7	1	54	120	309	0.8	466
veh3_glygly	60S ribosomal protein L24 OS=Homo sapiens OX=9606 GN=RPL24 PE=1 SV=1	60S ribosomal protein L24 OS=Homo sapiens OX=9606 GN=RPL24 PE=1 SV=2	Uniprot_Hum_Compl_20180406.fasta	17779.5	0.839	1	1	1	0.051	157
veh3_glygly	Alpha-actinin-4 OS=Homo sapiens OX=9606 GN=ACTN4 PE=1 SV=2	Alpha-actinin-4 OS=Homo sapiens OX=9606 GN=ACTN4 PE=1 SV=3	Uniprot_Hum_Compl_20180406.fasta	104857	1	61	112	186	0.729	911
veh3_glygly	Nesprin-2 OS=Homo sapiens OX=9606 GN=SYNE2 PE=1 SV=3	Nesprin-2 OS=Homo sapiens OX=9606 GN=SYNE2 PE=1 SV=4	Uniprot_Hum_Compl_20180406.fasta	796454	0.996	2	2	3	0.00334	6885
veh3_glygly	ATP-dependent RNA helicase DDX1 OS=Homo sapiens OX=9606 GN=DDX1 PE=1 SV=2	ATP-dependent RNA helicase DDX1 OS=Homo sapiens OX=9606 GN=DDX1 PE=1 SV=3	Uniprot_Hum_Compl_20180406.fasta	82433.2	1	2	2	2	0.0338	740
veh3_glygly	60S ribosomal protein L7 OS=Homo sapiens OX=9606 GN=RPL7 PE=1 SV=1	60S ribosomal protein L7 OS=Homo sapiens OX=9606 GN=RPL7 PE=1 SV=2	Uniprot_Hum_Compl_20180406.fasta	29227.7	1	2	2	2	0.117	248
veh3_glygly	Aminopeptidase N OS=Homo sapiens OX=9606 GN=ANPEP PE=1 SV=4	Aminopeptidase N OS=Homo sapiens OX=9606 GN=ANPEP PE=1 SV=5	Uniprot_Hum_Compl_20180406.fasta	109542	1	7	7	7	0.0972	967
veh3_glygly	Synaptopodin OS=Homo sapiens OX=9606 GN=SYNPO PE=1 SV=2	Synaptopodin OS=Homo sapiens OX=9606 GN=SYNPO PE=1 SV=3	Uniprot_Hum_Compl_20180406.fasta	99463.7	1	18	22	26	0.298	929
veh3_glygly	BAG family molecular chaperone regulator 2 OS=Homo sapiens OX=9606 GN=BAG2 PE=1 SV=1	BAG family molecular chaperone regulator 2 OS=Homo sapiens OX=9606 GN=BAG2 PE=1 SV=2	Uniprot_Hum_Compl_20180406.fasta	23772.5	0.362	1	1	1	0.0427	211
veh3_glygly	Protein-glutamine gamma-glutamyltransferase 2 OS=Homo sapiens OX=9606 GN=TGM2 PE=1 SV=2	Protein-glutamine gamma-glutamyltransferase 2 OS=Homo sapiens OX=9606 GN=TGM2 PE=1 SV=3	Uniprot_Hum_Compl_20180406.fasta	77329.1	1	4	5	5	0.0844	687
veh3_glygly	60S ribosomal protein L12 OS=Homo sapiens OX=9606 GN=RPL12 PE=1 SV=1	60S ribosomal protein L12 OS=Homo sapiens OX=9606 GN=RPL12 PE=1 SV=2	Uniprot_Hum_Compl_20180406.fasta	17819.1	1	3	3	3	0.303	165
veh3_glygly	40S ribosomal protein S8 OS=Homo sapiens OX=9606 GN=RPS8 PE=1 SV=2	40S ribosomal protein S8 OS=Homo sapiens OX=9606 GN=RPS8 PE=1 SV=3	Uniprot_Hum_Compl_20180406.fasta	24206.4	0.95	1	1	1	0.0625	208
veh3_glygly	ADP-ribosylation factor-like protein 1 OS=Homo sapiens OX=9606 GN=ARL1 PE=1 SV=1	ADP-ribosylation factor-like protein 1 OS=Homo sapiens OX=9606 GN=ARL1 PE=1 SV=2	Uniprot_Hum_Compl_20180406.fasta	20418.2	0.95	1	1	1	0.0773	181
veh3_glygly	Heat shock protein HSP 90-beta OS=Homo sapiens OX=9606 GN=HSP90AB1 PE=1 SV=4	Heat shock protein HSP 90-beta OS=Homo sapiens OX=9606 GN=HSP90AB1 PE=1 SV=5	Uniprot_Hum_Compl_20180406.fasta	83267.3	0.95	1	1	1	0.018	724
veh3_glygly	Peroxiredoxin-1 OS=Homo sapiens OX=9606 GN=PRDX1 PE=1 SV=1	Peroxiredoxin-1 OS=Homo sapiens OX=9606 GN=PRDX1 PE=1 SV=2	Uniprot_Hum_Compl_20180406.fasta	22110.9	0.488	1	1	1	0.0402	199
veh3_glygly	Protein phosphatase 1 regulatory subunit 12A OS=Homo sapiens OX=9606 GN=PPP1R12A PE=1 SV=1	Protein phosphatase 1 regulatory subunit 12A OS=Homo sapiens OX=9606 GN=PPP1R12A PE=1 SV=2	Uniprot_Hum_Compl_20180406.fasta	115283	1	39	54	59	0.395	1030
veh3_glygly	Unconventional myosin-XVIIIa OS=Homo sapiens OX=9606 GN=MYO18A PE=1 SV=3	Unconventional myosin-XVIIIa OS=Homo sapiens OX=9606 GN=MYO18A PE=1 SV=4	Uniprot_Hum_Compl_20180406.fasta	233120	1	8	8	8	0.054	2054
veh3_glygly	Filamin-C OS=Homo sapiens OX=9606 GN=FLNC PE=1 SV=3	Filamin-C OS=Homo sapiens OX=9606 GN=FLNC PE=1 SV=4	Uniprot_Hum_Compl_20180406.fasta	291015	1	8	8	8	0.0844	2725
veh3_glygly	Dolichyl-diphosphooligosaccharide--protein glycosyltransferase subunit STT3A OS=Homo sapiens OX=9606 GN=STT3A PE=1 SV=2	Dolichyl-diphosphooligosaccharide--protein glycosyltransferase subunit STT3A OS=Homo sapiens OX=9606 GN=STT3A PE=1 SV=3	Uniprot_Hum_Compl_20180406.fasta	80532.8	0.269	1	1	1	0.00993	705
veh3_glygly	Periostin OS=Homo sapiens OX=9606 GN=POSTN PE=1 SV=2	Periostin OS=Homo sapiens OX=9606 GN=POSTN PE=1 SV=3	Uniprot_Hum_Compl_20180406.fasta	93318	1	8	8	8	0.136	836
veh3_glygly	40S ribosomal protein S19 OS=Homo sapiens OX=9606 GN=RPS19 PE=1 SV=2	40S ribosomal protein S19 OS=Homo sapiens OX=9606 GN=RPS19 PE=1 SV=3	Uniprot_Hum_Compl_20180406.fasta	16060.5	0.321	1	1	1	0.0483	145
veh3_glygly	Neurabin-2 OS=Homo sapiens OX=9606 GN=PPP1R9B PE=1 SV=2	Neurabin-2 OS=Homo sapiens OX=9606 GN=PPP1R9B PE=1 SV=3	Uniprot_Hum_Compl_20180406.fasta	89192.2	1	14	14	15	0.242	815
veh3_glygly	40S ribosomal protein S18 OS=Homo sapiens OX=9606 GN=RPS18 PE=1 SV=3	40S ribosomal protein S18 OS=Homo sapiens OX=9606 GN=RPS18 PE=1 SV=4	Uniprot_Hum_Compl_20180406.fasta	17719.3	1	2	2	2	0.112	152
veh3_glygly	40S ribosomal protein S15a OS=Homo sapiens OX=9606 GN=RPS15A PE=1 SV=2	40S ribosomal protein S15a OS=Homo sapiens OX=9606 GN=RPS15A PE=1 SV=3	Uniprot_Hum_Compl_20180406.fasta	14840	1	3	3	3	0.238	130
veh3_glygly	60S ribosomal protein L27 OS=Homo sapiens OX=9606 GN=RPL27 PE=1 SV=2	60S ribosomal protein L27 OS=Homo sapiens OX=9606 GN=RPL27 PE=1 SV=3	Uniprot_Hum_Compl_20180406.fasta	15798.4	1	2	2	2	0.14	136
veh3_glygly	ATP-dependent RNA helicase DDX3X OS=Homo sapiens OX=9606 GN=DDX3X PE=1 SV=3	ATP-dependent RNA helicase DDX3X OS=Homo sapiens OX=9606 GN=DDX3X PE=1 SV=4	Uniprot_Hum_Compl_20180406.fasta	73245.8	1	4	4	4	0.0755	662
veh3_glygly	60S ribosomal protein L28 OS=Homo sapiens OX=9606 GN=RPL28 PE=1 SV=3	60S ribosomal protein L28 OS=Homo sapiens OX=9606 GN=RPL28 PE=1 SV=4	Uniprot_Hum_Compl_20180406.fasta	15747.9	0.95	1	1	1	0.0803	137
veh3_glygly	WD repeat-containing protein 1 OS=Homo sapiens OX=9606 GN=WDR1 PE=1 SV=4	WD repeat-containing protein 1 OS=Homo sapiens OX=9606 GN=WDR1 PE=1 SV=5	Uniprot_Hum_Compl_20180406.fasta	66193.2	1	16	18	18	0.442	606
veh3_glygly	Putative elongation factor 1-alpha-like 3 OS=Homo sapiens OX=9606 GN=EEF1A1P5 PE=5 SV=1	Putative elongation factor 1-alpha-like 3 OS=Homo sapiens OX=9606 GN=EEF1A1P5 PE=5 SV=2	Uniprot_Hum_Compl_20180406.fasta	50185.4	1	7	8	10	0.219	462
veh3_glygly	40S ribosomal protein S20 OS=Homo sapiens OX=9606 GN=RPS20 PE=1 SV=1	40S ribosomal protein S20 OS=Homo sapiens OX=9606 GN=RPS20 PE=1 SV=2	Uniprot_Hum_Compl_20180406.fasta	13373	0.95	1	1	1	0.101	119
veh3_glygly	EH domain-containing protein 2 OS=Homo sapiens OX=9606 GN=EHD2 PE=1 SV=2	EH domain-containing protein 2 OS=Homo sapiens OX=9606 GN=EHD2 PE=1 SV=3	Uniprot_Hum_Compl_20180406.fasta	61163.2	0.999	2	2	2	0.0368	543
veh3_glygly	Hornerin OS=Homo sapiens OX=9606 GN=HRNR PE=1 SV=2	Hornerin OS=Homo sapiens OX=9606 GN=HRNR PE=1 SV=3	Uniprot_Hum_Compl_20180406.fasta	282373	1	2	2	2	0.0154	2850
veh3_glygly	Ubiquitin-40S ribosomal protein S27a OS=Homo sapiens OX=9606 GN=RPS27A PE=1 SV=2	Ubiquitin-40S ribosomal protein S27a OS=Homo sapiens OX=9606 GN=RPS27A PE=1 SV=3	Uniprot_Hum_Compl_20180406.fasta	17965.6	1	5	5	5	0.423	156
veh3_glygly	Coronin-2B OS=Homo sapiens OX=9606 GN=CORO2B PE=1 SV=4	Coronin-2B OS=Homo sapiens OX=9606 GN=CORO2B PE=1 SV=5	Uniprot_Hum_Compl_20180406.fasta	54954.9	1	7	9	9	0.175	480
veh3_glygly	Annexin A2 OS=Homo sapiens OX=9606 GN=ANXA2 PE=1 SV=2	Annexin A2 OS=Homo sapiens OX=9606 GN=ANXA2 PE=1 SV=3	Uniprot_Hum_Compl_20180406.fasta	38606.1	1	8	9	9	0.327	339
veh3_glygly	Plectin OS=Homo sapiens OX=9606 GN=PLEC PE=1 SV=3	Plectin OS=Homo sapiens OX=9606 GN=PLEC PE=1 SV=4	Uniprot_Hum_Compl_20180406.fasta	531784	1	299	385	521	0.63	4684
veh3_glygly	Keratin, type II cytoskeletal 2 epidermal OS=Homo sapiens OX=9606 GN=KRT2 PE=1 SV=2	Keratin, type II cytoskeletal 2 epidermal OS=Homo sapiens OX=9606 GN=KRT2 PE=1 SV=3	Uniprot_Hum_Compl_20180406.fasta	65433.9	1	31	43	49	0.538	639
veh3_glygly	Twinfilin-2 OS=Homo sapiens OX=9606 GN=TWF2 PE=1 SV=2	Twinfilin-2 OS=Homo sapiens OX=9606 GN=TWF2 PE=1 SV=3	Uniprot_Hum_Compl_20180406.fasta	39548.9	1	3	4	4	0.195	349
veh3_glygly	Phosphate carrier protein, mitochondrial OS=Homo sapiens OX=9606 GN=SLC25A3 PE=1 SV=2	Phosphate carrier protein, mitochondrial OS=Homo sapiens OX=9606 GN=SLC25A3 PE=1 SV=3	Uniprot_Hum_Compl_20180406.fasta	40095.9	0.95	1	1	1	0.0331	362
veh3_glygly	Immunoglobulin gamma-1 heavy chain OS=Homo sapiens OX=9606 PE=1 SV=1	Immunoglobulin gamma-1 heavy chain OS=Homo sapiens OX=9606 PE=1 SV=2	Uniprot_Hum_Compl_20180406.fasta	49327.7	0.998	2	3	3	0.0334	449
veh3_glygly	Gelsolin OS=Homo sapiens OX=9606 GN=GSN PE=1 SV=1	Gelsolin OS=Homo sapiens OX=9606 GN=GSN PE=1 SV=2	Uniprot_Hum_Compl_20180406.fasta	85697.8	1	13	14	14	0.237	782
veh3_glygly	Heterogeneous nuclear ribonucleoprotein H OS=Homo sapiens OX=9606 GN=HNRNPH1 PE=1 SV=4	Heterogeneous nuclear ribonucleoprotein H OS=Homo sapiens OX=9606 GN=HNRNPH1 PE=1 SV=5	Uniprot_Hum_Compl_20180406.fasta	49229.8	0.95	1	1	1	0.029	449
veh3_glygly	Phosphatidylinositol 4,5-bisphosphate 3-kinase catalytic subunit delta isoform OS=Homo sapiens OX=9606 GN=PIK3CD PE=1 SV=2	Phosphatidylinositol 4,5-bisphosphate 3-kinase catalytic subunit delta isoform OS=Homo sapiens OX=9606 GN=PIK3CD PE=1 SV=3	Uniprot_Hum_Compl_20180406.fasta	119482	0.969	1	2	2	0.0172	1044
veh3_glygly	Protein jagged-1 OS=Homo sapiens OX=9606 GN=JAG1 PE=1 SV=3	Protein jagged-1 OS=Homo sapiens OX=9606 GN=JAG1 PE=1 SV=4	Uniprot_Hum_Compl_20180406.fasta	133796	0.086	0	0	0	0	1218
veh3_glygly	Keratin, type I cytoskeletal 14 OS=Homo sapiens OX=9606 GN=KRT14 PE=1 SV=4	Keratin, type I cytoskeletal 14 OS=Homo sapiens OX=9606 GN=KRT14 PE=1 SV=5	Uniprot_Hum_Compl_20180406.fasta	51562.5	1	11	12	12	0.318	472
veh3_glygly	Fibronectin OS=Homo sapiens OX=9606 GN=FN1 PE=1 SV=4	Fibronectin OS=Homo sapiens OX=9606 GN=FN1 PE=1 SV=5	Uniprot_Hum_Compl_20180406.fasta	262617	1	56	74	87	0.363	2386
veh3_glygly	60S acidic ribosomal protein P0 OS=Homo sapiens OX=9606 GN=RPLP0 PE=1 SV=1	60S acidic ribosomal protein P0 OS=Homo sapiens OX=9606 GN=RPLP0 PE=1 SV=2	Uniprot_Hum_Compl_20180406.fasta	34274.3	1	2	2	2	0.0694	317
veh3_glygly	40S ribosomal protein S11 OS=Homo sapiens OX=9606 GN=RPS11 PE=1 SV=3	40S ribosomal protein S11 OS=Homo sapiens OX=9606 GN=RPS11 PE=1 SV=4	Uniprot_Hum_Compl_20180406.fasta	18431.3	1	4	4	4	0.203	158
veh3_glygly	Transforming growth factor-beta-induced protein ig-h3 OS=Homo sapiens OX=9606 GN=TGFBI PE=1 SV=1	Transforming growth factor-beta-induced protein ig-h3 OS=Homo sapiens OX=9606 GN=TGFBI PE=1 SV=2	Uniprot_Hum_Compl_20180406.fasta	74682.9	0.989	1	1	1	0.0176	683
veh3_glygly	60S ribosomal protein L30 OS=Homo sapiens OX=9606 GN=RPL30 PE=1 SV=2	60S ribosomal protein L30 OS=Homo sapiens OX=9606 GN=RPL30 PE=1 SV=3	Uniprot_Hum_Compl_20180406.fasta	12784.7	0.95	1	1	1	0.165	115
veh3_glygly	Histone H2A type 1-A OS=Homo sapiens OX=9606 GN=HIST1H2AA PE=1 SV=3	Histone H2A type 1-A OS=Homo sapiens OX=9606 GN=HIST1H2AA PE=1 SV=4	Uniprot_Hum_Compl_20180406.fasta	15145.1	0.321	1	1	1	0.0534	143
veh3_glygly	Actin-related protein 2/3 complex subunit 5-like protein OS=Homo sapiens OX=9606 GN=ARPC5L PE=1 SV=1	Actin-related protein 2/3 complex subunit 5-like protein OS=Homo sapiens OX=9606 GN=ARPC5L PE=1 SV=2	Uniprot_Hum_Compl_20180406.fasta	16941.3	1	3	3	3	0.464	153
veh3_glygly	ATP synthase subunit gamma, mitochondrial OS=Homo sapiens OX=9606 GN=ATP5F1C PE=1 SV=1	ATP synthase subunit gamma, mitochondrial OS=Homo sapiens OX=9606 GN=ATP5F1C PE=1 SV=2	Uniprot_Hum_Compl_20180406.fasta	32998	0.128	0	0	0	0	298
veh3_glygly	Neuroblast differentiation-associated protein AHNAK OS=Homo sapiens OX=9606 GN=AHNAK PE=1 SV=2	Neuroblast differentiation-associated protein AHNAK OS=Homo sapiens OX=9606 GN=AHNAK PE=1 SV=3	Uniprot_Hum_Compl_20180406.fasta	629104	1	5	5	5	0.01	5890
veh3_glygly	F-actin-capping protein subunit beta OS=Homo sapiens OX=9606 GN=CAPZB PE=1 SV=4	F-actin-capping protein subunit beta OS=Homo sapiens OX=9606 GN=CAPZB PE=1 SV=5	Uniprot_Hum_Compl_20180406.fasta	31351.6	1	14	17	26	0.534	277
veh3_glygly	Collagen alpha-1(V) chain OS=Homo sapiens OX=9606 GN=COL5A1 PE=1 SV=3	Collagen alpha-1(V) chain OS=Homo sapiens OX=9606 GN=COL5A1 PE=1 SV=4	Uniprot_Hum_Compl_20180406.fasta	183563	1	9	12	13	0.0843	1838
veh3_glygly	Keratin, type I cytoskeletal 17 OS=Homo sapiens OX=9606 GN=KRT17 PE=1 SV=2	Keratin, type I cytoskeletal 17 OS=Homo sapiens OX=9606 GN=KRT17 PE=1 SV=3	Uniprot_Hum_Compl_20180406.fasta	48106.7	0.543	1	1	1	0.134	432
veh3_glygly	Leucine-rich repeat flightless-interacting protein 2 OS=Homo sapiens OX=9606 GN=LRRFIP2 PE=1 SV=1	Leucine-rich repeat flightless-interacting protein 2 OS=Homo sapiens OX=9606 GN=LRRFIP2 PE=1 SV=2	Uniprot_Hum_Compl_20180406.fasta	82174.5	1	3	3	3	0.0513	721
veh3_glygly	Complement C3 OS=Homo sapiens OX=9606 GN=C3 PE=1 SV=2	Complement C3 OS=Homo sapiens OX=9606 GN=C3 PE=1 SV=3	Uniprot_Hum_Compl_20180406.fasta	187149	1	5	8	9	0.0559	1663
veh3_glygly	Serine/threonine-protein phosphatase PP1-alpha catalytic subunit OS=Homo sapiens OX=9606 GN=PPP1CA PE=1 SV=1	Serine/threonine-protein phosphatase PP1-alpha catalytic subunit OS=Homo sapiens OX=9606 GN=PPP1CA PE=1 SV=2	Uniprot_Hum_Compl_20180406.fasta	37513.9	1	16	20	23	0.476	330
veh3_glygly	60S acidic ribosomal protein P2 OS=Homo sapiens OX=9606 GN=RPLP2 PE=1 SV=1	60S acidic ribosomal protein P2 OS=Homo sapiens OX=9606 GN=RPLP2 PE=1 SV=2	Uniprot_Hum_Compl_20180406.fasta	11665.5	1	4	5	5	0.626	115
veh3_glygly	40S ribosomal protein S24 OS=Homo sapiens OX=9606 GN=RPS24 PE=1 SV=1	40S ribosomal protein S24 OS=Homo sapiens OX=9606 GN=RPS24 PE=1 SV=2	Uniprot_Hum_Compl_20180406.fasta	15423.8	0.97	1	1	1	0.113	133
veh3_glygly	Alpha-crystallin B chain OS=Homo sapiens OX=9606 GN=CRYAB PE=1 SV=2	Alpha-crystallin B chain OS=Homo sapiens OX=9606 GN=CRYAB PE=1 SV=3	Uniprot_Hum_Compl_20180406.fasta	20159.5	0.155	0	0	0	0	175
veh3_glygly	Heat shock protein beta-1 OS=Homo sapiens OX=9606 GN=HSPB1 PE=1 SV=2	Heat shock protein beta-1 OS=Homo sapiens OX=9606 GN=HSPB1 PE=1 SV=3	Uniprot_Hum_Compl_20180406.fasta	22782.6	1	3	3	3	0.18	205
veh3_glygly	Importin-5 OS=Homo sapiens OX=9606 GN=IPO5 PE=1 SV=4	Importin-5 OS=Homo sapiens OX=9606 GN=IPO5 PE=1 SV=5	Uniprot_Hum_Compl_20180406.fasta	123632	0.062	0	0	0	0	1097
veh3_glygly	Calmodulin-3 OS=Homo sapiens OX=9606 GN=CALM3 PE=1 SV=1	Calmodulin-3 OS=Homo sapiens OX=9606 GN=CALM3 PE=1 SV=2	Uniprot_Hum_Compl_20180406.fasta	16838	1	9	17	31	0.523	149
veh3_glygly	Receptor of activated protein C kinase 1 OS=Homo sapiens OX=9606 GN=RACK1 PE=1 SV=3	Receptor of activated protein C kinase 1 OS=Homo sapiens OX=9606 GN=RACK1 PE=1 SV=4	Uniprot_Hum_Compl_20180406.fasta	35077	0.324	1	1	1	0.0631	317
veh3_glygly	40S ribosomal protein S3a OS=Homo sapiens OX=9606 GN=RPS3A PE=1 SV=2	40S ribosomal protein S3a OS=Homo sapiens OX=9606 GN=RPS3A PE=1 SV=3	Uniprot_Hum_Compl_20180406.fasta	29945.3	1	4	4	4	0.14	264
veh3_glygly	Serpin H1 OS=Homo sapiens OX=9606 GN=SERPINH1 PE=1 SV=2	Serpin H1 OS=Homo sapiens OX=9606 GN=SERPINH1 PE=1 SV=3	Uniprot_Hum_Compl_20180406.fasta	46442	1	2	2	2	0.0646	418
veh3_glygly	Hemoglobin subunit alpha OS=Homo sapiens OX=9606 GN=HBA1 PE=1 SV=2	Hemoglobin subunit alpha OS=Homo sapiens OX=9606 GN=HBA1 PE=1 SV=3	Uniprot_Hum_Compl_20180406.fasta	15257.6	0.686	1	1	1	0.0634	142
veh3_glygly	Collagen alpha-2(V) chain OS=Homo sapiens OX=9606 GN=COL5A2 PE=1 SV=3	Collagen alpha-2(V) chain OS=Homo sapiens OX=9606 GN=COL5A2 PE=1 SV=4	Uniprot_Hum_Compl_20180406.fasta	144910	1	2	2	2	0.0287	1499
veh3_glygly	Pseudopodium-enriched atypical kinase 1 OS=Homo sapiens OX=9606 GN=PEAK1 PE=1 SV=4	Pseudopodium-enriched atypical kinase 1 OS=Homo sapiens OX=9606 GN=PEAK1 PE=1 SV=5	Uniprot_Hum_Compl_20180406.fasta	193109	1	2	2	2	0.0137	1746
veh3_glygly	Aminoacyl tRNA synthase complex-interacting multifunctional protein 2 OS=Homo sapiens OX=9606 GN=AIMP2 PE=1 SV=2	Aminoacyl tRNA synthase complex-interacting multifunctional protein 2 OS=Homo sapiens OX=9606 GN=AIMP2 PE=1 SV=3	Uniprot_Hum_Compl_20180406.fasta	35349.3	1	4	4	4	0.2	320
veh3_glygly	Aminoacyl tRNA synthase complex-interacting multifunctional protein 1 OS=Homo sapiens OX=9606 GN=AIMP1 PE=1 SV=2	Aminoacyl tRNA synthase complex-interacting multifunctional protein 1 OS=Homo sapiens OX=9606 GN=AIMP1 PE=1 SV=3	Uniprot_Hum_Compl_20180406.fasta	34353	1	12	12	12	0.644	312
veh3_glygly	Serum albumin OS=Homo sapiens OX=9606 GN=ALB PE=1 SV=2	Serum albumin OS=Homo sapiens OX=9606 GN=ALB PE=1 SV=3	Uniprot_Hum_Compl_20180406.fasta	69366.9	1	6	7	9	0.123	609
veh3_glygly	Keratin, type I cytoskeletal 18 OS=Homo sapiens OX=9606 GN=KRT18 PE=1 SV=2	Keratin, type I cytoskeletal 18 OS=Homo sapiens OX=9606 GN=KRT18 PE=1 SV=3	Uniprot_Hum_Compl_20180406.fasta	48059	1	8	8	8	0.212	430
veh3_glygly	Thy-1 membrane glycoprotein OS=Homo sapiens OX=9606 GN=THY1 PE=1 SV=2	Thy-1 membrane glycoprotein OS=Homo sapiens OX=9606 GN=THY1 PE=1 SV=3	Uniprot_Hum_Compl_20180406.fasta	17935.2	1	4	5	6	0.248	161
veh3_glygly	Serine/threonine-protein phosphatase PP1-beta catalytic subunit OS=Homo sapiens OX=9606 GN=PPP1CB PE=1 SV=3	Serine/threonine-protein phosphatase PP1-beta catalytic subunit OS=Homo sapiens OX=9606 GN=PPP1CB PE=1 SV=4	Uniprot_Hum_Compl_20180406.fasta	37188.3	1	5	7	11	0.52	327
veh3_glygly	Drebrin OS=Homo sapiens OX=9606 GN=DBN1 PE=1 SV=4	Drebrin OS=Homo sapiens OX=9606 GN=DBN1 PE=1 SV=5	Uniprot_Hum_Compl_20180406.fasta	71428.6	1	28	50	89	0.535	649
veh3_glygly	60S ribosomal protein L27a OS=Homo sapiens OX=9606 GN=RPL27A PE=1 SV=2	60S ribosomal protein L27a OS=Homo sapiens OX=9606 GN=RPL27A PE=1 SV=3	Uniprot_Hum_Compl_20180406.fasta	16561.4	0.95	1	1	1	0.0811	148
veh3_glygly	40S ribosomal protein S25 OS=Homo sapiens OX=9606 GN=RPS25 PE=1 SV=1	40S ribosomal protein S25 OS=Homo sapiens OX=9606 GN=RPS25 PE=1 SV=2	Uniprot_Hum_Compl_20180406.fasta	13743	1	2	2	2	0.144	125
veh3_glygly	Tubulin alpha-1A chain OS=Homo sapiens OX=9606 GN=TUBA1A PE=1 SV=1	Tubulin alpha-1A chain OS=Homo sapiens OX=9606 GN=TUBA1A PE=1 SV=2	Uniprot_Hum_Compl_20180406.fasta	50135.7	1	18	26	30	0.521	451
veh3_glygly	Myosin light chain 6B OS=Homo sapiens OX=9606 GN=MYL6B PE=1 SV=1	Myosin light chain 6B OS=Homo sapiens OX=9606 GN=MYL6B PE=1 SV=2	Uniprot_Hum_Compl_20180406.fasta	22764.1	0.95	1	1	1	0.192	208
veh3_glygly	Protein phosphatase Slingshot homolog 1 OS=Homo sapiens OX=9606 GN=SSH1 PE=1 SV=2	Protein phosphatase Slingshot homolog 1 OS=Homo sapiens OX=9606 GN=SSH1 PE=1 SV=3	Uniprot_Hum_Compl_20180406.fasta	115514	1	4	4	4	0.0658	1049
veh3_glygly	Tropomodulin-2 OS=Homo sapiens OX=9606 GN=TMOD2 PE=1 SV=1	Tropomodulin-2 OS=Homo sapiens OX=9606 GN=TMOD2 PE=1 SV=2	Uniprot_Hum_Compl_20180406.fasta	39596.4	1	3	3	3	0.171	351
veh3_glygly	Twinfilin-1 OS=Homo sapiens OX=9606 GN=TWF1 PE=1 SV=3	Twinfilin-1 OS=Homo sapiens OX=9606 GN=TWF1 PE=1 SV=4	Uniprot_Hum_Compl_20180406.fasta	40284.2	1	12	14	15	0.423	350
veh3_glygly	Caldesmon OS=Homo sapiens OX=9606 GN=CALD1 PE=1 SV=3	Caldesmon OS=Homo sapiens OX=9606 GN=CALD1 PE=1 SV=4	Uniprot_Hum_Compl_20180406.fasta	93231.7	1	17	23	23	0.245	793
veh3_glygly	Four and a half LIM domains protein 2 OS=Homo sapiens OX=9606 GN=FHL2 PE=1 SV=3	Four and a half LIM domains protein 2 OS=Homo sapiens OX=9606 GN=FHL2 PE=1 SV=4	Uniprot_Hum_Compl_20180406.fasta	32192.4	1	3	4	4	0.129	279
veh3_glygly	60S ribosomal protein L10 OS=Homo sapiens OX=9606 GN=RPL10 PE=1 SV=4	60S ribosomal protein L10 OS=Homo sapiens OX=9606 GN=RPL10 PE=1 SV=5	Uniprot_Hum_Compl_20180406.fasta	24604.6	1	3	3	3	0.159	214
veh3_glygly	Unconventional myosin-Va OS=Homo sapiens OX=9606 GN=MYO5A PE=1 SV=2	Unconventional myosin-Va OS=Homo sapiens OX=9606 GN=MYO5A PE=1 SV=3	Uniprot_Hum_Compl_20180406.fasta	215413	1	5	5	5	0.0291	1855
veh3_glygly	Cysteine and glycine-rich protein 1 OS=Homo sapiens OX=9606 GN=CSRP1 PE=1 SV=3	Cysteine and glycine-rich protein 1 OS=Homo sapiens OX=9606 GN=CSRP1 PE=1 SV=4	Uniprot_Hum_Compl_20180406.fasta	20567.1	0.95	1	1	1	0.0881	193
veh3_glygly	Polyadenylate-binding protein 1 OS=Homo sapiens OX=9606 GN=PABPC1 PE=1 SV=2	Polyadenylate-binding protein 1 OS=Homo sapiens OX=9606 GN=PABPC1 PE=1 SV=3	Uniprot_Hum_Compl_20180406.fasta	70671.3	0.972	1	1	1	0.0173	636
veh3_glygly	Actin-related protein 2/3 complex subunit 1B OS=Homo sapiens OX=9606 GN=ARPC1B PE=1 SV=3	Actin-related protein 2/3 complex subunit 1B OS=Homo sapiens OX=9606 GN=ARPC1B PE=1 SV=4	Uniprot_Hum_Compl_20180406.fasta	40949.8	1	7	9	9	0.339	372
veh3_glygly	Actin-related protein 2/3 complex subunit 1A OS=Homo sapiens OX=9606 GN=ARPC1A PE=2 SV=2	Actin-related protein 2/3 complex subunit 1A OS=Homo sapiens OX=9606 GN=ARPC1A PE=2 SV=3	Uniprot_Hum_Compl_20180406.fasta	41569.2	1	11	11	11	0.389	370
veh3_glygly	Heat shock cognate 71 kDa protein OS=Homo sapiens OX=9606 GN=HSPA8 PE=1 SV=1	Heat shock cognate 71 kDa protein OS=Homo sapiens OX=9606 GN=HSPA8 PE=1 SV=2	Uniprot_Hum_Compl_20180406.fasta	70899.8	1	8	9	9	0.169	646
veh3_glygly	Signal-induced proliferation-associated 1-like protein 1 OS=Homo sapiens OX=9606 GN=SIPA1L1 PE=1 SV=4	Signal-induced proliferation-associated 1-like protein 1 OS=Homo sapiens OX=9606 GN=SIPA1L1 PE=1 SV=5	Uniprot_Hum_Compl_20180406.fasta	200032	1	11	11	11	0.0876	1804
veh3_glygly	Eukaryotic initiation factor 4A-I OS=Homo sapiens OX=9606 GN=EIF4A1 PE=1 SV=1	Eukaryotic initiation factor 4A-I OS=Homo sapiens OX=9606 GN=EIF4A1 PE=1 SV=2	Uniprot_Hum_Compl_20180406.fasta	46155.3	1	3	3	3	0.0961	406
veh3_glygly	Myosin light chain kinase, smooth muscle OS=Homo sapiens OX=9606 GN=MYLK PE=1 SV=4	Myosin light chain kinase, smooth muscle OS=Homo sapiens OX=9606 GN=MYLK PE=1 SV=5	Uniprot_Hum_Compl_20180406.fasta	210713	1	41	44	48	0.289	1914
veh3_glygly	Keratin, type II cytoskeletal 7 OS=Homo sapiens OX=9606 GN=KRT7 PE=1 SV=5	Keratin, type II cytoskeletal 7 OS=Homo sapiens OX=9606 GN=KRT7 PE=1 SV=6	Uniprot_Hum_Compl_20180406.fasta	51387.3	1	11	13	14	0.296	469
veh3_glygly	Testin OS=Homo sapiens OX=9606 GN=TES PE=1 SV=1	Testin OS=Homo sapiens OX=9606 GN=TES PE=1 SV=2	Uniprot_Hum_Compl_20180406.fasta	47995.6	1	2	2	2	0.0618	421
veh3_glygly	40S ribosomal protein S27 OS=Homo sapiens OX=9606 GN=RPS27 PE=1 SV=3	40S ribosomal protein S27 OS=Homo sapiens OX=9606 GN=RPS27 PE=1 SV=4	Uniprot_Hum_Compl_20180406.fasta	9460.9	0.95	1	1	1	0.155	84
veh3_glygly	Tubulin alpha-1C chain OS=Homo sapiens OX=9606 GN=TUBA1C PE=1 SV=1	Tubulin alpha-1C chain OS=Homo sapiens OX=9606 GN=TUBA1C PE=1 SV=2	Uniprot_Hum_Compl_20180406.fasta	49895.5	1	3	4	4	0.523	449
veh3_glygly	PRKC apoptosis WT1 regulator protein OS=Homo sapiens OX=9606 GN=PAWR PE=1 SV=1	PRKC apoptosis WT1 regulator protein OS=Homo sapiens OX=9606 GN=PAWR PE=1 SV=2	Uniprot_Hum_Compl_20180406.fasta	36568.1	1	3	3	3	0.185	340
veh3_glygly	Dystonin OS=Homo sapiens OX=9606 GN=DST PE=1 SV=4	Dystonin OS=Homo sapiens OX=9606 GN=DST PE=1 SV=5	Uniprot_Hum_Compl_20180406.fasta	860676	1	76	76	76	0.133	7570
veh3_glygly	60S ribosomal protein L35 OS=Homo sapiens OX=9606 GN=RPL35 PE=1 SV=2	60S ribosomal protein L35 OS=Homo sapiens OX=9606 GN=RPL35 PE=1 SV=3	Uniprot_Hum_Compl_20180406.fasta	14552.5	0.95	1	1	1	0.0813	123
veh3_glygly	Tropomodulin-3 OS=Homo sapiens OX=9606 GN=TMOD3 PE=1 SV=1	Tropomodulin-3 OS=Homo sapiens OX=9606 GN=TMOD3 PE=1 SV=2	Uniprot_Hum_Compl_20180406.fasta	39596.1	1	19	28	33	0.602	352
veh3_glygly	Spectrin beta chain, non-erythrocytic 1 OS=Homo sapiens OX=9606 GN=SPTBN1 PE=1 SV=2	Spectrin beta chain, non-erythrocytic 1 OS=Homo sapiens OX=9606 GN=SPTBN1 PE=1 SV=3	Uniprot_Hum_Compl_20180406.fasta	274613	1	104	125	125	0.54	2364
veh3_glygly	Non-POU domain-containing octamer-binding protein OS=Homo sapiens OX=9606 GN=NONO PE=1 SV=4	Non-POU domain-containing octamer-binding protein OS=Homo sapiens OX=9606 GN=NONO PE=1 SV=5	Uniprot_Hum_Compl_20180406.fasta	54231.6	0.224	1	1	1	0.0191	471
veh3_glygly	Inositol 1,4,5-trisphosphate receptor type 3 OS=Homo sapiens OX=9606 GN=ITPR3 PE=1 SV=2	Inositol 1,4,5-trisphosphate receptor type 3 OS=Homo sapiens OX=9606 GN=ITPR3 PE=1 SV=3	Uniprot_Hum_Compl_20180406.fasta	304110	1	4	4	4	0.0176	2671
veh3_glygly	Alpha-2-HS-glycoprotein OS=Homo sapiens OX=9606 GN=AHSG PE=1 SV=1	Alpha-2-HS-glycoprotein OS=Homo sapiens OX=9606 GN=AHSG PE=1 SV=2	Uniprot_Hum_Compl_20180406.fasta	39323.4	0.05	0	0	0	0	367
veh3_glygly	Actin, aortic smooth muscle OS=Homo sapiens OX=9606 GN=ACTA2 PE=1 SV=1	Actin, aortic smooth muscle OS=Homo sapiens OX=9606 GN=ACTA2 PE=1 SV=2	Uniprot_Hum_Compl_20180406.fasta	42010.1	1	12	28	56	0.724	377
veh3_glygly	Erlin-2 OS=Homo sapiens OX=9606 GN=ERLIN2 PE=1 SV=1	Erlin-2 OS=Homo sapiens OX=9606 GN=ERLIN2 PE=1 SV=2	Uniprot_Hum_Compl_20180406.fasta	37840.4	1	2	2	2	0.0708	339
veh3_glygly	Major vault protein OS=Homo sapiens OX=9606 GN=MVP PE=1 SV=4	Major vault protein OS=Homo sapiens OX=9606 GN=MVP PE=1 SV=5	Uniprot_Hum_Compl_20180406.fasta	99326	0.664	1	1	1	0.019	893
veh3_glygly	Myosin light polypeptide 6 OS=Homo sapiens OX=9606 GN=MYL6 PE=1 SV=2	Myosin light polypeptide 6 OS=Homo sapiens OX=9606 GN=MYL6 PE=1 SV=3	Uniprot_Hum_Compl_20180406.fasta	16929.8	1	10	27	63	0.762	151
veh3_glygly	Methionine--tRNA ligase, cytoplasmic OS=Homo sapiens OX=9606 GN=MARS PE=1 SV=2	Methionine--tRNA ligase, cytoplasmic OS=Homo sapiens OX=9606 GN=MARS PE=1 SV=3	Uniprot_Hum_Compl_20180406.fasta	101118	0.95	1	1	1	0.0122	900
veh3_glygly	Signal-induced proliferation-associated 1-like protein 3 OS=Homo sapiens OX=9606 GN=SIPA1L3 PE=1 SV=3	Signal-induced proliferation-associated 1-like protein 3 OS=Homo sapiens OX=9606 GN=SIPA1L3 PE=1 SV=4	Uniprot_Hum_Compl_20180406.fasta	194612	1	15	15	15	0.122	1781
veh3_glygly	40S ribosomal protein S9 OS=Homo sapiens OX=9606 GN=RPS9 PE=1 SV=3	40S ribosomal protein S9 OS=Homo sapiens OX=9606 GN=RPS9 PE=1 SV=4	Uniprot_Hum_Compl_20180406.fasta	22592.5	0.989	2	2	2	0.0773	194
veh3_glygly	Cofilin-1 OS=Homo sapiens OX=9606 GN=CFL1 PE=1 SV=3	Cofilin-1 OS=Homo sapiens OX=9606 GN=CFL1 PE=1 SV=4	Uniprot_Hum_Compl_20180406.fasta	18503.2	1	10	13	14	0.627	166
veh3_glygly	Caveolae-associated protein 1 OS=Homo sapiens OX=9606 GN=CAVIN1 PE=1 SV=1	Caveolae-associated protein 1 OS=Homo sapiens OX=9606 GN=CAVIN1 PE=1 SV=2	Uniprot_Hum_Compl_20180406.fasta	43476.5	1	2	3	3	0.0897	390
veh3_glygly	Centromere protein F OS=Homo sapiens OX=9606 GN=CENPF PE=1 SV=2	Centromere protein F OS=Homo sapiens OX=9606 GN=CENPF PE=1 SV=3		0	0.618	1	1	2	0
veh3_glygly	LIM domain and actin-binding protein 1 OS=Homo sapiens OX=9606 GN=LIMA1 PE=1 SV=1	LIM domain and actin-binding protein 1 OS=Homo sapiens OX=9606 GN=LIMA1 PE=1 SV=2	Uniprot_Hum_Compl_20180406.fasta	85226.3	1	46	66	116	0.635	759
veh3_glygly	Leucine zipper protein 1 OS=Homo sapiens OX=9606 GN=LUZP1 PE=1 SV=2	Leucine zipper protein 1 OS=Homo sapiens OX=9606 GN=LUZP1 PE=1 SV=3	Uniprot_Hum_Compl_20180406.fasta	120277	1	16	16	16	0.193	1076
veh3_glygly	Xanthine dehydrogenase/oxidase OS=Homo sapiens OX=9606 GN=XDH PE=1 SV=4	Xanthine dehydrogenase/oxidase OS=Homo sapiens OX=9606 GN=XDH PE=1 SV=5	Uniprot_Hum_Compl_20180406.fasta	146426	0.943	1	1	1	0.0173	1333
veh3_glygly	Stress-70 protein, mitochondrial OS=Homo sapiens OX=9606 GN=HSPA9 PE=1 SV=2	Stress-70 protein, mitochondrial OS=Homo sapiens OX=9606 GN=HSPA9 PE=1 SV=3	Uniprot_Hum_Compl_20180406.fasta	73681.3	1	6	6	6	0.115	679
veh3_glygly	Exportin-T OS=Homo sapiens OX=9606 GN=XPOT PE=1 SV=2	Exportin-T OS=Homo sapiens OX=9606 GN=XPOT PE=1 SV=3	Uniprot_Hum_Compl_20180406.fasta	109967	1	4	4	4	0.0499	962
veh3_glygly	Keratin, type II cytoskeletal 1 OS=Homo sapiens OX=9606 GN=KRT1 PE=1 SV=6	Keratin, type II cytoskeletal 1 OS=Homo sapiens OX=9606 GN=KRT1 PE=1 SV=7	Uniprot_Hum_Compl_20180406.fasta	66040.3	1	40	59	90	0.587	644
veh3_glygly	40S ribosomal protein S29 OS=Homo sapiens OX=9606 GN=RPS29 PE=1 SV=2	40S ribosomal protein S29 OS=Homo sapiens OX=9606 GN=RPS29 PE=1 SV=3	Uniprot_Hum_Compl_20180406.fasta	6676.9	0.985	1	1	1	0.143	56
veh3_glygly	Glyceraldehyde-3-phosphate dehydrogenase OS=Homo sapiens OX=9606 GN=GAPDH PE=1 SV=3	Glyceraldehyde-3-phosphate dehydrogenase OS=Homo sapiens OX=9606 GN=GAPDH PE=1 SV=4	Uniprot_Hum_Compl_20180406.fasta	36053.4	1	9	11	11	0.34	335
veh3_glygly	Desmoplakin OS=Homo sapiens OX=9606 GN=DSP PE=1 SV=3	Desmoplakin OS=Homo sapiens OX=9606 GN=DSP PE=1 SV=4	Uniprot_Hum_Compl_20180406.fasta	331781	0.05	0	0	0	0	2871
veh3_glygly	RNA-binding protein EWS OS=Homo sapiens OX=9606 GN=EWSR1 PE=1 SV=1	RNA-binding protein EWS OS=Homo sapiens OX=9606 GN=EWSR1 PE=1 SV=2	Uniprot_Hum_Compl_20180406.fasta	68478.4	1	7	8	8	0.137	656
veh3_glygly	Collagen alpha-2(I) chain OS=Homo sapiens OX=9606 GN=COL1A2 PE=1 SV=7	Collagen alpha-2(I) chain OS=Homo sapiens OX=9606 GN=COL1A2 PE=1 SV=8	Uniprot_Hum_Compl_20180406.fasta	129315	1	3	3	3	0.0286	1366
veh3_glygly	Ankycorbin OS=Homo sapiens OX=9606 GN=RAI14 PE=1 SV=2	Ankycorbin OS=Homo sapiens OX=9606 GN=RAI14 PE=1 SV=3	Uniprot_Hum_Compl_20180406.fasta	110043	1	37	46	51	0.476	980
veh3_glygly	Collagen alpha-3(VI) chain OS=Homo sapiens OX=9606 GN=COL6A3 PE=1 SV=5	Collagen alpha-3(VI) chain OS=Homo sapiens OX=9606 GN=COL6A3 PE=1 SV=6	Uniprot_Hum_Compl_20180406.fasta	343667	0.304	1	1	1	0.00283	3177
veh3_glygly	Collagen alpha-1(I) chain OS=Homo sapiens OX=9606 GN=COL1A1 PE=1 SV=5	Collagen alpha-1(I) chain OS=Homo sapiens OX=9606 GN=COL1A1 PE=1 SV=6	Uniprot_Hum_Compl_20180406.fasta	138941	1	5	5	5	0.0464	1464
veh3_glygly	Arginine--tRNA ligase, cytoplasmic OS=Homo sapiens OX=9606 GN=RARS PE=1 SV=2	Arginine--tRNA ligase, cytoplasmic OS=Homo sapiens OX=9606 GN=RARS PE=1 SV=3	Uniprot_Hum_Compl_20180406.fasta	75382	1	14	16	16	0.258	660
veh3_glygly	Galectin-1 OS=Homo sapiens OX=9606 GN=LGALS1 PE=1 SV=2	Galectin-1 OS=Homo sapiens OX=9606 GN=LGALS1 PE=1 SV=3	Uniprot_Hum_Compl_20180406.fasta	14715.8	1	5	6	6	0.437	135
veh3_glygly	Spectrin alpha chain, non-erythrocytic 1 OS=Homo sapiens OX=9606 GN=SPTAN1 PE=1 SV=3	Spectrin alpha chain, non-erythrocytic 1 OS=Homo sapiens OX=9606 GN=SPTAN1 PE=1 SV=4	Uniprot_Hum_Compl_20180406.fasta	284543	1	122	149	158	0.572	2472
veh3_glygly	60S ribosomal protein L14 OS=Homo sapiens OX=9606 GN=RPL14 PE=1 SV=4	60S ribosomal protein L14 OS=Homo sapiens OX=9606 GN=RPL14 PE=1 SV=5	Uniprot_Hum_Compl_20180406.fasta	23432.3	1	2	2	2	0.102	215
veh3_glygly	Tubulin beta-3 chain OS=Homo sapiens OX=9606 GN=TUBB3 PE=1 SV=2	Tubulin beta-3 chain OS=Homo sapiens OX=9606 GN=TUBB3 PE=1 SV=3	Uniprot_Hum_Compl_20180406.fasta	50432.7	0.95	1	1	1	0.342	450
veh3_glygly	60S ribosomal protein L13 OS=Homo sapiens OX=9606 GN=RPL13 PE=1 SV=4	60S ribosomal protein L13 OS=Homo sapiens OX=9606 GN=RPL13 PE=1 SV=5	Uniprot_Hum_Compl_20180406.fasta	24262.2	0.95	1	1	1	0.0616	211
veh3_glygly	Protein-lysine 6-oxidase OS=Homo sapiens OX=9606 GN=LOX PE=1 SV=2	Protein-lysine 6-oxidase OS=Homo sapiens OX=9606 GN=LOX PE=1 SV=3	Uniprot_Hum_Compl_20180406.fasta	46944.2	0.321	1	1	1	0.0168	417
veh3_glygly	60S ribosomal protein L37a OS=Homo sapiens OX=9606 GN=RPL37A PE=1 SV=2	60S ribosomal protein L37a OS=Homo sapiens OX=9606 GN=RPL37A PE=1 SV=3	Uniprot_Hum_Compl_20180406.fasta	10275.4	0.839	1	1	1	0.087	92
veh3_glygly	40S ribosomal protein S7 OS=Homo sapiens OX=9606 GN=RPS7 PE=1 SV=1	40S ribosomal protein S7 OS=Homo sapiens OX=9606 GN=RPS7 PE=1 SV=2	Uniprot_Hum_Compl_20180406.fasta	22127.5	1	2	2	2	0.103	194
veh3_glygly	Retinol-binding protein 4 OS=Homo sapiens OX=9606 GN=RBP4 PE=1 SV=3	Retinol-binding protein 4 OS=Homo sapiens OX=9606 GN=RBP4 PE=1 SV=4	Uniprot_Hum_Compl_20180406.fasta	23010.3	0.95	1	1	1	0.144	201
veh3_glygly	Tight junction protein ZO-1 OS=Homo sapiens OX=9606 GN=TJP1 PE=1 SV=3	Tight junction protein ZO-1 OS=Homo sapiens OX=9606 GN=TJP1 PE=1 SV=4	Uniprot_Hum_Compl_20180406.fasta	195460	1	9	9	9	0.0755	1748
veh3_glygly	Complement factor B OS=Homo sapiens OX=9606 GN=CFB PE=1 SV=2	Complement factor B OS=Homo sapiens OX=9606 GN=CFB PE=1 SV=3	Uniprot_Hum_Compl_20180406.fasta	85533.2	0.95	1	1	2	0.0353	764
veh3_glygly	Serine/threonine-protein phosphatase PP1-gamma catalytic subunit OS=Homo sapiens OX=9606 GN=PPP1CC PE=1 SV=1	Serine/threonine-protein phosphatase PP1-gamma catalytic subunit OS=Homo sapiens OX=9606 GN=PPP1CC PE=1 SV=2	Uniprot_Hum_Compl_20180406.fasta	36985.6	0.369	1	1	1	0.424	323
veh3_glygly	Keratin, type II cytoskeletal 4 OS=Homo sapiens OX=9606 GN=KRT4 PE=1 SV=4	Keratin, type II cytoskeletal 4 OS=Homo sapiens OX=9606 GN=KRT4 PE=1 SV=5	Uniprot_Hum_Compl_20180406.fasta	57286.1	0.95	1	1	1	0.073	534
veh3_glygly	Death-associated protein kinase 3 OS=Homo sapiens OX=9606 GN=DAPK3 PE=1 SV=1	Death-associated protein kinase 3 OS=Homo sapiens OX=9606 GN=DAPK3 PE=1 SV=2	Uniprot_Hum_Compl_20180406.fasta	52537.9	1	2	2	2	0.0441	454
veh3_glygly	60S ribosomal protein L10a OS=Homo sapiens OX=9606 GN=RPL10A PE=1 SV=2	60S ribosomal protein L10a OS=Homo sapiens OX=9606 GN=RPL10A PE=1 SV=3	Uniprot_Hum_Compl_20180406.fasta	24832	1	2	2	2	0.0645	217
veh3_glygly	Thrombospondin-1 OS=Homo sapiens OX=9606 GN=THBS1 PE=1 SV=2	Thrombospondin-1 OS=Homo sapiens OX=9606 GN=THBS1 PE=1 SV=3	Uniprot_Hum_Compl_20180406.fasta	129382	1	14	14	14	0.173	1170
veh3_glygly	Tubulin beta chain OS=Homo sapiens OX=9606 GN=TUBB PE=1 SV=2	Tubulin beta chain OS=Homo sapiens OX=9606 GN=TUBB PE=1 SV=3	Uniprot_Hum_Compl_20180406.fasta	49670.6	1	21	27	31	0.664	444
veh3_glygly	Aspartate--tRNA ligase, cytoplasmic OS=Homo sapiens OX=9606 GN=DARS PE=1 SV=2	Aspartate--tRNA ligase, cytoplasmic OS=Homo sapiens OX=9606 GN=DARS PE=1 SV=3	Uniprot_Hum_Compl_20180406.fasta	57136.7	1	10	10	10	0.232	501
veh3_glygly	Filamin-A OS=Homo sapiens OX=9606 GN=FLNA PE=1 SV=4	Filamin-A OS=Homo sapiens OX=9606 GN=FLNA PE=1 SV=5	Uniprot_Hum_Compl_20180406.fasta	280729	1	103	141	157	0.518	2647
veh3_glygly	Supervillin OS=Homo sapiens OX=9606 GN=SVIL PE=1 SV=2	Supervillin OS=Homo sapiens OX=9606 GN=SVIL PE=1 SV=3	Uniprot_Hum_Compl_20180406.fasta	247747	1	9	10	10	0.0614	2214
veh3_glygly	Coronin-1B OS=Homo sapiens OX=9606 GN=CORO1B PE=1 SV=1	Coronin-1B OS=Homo sapiens OX=9606 GN=CORO1B PE=1 SV=2	Uniprot_Hum_Compl_20180406.fasta	54234.9	1	9	10	10	0.243	489
veh3_glygly	Myosin regulatory light polypeptide 9 OS=Homo sapiens OX=9606 GN=MYL9 PE=1 SV=4	Myosin regulatory light polypeptide 9 OS=Homo sapiens OX=9606 GN=MYL9 PE=1 SV=5	Uniprot_Hum_Compl_20180406.fasta	19828.1	1	9	22	45	0.622	172
veh3_glygly	182 kDa tankyrase-1-binding protein OS=Homo sapiens OX=9606 GN=TNKS1BP1 PE=1 SV=4	183 kDa tankyrase-1-binding protein OS=Homo sapiens OX=9606 GN=TNKS1BP1 PE=1 SV=4	Uniprot_Hum_Compl_20180406.fasta	181795	1	2	2	2	0.0185	1729
veh3_glygly	EF-hand domain-containing protein D2 OS=Homo sapiens OX=9606 GN=EFHD2 PE=1 SV=1	EF-hand domain-containing protein D2 OS=Homo sapiens OX=9606 GN=EFHD2 PE=1 SV=2	Uniprot_Hum_Compl_20180406.fasta	26698.4	1	17	24	33	0.712	240
veh3_glygly	Cofilin-2 OS=Homo sapiens OX=9606 GN=CFL2 PE=1 SV=1	Cofilin-2 OS=Homo sapiens OX=9606 GN=CFL2 PE=1 SV=2	Uniprot_Hum_Compl_20180406.fasta	18737.3	1	4	6	7	0.506	166
veh3_glygly	EF-hand domain-containing protein D1 OS=Homo sapiens OX=9606 GN=EFHD1 PE=1 SV=1	EF-hand domain-containing protein D1 OS=Homo sapiens OX=9606 GN=EFHD1 PE=1 SV=2	Uniprot_Hum_Compl_20180406.fasta	26929.2	1	5	5	5	0.414	239
veh3_glygly	60S ribosomal protein L18a OS=Homo sapiens OX=9606 GN=RPL18A PE=1 SV=2	60S ribosomal protein L18a OS=Homo sapiens OX=9606 GN=RPL18A PE=1 SV=3	Uniprot_Hum_Compl_20180406.fasta	20762.6	1	2	2	2	0.114	176
veh3_glygly	Myosin-10 OS=Homo sapiens OX=9606 GN=MYH10 PE=1 SV=3	Myosin-10 OS=Homo sapiens OX=9606 GN=MYH10 PE=1 SV=4	Uniprot_Hum_Compl_20180406.fasta	229005	1	63	74	76	0.453	1976
veh3_glygly	Glia-derived nexin OS=Homo sapiens OX=9606 GN=SERPINE2 PE=1 SV=1	Glia-derived nexin OS=Homo sapiens OX=9606 GN=SERPINE2 PE=1 SV=2	Uniprot_Hum_Compl_20180406.fasta	44003.2	0.95	1	1	1	0.0452	398
veh3_glygly	Transgelin OS=Homo sapiens OX=9606 GN=TAGLN PE=1 SV=4	Transgelin OS=Homo sapiens OX=9606 GN=TAGLN PE=1 SV=5	Uniprot_Hum_Compl_20180406.fasta	22611	1	2	2	2	0.119	201
veh3_glygly	Actin filament-associated protein 1 OS=Homo sapiens OX=9606 GN=AFAP1 PE=1 SV=2	Actin filament-associated protein 1 OS=Homo sapiens OX=9606 GN=AFAP1 PE=1 SV=3	Uniprot_Hum_Compl_20180406.fasta	80726.7	1	3	3	3	0.0466	730
veh3_glygly	Keratin, type II cytoskeletal 5 OS=Homo sapiens OX=9606 GN=KRT5 PE=1 SV=3	Keratin, type II cytoskeletal 5 OS=Homo sapiens OX=9606 GN=KRT5 PE=1 SV=4	Uniprot_Hum_Compl_20180406.fasta	62379.6	1	9	10	10	0.222	590
veh3_glygly	Bifunctional glutamate/proline--tRNA ligase OS=Homo sapiens OX=9606 GN=EPRS PE=1 SV=5	Bifunctional glutamate/proline--tRNA ligase OS=Homo sapiens OX=9606 GN=EPRS PE=1 SV=6	Uniprot_Hum_Compl_20180406.fasta	170593	1	46	50	53	0.401	1512
veh3_glygly	Destrin OS=Homo sapiens OX=9606 GN=DSTN PE=1 SV=3	Destrin OS=Homo sapiens OX=9606 GN=DSTN PE=1 SV=4	Uniprot_Hum_Compl_20180406.fasta	18506.2	0.05	0	0	0	0	165
veh3_glygly	Tricarboxylate transport protein, mitochondrial OS=Homo sapiens OX=9606 GN=SLC25A1 PE=1 SV=2	Tricarboxylate transport protein, mitochondrial OS=Homo sapiens OX=9606 GN=SLC25A1 PE=1 SV=3	Uniprot_Hum_Compl_20180406.fasta	34013.2	1	2	2	2	0.074	311
veh3_glygly	Lysine--tRNA ligase OS=Homo sapiens OX=9606 GN=KARS PE=1 SV=3	Lysine--tRNA ligase OS=Homo sapiens OX=9606 GN=KARS PE=1 SV=4	Uniprot_Hum_Compl_20180406.fasta	68050.4	1	7	7	7	0.136	597
veh3_glygly	D-3-phosphoglycerate dehydrogenase OS=Homo sapiens OX=9606 GN=PHGDH PE=1 SV=4	D-3-phosphoglycerate dehydrogenase OS=Homo sapiens OX=9606 GN=PHGDH PE=1 SV=5	Uniprot_Hum_Compl_20180406.fasta	56650.6	1	2	2	2	0.0432	533
veh3_glygly	Cytospin-B OS=Homo sapiens OX=9606 GN=SPECC1 PE=1 SV=1	Cytospin-B OS=Homo sapiens OX=9606 GN=SPECC1 PE=1 SV=2	Uniprot_Hum_Compl_20180406.fasta	118588	1	10	11	11	0.114	1068
veh3_glygly	Cytospin-A OS=Homo sapiens OX=9606 GN=SPECC1L PE=1 SV=2	Cytospin-A OS=Homo sapiens OX=9606 GN=SPECC1L PE=1 SV=3	Uniprot_Hum_Compl_20180406.fasta	124605	1	44	59	64	0.465	1117
veh3_glygly	RNA transcription, translation and transport factor protein OS=Homo sapiens OX=9606 GN=RTRAF PE=1 SV=1	RNA transcription, translation and transport factor protein OS=Homo sapiens OX=9606 GN=RTRAF PE=1 SV=2	Uniprot_Hum_Compl_20180406.fasta	28069.3	1	2	2	2	0.123	244
veh3_glygly	Coatomer subunit beta OS=Homo sapiens OX=9606 GN=COPB1 PE=1 SV=3	Coatomer subunit beta OS=Homo sapiens OX=9606 GN=COPB1 PE=1 SV=4	Uniprot_Hum_Compl_20180406.fasta	107146	0.95	1	1	1	0.0115	953
veh3_glygly	Keratin, type II cytoskeletal 78 OS=Homo sapiens OX=9606 GN=KRT78 PE=1 SV=2	Keratin, type II cytoskeletal 78 OS=Homo sapiens OX=9606 GN=KRT78 PE=1 SV=3	Uniprot_Hum_Compl_20180406.fasta	56866.4	1	2	2	2	0.0615	520
veh3_glygly	Actin, cytoplasmic 2 OS=Homo sapiens OX=9606 GN=ACTG1 PE=1 SV=1	Actin, cytoplasmic 2 OS=Homo sapiens OX=9606 GN=ACTG1 PE=1 SV=2	Uniprot_Hum_Compl_20180406.fasta	41793.9	1	29	77	458	0.805	375
veh3_glygly	CD59 glycoprotein OS=Homo sapiens OX=9606 GN=CD59 PE=1 SV=1	CD59 glycoprotein OS=Homo sapiens OX=9606 GN=CD59 PE=1 SV=2	Uniprot_Hum_Compl_20180406.fasta	14177.2	1	3	5	5	0.25	128
veh3_glygly	ADP-ribosylation factor 4 OS=Homo sapiens OX=9606 GN=ARF4 PE=1 SV=3	ADP-ribosylation factor 4 OS=Homo sapiens OX=9606 GN=ARF4 PE=1 SV=4	Uniprot_Hum_Compl_20180406.fasta	20511.6	1	5	5	5	0.283	180
veh3_glygly	Platelet-derived growth factor receptor beta OS=Homo sapiens OX=9606 GN=PDGFRB PE=1 SV=1	Platelet-derived growth factor receptor beta OS=Homo sapiens OX=9606 GN=PDGFRB PE=1 SV=2	Uniprot_Hum_Compl_20180406.fasta	123970	1	14	16	16	0.172	1106
veh3_glygly	60S ribosomal protein L17 OS=Homo sapiens OX=9606 GN=RPL17 PE=1 SV=3	60S ribosomal protein L17 OS=Homo sapiens OX=9606 GN=RPL17 PE=1 SV=4	Uniprot_Hum_Compl_20180406.fasta	21397.4	1	3	3	3	0.201	184
veh3_glygly	Tubulin beta-6 chain OS=Homo sapiens OX=9606 GN=TUBB6 PE=1 SV=1	Tubulin beta-6 chain OS=Homo sapiens OX=9606 GN=TUBB6 PE=1 SV=2	Uniprot_Hum_Compl_20180406.fasta	49857.2	1	5	5	5	0.368	446
veh3_glygly	Tropomyosin alpha-1 chain OS=Homo sapiens OX=9606 GN=TPM1 PE=1 SV=2	Tropomyosin alpha-1 chain OS=Homo sapiens OX=9606 GN=TPM1 PE=1 SV=3	Uniprot_Hum_Compl_20180406.fasta	32710	1	29	49	78	0.567	284
veh3_glygly	AP-2 complex subunit mu OS=Homo sapiens OX=9606 GN=AP2M1 PE=1 SV=2	AP-2 complex subunit mu OS=Homo sapiens OX=9606 GN=AP2M1 PE=1 SV=3	Uniprot_Hum_Compl_20180406.fasta	49655.7	0.056	0	0	0	0	435
veh3_glygly	Filamin-B OS=Homo sapiens OX=9606 GN=FLNB PE=1 SV=2	Filamin-B OS=Homo sapiens OX=9606 GN=FLNB PE=1 SV=3	Uniprot_Hum_Compl_20180406.fasta	278159	1	41	42	42	0.237	2602
veh3_glygly	Synaptopodin-2 OS=Homo sapiens OX=9606 GN=SYNPO2 PE=1 SV=2	Synaptopodin-2 OS=Homo sapiens OX=9606 GN=SYNPO2 PE=1 SV=3	Uniprot_Hum_Compl_20180406.fasta	117514	1	4	4	4	0.054	1093
veh3_glygly	60S ribosomal protein L23a OS=Homo sapiens OX=9606 GN=RPL23A PE=1 SV=1	60S ribosomal protein L23a OS=Homo sapiens OX=9606 GN=RPL23A PE=1 SV=2	Uniprot_Hum_Compl_20180406.fasta	17696.2	0.591	1	1	1	0.0833	156
veh3_glygly	60S ribosomal protein L7a OS=Homo sapiens OX=9606 GN=RPL7A PE=1 SV=2	60S ribosomal protein L7a OS=Homo sapiens OX=9606 GN=RPL7A PE=1 SV=3	Uniprot_Hum_Compl_20180406.fasta	29996.3	1	4	4	4	0.173	266
veh3_glygly	Ribosome-binding protein 1 OS=Homo sapiens OX=9606 GN=RRBP1 PE=1 SV=4	Ribosome-binding protein 1 OS=Homo sapiens OX=9606 GN=RRBP1 PE=1 SV=5	Uniprot_Hum_Compl_20180406.fasta	152471	1	5	5	5	0.0454	1410
veh3_glygly	F-actin-capping protein subunit alpha-1 OS=Homo sapiens OX=9606 GN=CAPZA1 PE=1 SV=3	F-actin-capping protein subunit alpha-1 OS=Homo sapiens OX=9606 GN=CAPZA1 PE=1 SV=4	Uniprot_Hum_Compl_20180406.fasta	32923.2	1	10	14	23	0.629	286
veh3_glygly	Coronin-1C OS=Homo sapiens OX=9606 GN=CORO1C PE=1 SV=1	Coronin-1C OS=Homo sapiens OX=9606 GN=CORO1C PE=1 SV=2	Uniprot_Hum_Compl_20180406.fasta	53250.3	1	23	35	54	0.395	474
veh3_glygly	Complement C4-A OS=Homo sapiens OX=9606 GN=C4A PE=1 SV=2	Complement C4-A OS=Homo sapiens OX=9606 GN=C4A PE=1 SV=3	Uniprot_Hum_Compl_20180406.fasta	192787	0.95	1	1	1	0.0086	1744
veh3_glygly	Pyruvate kinase PKM OS=Homo sapiens OX=9606 GN=PKM PE=1 SV=4	Pyruvate kinase PKM OS=Homo sapiens OX=9606 GN=PKM PE=1 SV=5	Uniprot_Hum_Compl_20180406.fasta	57937.5	1	3	3	3	0.0772	531
veh3_glygly	LIM domain only protein 7 OS=Homo sapiens OX=9606 GN=LMO7 PE=1 SV=3	LIM domain only protein 7 OS=Homo sapiens OX=9606 GN=LMO7 PE=1 SV=4	Uniprot_Hum_Compl_20180406.fasta	192699	1	51	58	62	0.331	1683
veh3_glygly	Nucleolin OS=Homo sapiens OX=9606 GN=NCL PE=1 SV=3	Nucleolin OS=Homo sapiens OX=9606 GN=NCL PE=1 SV=4	Uniprot_Hum_Compl_20180406.fasta	76615.9	0.615	1	1	1	0.0127	710
veh3_glygly	5'-nucleotidase OS=Homo sapiens OX=9606 GN=NT5E PE=1 SV=1	5'-nucleotidase OS=Homo sapiens OX=9606 GN=NT5E PE=1 SV=2	Uniprot_Hum_Compl_20180406.fasta	63369	1	6	7	7	0.131	574
veh3_glygly	DNA-dependent protein kinase catalytic subunit OS=Homo sapiens OX=9606 GN=PRKDC PE=1 SV=3	DNA-dependent protein kinase catalytic subunit OS=Homo sapiens OX=9606 GN=PRKDC PE=1 SV=4	Uniprot_Hum_Compl_20180406.fasta	469096	1	15	15	15	0.0417	4128
veh3_glygly	PDZ and LIM domain protein 1 OS=Homo sapiens OX=9606 GN=PDLIM1 PE=1 SV=4	PDZ and LIM domain protein 1 OS=Homo sapiens OX=9606 GN=PDLIM1 PE=1 SV=5	Uniprot_Hum_Compl_20180406.fasta	36071.3	0.997	2	3	3	0.0881	329
veh3_glygly	Unconventional myosin-Ib OS=Homo sapiens OX=9606 GN=MYO1B PE=1 SV=3	Unconventional myosin-Ib OS=Homo sapiens OX=9606 GN=MYO1B PE=1 SV=4	Uniprot_Hum_Compl_20180406.fasta	131991	1	53	73	98	0.496	1136
veh3_glygly	40S ribosomal protein S2 OS=Homo sapiens OX=9606 GN=RPS2 PE=1 SV=2	40S ribosomal protein S2 OS=Homo sapiens OX=9606 GN=RPS2 PE=1 SV=3	Uniprot_Hum_Compl_20180406.fasta	31325.2	1	3	3	3	0.116	293
veh3_glygly	Isoleucine--tRNA ligase, cytoplasmic OS=Homo sapiens OX=9606 GN=IARS PE=1 SV=2	Isoleucine--tRNA ligase, cytoplasmic OS=Homo sapiens OX=9606 GN=IARS PE=1 SV=3	Uniprot_Hum_Compl_20180406.fasta	144502	1	38	41	44	0.391	1262
veh3_glygly	Actin-related protein 2/3 complex subunit 2 OS=Homo sapiens OX=9606 GN=ARPC2 PE=1 SV=1	Actin-related protein 2/3 complex subunit 2 OS=Homo sapiens OX=9606 GN=ARPC2 PE=1 SV=2	Uniprot_Hum_Compl_20180406.fasta	34333.7	1	11	14	14	0.353	300
veh3_glygly	Histone H4 OS=Homo sapiens OX=9606 GN=HIST1H4A PE=1 SV=2	Histone H4 OS=Homo sapiens OX=9606 GN=HIST1H4A PE=1 SV=3	Uniprot_Hum_Compl_20180406.fasta	11367.7	1	2	2	2	0.214	103
veh3_glygly	Coatomer subunit epsilon OS=Homo sapiens OX=9606 GN=COPE PE=1 SV=3	Coatomer subunit epsilon OS=Homo sapiens OX=9606 GN=COPE PE=1 SV=4	Uniprot_Hum_Compl_20180406.fasta	34482.9	0.95	1	1	1	0.0649	308
veh3_glygly	Splicing factor, proline- and glutamine-rich OS=Homo sapiens OX=9606 GN=SFPQ PE=1 SV=2	Splicing factor, proline- and glutamine-rich OS=Homo sapiens OX=9606 GN=SFPQ PE=1 SV=3	Uniprot_Hum_Compl_20180406.fasta	76149.5	1	2	2	2	0.0396	707
veh3_glygly	Cathepsin B OS=Homo sapiens OX=9606 GN=CTSB PE=1 SV=3	Cathepsin B OS=Homo sapiens OX=9606 GN=CTSB PE=1 SV=4	Uniprot_Hum_Compl_20180406.fasta	37821.2	0.999	1	1	1	0.0531	339
veh3_glygly	Histone H2B type 1-C/E/F/G/I OS=Homo sapiens OX=9606 GN=HIST1H2BC PE=1 SV=4	Histone H2B type 1-C/E/F/G/I OS=Homo sapiens OX=9606 GN=HIST1H2BC PE=1 SV=5	Uniprot_Hum_Compl_20180406.fasta	13952.7	1	3	3	3	0.246	126
veh3_glygly	TRIO and F-actin-binding protein OS=Homo sapiens OX=9606 GN=TRIOBP PE=1 SV=3	TRIO and F-actin-binding protein OS=Homo sapiens OX=9606 GN=TRIOBP PE=1 SV=4	Uniprot_Hum_Compl_20180406.fasta	261374	1	3	3	3	0.0211	2365
veh3_glygly	Tropomyosin beta chain OS=Homo sapiens OX=9606 GN=TPM2 PE=1 SV=1	Tropomyosin beta chain OS=Homo sapiens OX=9606 GN=TPM2 PE=1 SV=2	Uniprot_Hum_Compl_20180406.fasta	32851.7	1	14	22	30	0.574	284
veh3_glygly	Heterogeneous nuclear ribonucleoprotein M OS=Homo sapiens OX=9606 GN=HNRNPM PE=1 SV=3	Heterogeneous nuclear ribonucleoprotein M OS=Homo sapiens OX=9606 GN=HNRNPM PE=1 SV=4	Uniprot_Hum_Compl_20180406.fasta	77517.3	1	3	3	3	0.0479	730
veh3_glygly	Nexilin OS=Homo sapiens OX=9606 GN=NEXN PE=1 SV=1	Nexilin OS=Homo sapiens OX=9606 GN=NEXN PE=1 SV=2	Uniprot_Hum_Compl_20180406.fasta	80660.4	1	35	39	46	0.441	675
veh3_glygly	Tubulin beta-4A chain OS=Homo sapiens OX=9606 GN=TUBB4A PE=1 SV=2	Tubulin beta-4A chain OS=Homo sapiens OX=9606 GN=TUBB4A PE=1 SV=3	Uniprot_Hum_Compl_20180406.fasta	49585.5	0.233	1	1	1	0.532	444
veh4_glygly	Angiotensinogen OS=Homo sapiens OX=9606 GN=AGT PE=1 SV=1	Angiotensinogen OS=Homo sapiens OX=9606 GN=AGT PE=1 SV=2	Uniprot_Hum_Compl_20180406.fasta	53154.8	0.902	1	1	1	0.0289	485
veh4_glygly	HEAT repeat-containing protein 1 OS=Homo sapiens OX=9606 GN=HEATR1 PE=1 SV=3	HEAT repeat-containing protein 1 OS=Homo sapiens OX=9606 GN=HEATR1 PE=1 SV=4		0	0.095	0	0	0	0
veh4_glygly	40S ribosomal protein S11 OS=Homo sapiens OX=9606 GN=RPS11 PE=1 SV=3	40S ribosomal protein S11 OS=Homo sapiens OX=9606 GN=RPS11 PE=1 SV=4	Uniprot_Hum_Compl_20180406.fasta	18431.3	1	3	3	3	0.165	158
veh4_glygly	Keratin, type II cytoskeletal 80 OS=Homo sapiens OX=9606 GN=KRT80 PE=1 SV=2	Keratin, type II cytoskeletal 80 OS=Homo sapiens OX=9606 GN=KRT80 PE=1 SV=3	Uniprot_Hum_Compl_20180406.fasta	50525.7	0.817	0	0	0	0.0243	452
veh4_glygly	F-actin-capping protein subunit alpha-2 OS=Homo sapiens OX=9606 GN=CAPZA2 PE=1 SV=3	F-actin-capping protein subunit alpha-2 OS=Homo sapiens OX=9606 GN=CAPZA2 PE=1 SV=4	Uniprot_Hum_Compl_20180406.fasta	32949.2	1	13	17	21	0.72	286
veh4_glygly	Myosin-14 OS=Homo sapiens OX=9606 GN=MYH14 PE=1 SV=2	Myosin-14 OS=Homo sapiens OX=9606 GN=MYH14 PE=1 SV=3	Uniprot_Hum_Compl_20180406.fasta	227873	0.985	1	2	3	0.0491	1995
veh4_glygly	A-kinase anchor protein 2 OS=Homo sapiens OX=9606 GN=AKAP2 PE=1 SV=3	A-kinase anchor protein 2 OS=Homo sapiens OX=9606 GN=AKAP2 PE=1 SV=4	Uniprot_Hum_Compl_20180406.fasta	94660.9	1	21	25	26	0.353	859
veh4_glygly	Prelamin-A/C OS=Homo sapiens OX=9606 GN=LMNA PE=1 SV=1	Prelamin-A/C OS=Homo sapiens OX=9606 GN=LMNA PE=1 SV=2	Uniprot_Hum_Compl_20180406.fasta	74140.7	1	5	5	5	0.0994	664
veh4_glygly	Caveolin-1 OS=Homo sapiens OX=9606 GN=CAV1 PE=1 SV=4	Caveolin-1 OS=Homo sapiens OX=9606 GN=CAV1 PE=1 SV=5	Uniprot_Hum_Compl_20180406.fasta	20472.2	1	2	2	2	0.163	178
veh4_glygly	Peroxiredoxin-1 OS=Homo sapiens OX=9606 GN=PRDX1 PE=1 SV=1	Peroxiredoxin-1 OS=Homo sapiens OX=9606 GN=PRDX1 PE=1 SV=2	Uniprot_Hum_Compl_20180406.fasta	22110.9	1	2	2	2	0.0905	199
veh4_glygly	Importin-7 OS=Homo sapiens OX=9606 GN=IPO7 PE=1 SV=1	Importin-7 OS=Homo sapiens OX=9606 GN=IPO7 PE=1 SV=2	Uniprot_Hum_Compl_20180406.fasta	119520	1	2	2	2	0.026	1038
veh4_glygly	Junction plakoglobin OS=Homo sapiens OX=9606 GN=JUP PE=1 SV=3	Junction plakoglobin OS=Homo sapiens OX=9606 GN=JUP PE=1 SV=4	Uniprot_Hum_Compl_20180406.fasta	81745.9	0.151	0	0	0	0	745
veh4_glygly	40S ribosomal protein S4, X isoform OS=Homo sapiens OX=9606 GN=RPS4X PE=1 SV=2	40S ribosomal protein S4, X isoform OS=Homo sapiens OX=9606 GN=RPS4X PE=1 SV=3	Uniprot_Hum_Compl_20180406.fasta	29599.3	1	7	7	7	0.247	263
veh4_glygly	Myosin phosphatase Rho-interacting protein OS=Homo sapiens OX=9606 GN=MPRIP PE=1 SV=3	Myosin phosphatase Rho-interacting protein OS=Homo sapiens OX=9606 GN=MPRIP PE=1 SV=4	Uniprot_Hum_Compl_20180406.fasta	116536	1	44	53	58	0.548	1025
veh4_glygly	Unconventional myosin-Ic OS=Homo sapiens OX=9606 GN=MYO1C PE=1 SV=4	Unconventional myosin-Ic OS=Homo sapiens OX=9606 GN=MYO1C PE=1 SV=5	Uniprot_Hum_Compl_20180406.fasta	121685	1	34	42	51	0.391	1063
veh4_glygly	Keratin, type I cytoskeletal 16 OS=Homo sapiens OX=9606 GN=KRT16 PE=1 SV=4	Keratin, type I cytoskeletal 16 OS=Homo sapiens OX=9606 GN=KRT16 PE=1 SV=5	Uniprot_Hum_Compl_20180406.fasta	51269	1	8	9	9	0.419	473
veh4_glygly	40S ribosomal protein S3 OS=Homo sapiens OX=9606 GN=RPS3 PE=1 SV=2	40S ribosomal protein S3 OS=Homo sapiens OX=9606 GN=RPS3 PE=1 SV=3	Uniprot_Hum_Compl_20180406.fasta	26688.6	1	11	11	11	0.477	243
veh4_glygly	Plastin-3 OS=Homo sapiens OX=9606 GN=PLS3 PE=1 SV=4	Plastin-3 OS=Homo sapiens OX=9606 GN=PLS3 PE=1 SV=5	Uniprot_Hum_Compl_20180406.fasta	70813.9	1	9	9	9	0.186	630
veh4_glygly	Signal transducer and activator of transcription 1-alpha/beta OS=Homo sapiens OX=9606 GN=STAT1 PE=1 SV=2	Signal transducer and activator of transcription 1-alpha/beta OS=Homo sapiens OX=9606 GN=STAT1 PE=1 SV=3	Uniprot_Hum_Compl_20180406.fasta	87336.9	1	2	2	2	0.0347	750
veh4_glygly	Dynein light chain 1, cytoplasmic OS=Homo sapiens OX=9606 GN=DYNLL1 PE=1 SV=1	Dynein light chain 1, cytoplasmic OS=Homo sapiens OX=9606 GN=DYNLL1 PE=1 SV=2	Uniprot_Hum_Compl_20180406.fasta	10366.1	0.95	1	1	1	0.124	89
veh4_glygly	Thyroid hormone receptor beta OS=Homo sapiens OX=9606 GN=THRB PE=1 SV=2	Thyroid hormone receptor beta OS=Homo sapiens OX=9606 GN=THRB PE=1 SV=3	Uniprot_Hum_Compl_20180406.fasta	52788.2	0.985	1	1	1	0.0217	461
veh4_glygly	Actin-related protein 2/3 complex subunit 3 OS=Homo sapiens OX=9606 GN=ARPC3 PE=1 SV=3	Actin-related protein 2/3 complex subunit 3 OS=Homo sapiens OX=9606 GN=ARPC3 PE=1 SV=4	Uniprot_Hum_Compl_20180406.fasta	20547.8	1	6	9	10	0.292	178
veh4_glygly	Keratin, type I cytoskeletal 10 OS=Homo sapiens OX=9606 GN=KRT10 PE=1 SV=6	Keratin, type I cytoskeletal 10 OS=Homo sapiens OX=9606 GN=KRT10 PE=1 SV=7	Uniprot_Hum_Compl_20180406.fasta	58828.8	1	25	37	42	0.498	584
veh4_glygly	Phostensin OS=Homo sapiens OX=9606 GN=PPP1R18 PE=1 SV=1	Phostensin OS=Homo sapiens OX=9606 GN=PPP1R18 PE=1 SV=2	Uniprot_Hum_Compl_20180406.fasta	67942.8	1	18	21	22	0.418	613
veh4_glygly	Serine protease 23 OS=Homo sapiens OX=9606 GN=PRSS23 PE=1 SV=1	Serine protease 23 OS=Homo sapiens OX=9606 GN=PRSS23 PE=1 SV=2	Uniprot_Hum_Compl_20180406.fasta	43002.4	1	2	2	2	0.0679	383
veh4_glygly	Tenascin OS=Homo sapiens OX=9606 GN=TNC PE=1 SV=3	Tenascin OS=Homo sapiens OX=9606 GN=TNC PE=1 SV=4	Uniprot_Hum_Compl_20180406.fasta	240850	0.998	1	1	1	0.00545	2201
veh4_glygly	Tropomyosin alpha-4 chain OS=Homo sapiens OX=9606 GN=TPM4 PE=1 SV=3	Tropomyosin alpha-4 chain OS=Homo sapiens OX=9606 GN=TPM4 PE=1 SV=4	Uniprot_Hum_Compl_20180406.fasta	28522.4	1	6	7	7	0.496	248
veh4_glygly	Tropomyosin alpha-3 chain OS=Homo sapiens OX=9606 GN=TPM3 PE=1 SV=2	Tropomyosin alpha-3 chain OS=Homo sapiens OX=9606 GN=TPM3 PE=1 SV=3	Uniprot_Hum_Compl_20180406.fasta	32951.4	0.95	1	1	1	0.344	285
veh4_glygly	BAG family molecular chaperone regulator 2 OS=Homo sapiens OX=9606 GN=BAG2 PE=1 SV=1	BAG family molecular chaperone regulator 2 OS=Homo sapiens OX=9606 GN=BAG2 PE=1 SV=2	Uniprot_Hum_Compl_20180406.fasta	23772.5	0.996	1	1	1	0.0521	211
veh4_glygly	40S ribosomal protein S14 OS=Homo sapiens OX=9606 GN=RPS14 PE=1 SV=3	40S ribosomal protein S14 OS=Homo sapiens OX=9606 GN=RPS14 PE=1 SV=4	Uniprot_Hum_Compl_20180406.fasta	16272.9	1	2	2	2	0.139	151
veh4_glygly	40S ribosomal protein S13 OS=Homo sapiens OX=9606 GN=RPS13 PE=1 SV=2	40S ribosomal protein S13 OS=Homo sapiens OX=9606 GN=RPS13 PE=1 SV=3	Uniprot_Hum_Compl_20180406.fasta	17223.3	1	3	3	3	0.185	151
veh4_glygly	Tubulin beta-4B chain OS=Homo sapiens OX=9606 GN=TUBB4B PE=1 SV=1	Tubulin beta-4B chain OS=Homo sapiens OX=9606 GN=TUBB4B PE=1 SV=2	Uniprot_Hum_Compl_20180406.fasta	49830.7	1	5	5	6	0.544	445
veh4_glygly	Alpha-actinin-2 OS=Homo sapiens OX=9606 GN=ACTN2 PE=1 SV=1	Alpha-actinin-2 OS=Homo sapiens OX=9606 GN=ACTN2 PE=1 SV=2	Uniprot_Hum_Compl_20180406.fasta	103858	1	2	4	4	0.202	894
veh4_glygly	Actin-related protein 3 OS=Homo sapiens OX=9606 GN=ACTR3 PE=1 SV=3	Actin-related protein 3 OS=Homo sapiens OX=9606 GN=ACTR3 PE=1 SV=4	Uniprot_Hum_Compl_20180406.fasta	47371.9	1	20	22	31	0.61	418
veh4_glygly	Alpha-actinin-1 OS=Homo sapiens OX=9606 GN=ACTN1 PE=1 SV=2	Alpha-actinin-1 OS=Homo sapiens OX=9606 GN=ACTN1 PE=1 SV=3	Uniprot_Hum_Compl_20180406.fasta	103061	1	41	81	152	0.748	892
veh4_glygly	60S ribosomal protein L4 OS=Homo sapiens OX=9606 GN=RPL4 PE=1 SV=5	60S ribosomal protein L4 OS=Homo sapiens OX=9606 GN=RPL4 PE=1 SV=6	Uniprot_Hum_Compl_20180406.fasta	47699.1	0.316	1	1	1	0.0164	427
veh4_glygly	Actin-related protein 2 OS=Homo sapiens OX=9606 GN=ACTR2 PE=1 SV=1	Actin-related protein 2 OS=Homo sapiens OX=9606 GN=ACTR2 PE=1 SV=2	Uniprot_Hum_Compl_20180406.fasta	44761.7	1	12	17	20	0.338	394
veh4_glygly	Protein flightless-1 homolog OS=Homo sapiens OX=9606 GN=FLII PE=1 SV=2	Protein flightless-1 homolog OS=Homo sapiens OX=9606 GN=FLII PE=1 SV=3	Uniprot_Hum_Compl_20180406.fasta	144755	1	6	6	6	0.0489	1269
veh4_glygly	Myosin regulatory light chain 12A OS=Homo sapiens OX=9606 GN=MYL12A PE=1 SV=2	Myosin regulatory light chain 12A OS=Homo sapiens OX=9606 GN=MYL12A PE=1 SV=3	Uniprot_Hum_Compl_20180406.fasta	19780.3	1	5	8	36	0.632	172
veh4_glygly	RNA-binding protein FUS OS=Homo sapiens OX=9606 GN=FUS PE=1 SV=1	RNA-binding protein FUS OS=Homo sapiens OX=9606 GN=FUS PE=1 SV=2	Uniprot_Hum_Compl_20180406.fasta	53426	0.95	1	1	1	0.0456	526
veh4_glygly	PDZ and LIM domain protein 4 OS=Homo sapiens OX=9606 GN=PDLIM4 PE=1 SV=2	PDZ and LIM domain protein 4 OS=Homo sapiens OX=9606 GN=PDLIM4 PE=1 SV=3	Uniprot_Hum_Compl_20180406.fasta	35398.2	1	4	4	4	0.203	330
veh4_glygly	ATP synthase subunit alpha, mitochondrial OS=Homo sapiens OX=9606 GN=ATP5F1A PE=1 SV=1	ATP synthase subunit alpha, mitochondrial OS=Homo sapiens OX=9606 GN=ATP5F1A PE=1 SV=2	Uniprot_Hum_Compl_20180406.fasta	59752.1	1	5	5	5	0.121	553
veh4_glygly	Glutamine--tRNA ligase OS=Homo sapiens OX=9606 GN=QARS PE=1 SV=1	Glutamine--tRNA ligase OS=Homo sapiens OX=9606 GN=QARS PE=1 SV=2	Uniprot_Hum_Compl_20180406.fasta	87799.9	1	12	13	13	0.19	775
veh4_glygly	Ras GTPase-activating-like protein IQGAP1 OS=Homo sapiens OX=9606 GN=IQGAP1 PE=1 SV=1	Ras GTPase-activating-like protein IQGAP1 OS=Homo sapiens OX=9606 GN=IQGAP1 PE=1 SV=2	Uniprot_Hum_Compl_20180406.fasta	189259	1	40	43	43	0.313	1657
veh4_glygly	Bifunctional glutamate/proline--tRNA ligase OS=Homo sapiens OX=9606 GN=EPRS PE=1 SV=5	Bifunctional glutamate/proline--tRNA ligase OS=Homo sapiens OX=9606 GN=EPRS PE=1 SV=6	Uniprot_Hum_Compl_20180406.fasta	170593	1	48	52	54	0.399	1512
veh4_glygly	Sperm-specific antigen 2 OS=Homo sapiens OX=9606 GN=SSFA2 PE=1 SV=3	Sperm-specific antigen 2 OS=Homo sapiens OX=9606 GN=SSFA2 PE=1 SV=4	Uniprot_Hum_Compl_20180406.fasta	138386	0.997	1	1	1	0.00953	1259
veh4_glygly	40S ribosomal protein S5 OS=Homo sapiens OX=9606 GN=RPS5 PE=1 SV=4	40S ribosomal protein S5 OS=Homo sapiens OX=9606 GN=RPS5 PE=1 SV=5	Uniprot_Hum_Compl_20180406.fasta	22877	1	3	3	3	0.157	204
veh4_glygly	Tight junction protein ZO-1 OS=Homo sapiens OX=9606 GN=TJP1 PE=1 SV=3	Tight junction protein ZO-1 OS=Homo sapiens OX=9606 GN=TJP1 PE=1 SV=4	Uniprot_Hum_Compl_20180406.fasta	195460	1	16	16	19	0.127	1748
veh4_glygly	Myosin-9 OS=Homo sapiens OX=9606 GN=MYH9 PE=1 SV=4	Myosin-9 OS=Homo sapiens OX=9606 GN=MYH9 PE=1 SV=5	Uniprot_Hum_Compl_20180406.fasta	226538	1	146	281	540	0.638	1960
veh4_glygly	Actin-related protein 2/3 complex subunit 5 OS=Homo sapiens OX=9606 GN=ARPC5 PE=1 SV=3	Actin-related protein 2/3 complex subunit 5 OS=Homo sapiens OX=9606 GN=ARPC5 PE=1 SV=4	Uniprot_Hum_Compl_20180406.fasta	16320.6	1	4	5	7	0.49	151
veh4_glygly	Actin-related protein 2/3 complex subunit 4 OS=Homo sapiens OX=9606 GN=ARPC4 PE=1 SV=3	Actin-related protein 2/3 complex subunit 4 OS=Homo sapiens OX=9606 GN=ARPC4 PE=1 SV=4	Uniprot_Hum_Compl_20180406.fasta	19667.4	1	5	5	5	0.339	168
veh4_glygly	Moesin OS=Homo sapiens OX=9606 GN=MSN PE=1 SV=3	Moesin OS=Homo sapiens OX=9606 GN=MSN PE=1 SV=4	Uniprot_Hum_Compl_20180406.fasta	67821.8	0.748	1	1	1	0.0156	577
veh4_glygly	40S ribosomal protein S16 OS=Homo sapiens OX=9606 GN=RPS16 PE=1 SV=2	40S ribosomal protein S16 OS=Homo sapiens OX=9606 GN=RPS16 PE=1 SV=3	Uniprot_Hum_Compl_20180406.fasta	16445.9	1	9	10	11	0.541	146
veh4_glygly	Thioredoxin OS=Homo sapiens OX=9606 GN=TXN PE=1 SV=3	Thioredoxin OS=Homo sapiens OX=9606 GN=TXN PE=1 SV=4	Uniprot_Hum_Compl_20180406.fasta	11737.3	0.95	1	1	1	0.124	105
veh4_glygly	Guanine nucleotide-binding protein G(i) subunit alpha-2 OS=Homo sapiens OX=9606 GN=GNAI2 PE=1 SV=3	Guanine nucleotide-binding protein G(i) subunit alpha-2 OS=Homo sapiens OX=9606 GN=GNAI2 PE=1 SV=4	Uniprot_Hum_Compl_20180406.fasta	40452	0.95	1	1	1	0.031	355
veh4_glygly	ADP/ATP translocase 3 OS=Homo sapiens OX=9606 GN=SLC25A6 PE=1 SV=4	ADP/ATP translocase 3 OS=Homo sapiens OX=9606 GN=SLC25A6 PE=1 SV=5	Uniprot_Hum_Compl_20180406.fasta	32867.1	0.979	1	1	1	0.275	298
veh4_glygly	60S ribosomal protein L23 OS=Homo sapiens OX=9606 GN=RPL23 PE=1 SV=1	60S ribosomal protein L23 OS=Homo sapiens OX=9606 GN=RPL23 PE=1 SV=2	Uniprot_Hum_Compl_20180406.fasta	14865.9	1	2	2	2	0.25	140
veh4_glygly	ADP/ATP translocase 2 OS=Homo sapiens OX=9606 GN=SLC25A5 PE=1 SV=7	ADP/ATP translocase 2 OS=Homo sapiens OX=9606 GN=SLC25A5 PE=1 SV=8	Uniprot_Hum_Compl_20180406.fasta	32853.5	1	9	9	9	0.312	298
veh4_glygly	Beta-actin-like protein 2 OS=Homo sapiens OX=9606 GN=ACTBL2 PE=1 SV=2	Beta-actin-like protein 2 OS=Homo sapiens OX=9606 GN=ACTBL2 PE=1 SV=3	Uniprot_Hum_Compl_20180406.fasta	42004.2	1	2	3	5	0.261	376
veh4_glygly	Tubulin beta-2A chain OS=Homo sapiens OX=9606 GN=TUBB2A PE=1 SV=1	Tubulin beta-2A chain OS=Homo sapiens OX=9606 GN=TUBB2A PE=1 SV=2	Uniprot_Hum_Compl_20180406.fasta	49907.1	1	2	2	2	0.449	445
veh4_glygly	Tensin-1 OS=Homo sapiens OX=9606 GN=TNS1 PE=1 SV=2	Tensin-1 OS=Homo sapiens OX=9606 GN=TNS1 PE=1 SV=3	Uniprot_Hum_Compl_20180406.fasta	185701	1	3	3	3	0.0184	1735
veh4_glygly	Microtubule-actin cross-linking factor 1, isoforms 1/2/3/5 OS=Homo sapiens OX=9606 GN=MACF1 PE=1 SV=4	Microtubule-actin cross-linking factor 1, isoforms 1/2/3/5 OS=Homo sapiens OX=9606 GN=MACF1 PE=1 SV=5	Uniprot_Hum_Compl_20180406.fasta	838314	0.961	1	1	1	0.0023	7388
veh4_glygly	PDZ and LIM domain protein 7 OS=Homo sapiens OX=9606 GN=PDLIM7 PE=1 SV=1	PDZ and LIM domain protein 7 OS=Homo sapiens OX=9606 GN=PDLIM7 PE=1 SV=2	Uniprot_Hum_Compl_20180406.fasta	49844.4	1	8	9	9	0.271	457
veh4_glygly	Nucleophosmin OS=Homo sapiens OX=9606 GN=NPM1 PE=1 SV=2	Nucleophosmin OS=Homo sapiens OX=9606 GN=NPM1 PE=1 SV=3	Uniprot_Hum_Compl_20180406.fasta	32575.5	0.321	1	1	1	0.0238	294
veh4_glygly	Glycine--tRNA ligase OS=Homo sapiens OX=9606 GN=GARS PE=1 SV=3	Glycine--tRNA ligase OS=Homo sapiens OX=9606 GN=GARS PE=1 SV=4	Uniprot_Hum_Compl_20180406.fasta	83167.6	0.998	1	1	1	0.0176	739
veh4_glygly	ATP synthase subunit beta, mitochondrial OS=Homo sapiens OX=9606 GN=ATP5F1B PE=1 SV=3	ATP synthase subunit beta, mitochondrial OS=Homo sapiens OX=9606 GN=ATP5F1B PE=1 SV=4	Uniprot_Hum_Compl_20180406.fasta	56560.6	1	5	5	5	0.142	529
veh4_glygly	40S ribosomal protein S7 OS=Homo sapiens OX=9606 GN=RPS7 PE=1 SV=1	40S ribosomal protein S7 OS=Homo sapiens OX=9606 GN=RPS7 PE=1 SV=2	Uniprot_Hum_Compl_20180406.fasta	22127.5	1	3	3	3	0.144	194
veh4_glygly	Sorbin and SH3 domain-containing protein 2 OS=Homo sapiens OX=9606 GN=SORBS2 PE=1 SV=3	Sorbin and SH3 domain-containing protein 2 OS=Homo sapiens OX=9606 GN=SORBS2 PE=1 SV=4	Uniprot_Hum_Compl_20180406.fasta	124110	1	3	3	3	0.0409	1100
veh4_glygly	General transcription factor II-I OS=Homo sapiens OX=9606 GN=GTF2I PE=1 SV=2	General transcription factor II-I OS=Homo sapiens OX=9606 GN=GTF2I PE=1 SV=3	Uniprot_Hum_Compl_20180406.fasta	112418	1	22	23	24	0.248	998
veh4_glygly	Serine/threonine-protein phosphatase PGAM5, mitochondrial OS=Homo sapiens OX=9606 GN=PGAM5 PE=1 SV=2	Serine/threonine-protein phosphatase PGAM5, mitochondrial OS=Homo sapiens OX=9606 GN=PGAM5 PE=1 SV=3	Uniprot_Hum_Compl_20180406.fasta	32005.2	0.993	1	1	1	0.0311	289
veh4_glygly	Serpin H1 OS=Homo sapiens OX=9606 GN=SERPINH1 PE=1 SV=2	Serpin H1 OS=Homo sapiens OX=9606 GN=SERPINH1 PE=1 SV=3	Uniprot_Hum_Compl_20180406.fasta	46442	1	2	2	2	0.0694	418
veh4_glygly	Barrier-to-autointegration factor OS=Homo sapiens OX=9606 GN=BANF1 PE=1 SV=1	Barrier-to-autointegration factor OS=Homo sapiens OX=9606 GN=BANF1 PE=1 SV=2	Uniprot_Hum_Compl_20180406.fasta	10058.7	1	2	2	2	0.213	89
veh4_glygly	Filaggrin-2 OS=Homo sapiens OX=9606 GN=FLG2 PE=1 SV=1	Filaggrin-2 OS=Homo sapiens OX=9606 GN=FLG2 PE=1 SV=2	Uniprot_Hum_Compl_20180406.fasta	248052	0.807	1	1	1	0.00502	2391
veh4_glygly	Protein piccolo OS=Homo sapiens OX=9606 GN=PCLO PE=1 SV=5	Protein piccolo OS=Homo sapiens OX=9606 GN=PCLO PE=1 SV=6	Uniprot_Hum_Compl_20180406.fasta	560698	0.051	0	0	0	0	5142
veh4_glygly	Cytochrome b-c1 complex subunit 2, mitochondrial OS=Homo sapiens OX=9606 GN=UQCRC2 PE=1 SV=3	Cytochrome b-c1 complex subunit 2, mitochondrial OS=Homo sapiens OX=9606 GN=UQCRC2 PE=1 SV=4	Uniprot_Hum_Compl_20180406.fasta	48443.4	0.948	1	1	1	0.0309	453
veh4_glygly	Vimentin OS=Homo sapiens OX=9606 GN=VIM PE=1 SV=4	Vimentin OS=Homo sapiens OX=9606 GN=VIM PE=1 SV=5	Uniprot_Hum_Compl_20180406.fasta	53652.7	1	53	113	329	0.873	466
veh4_glygly	Actin-related protein 2/3 complex subunit 5-like protein OS=Homo sapiens OX=9606 GN=ARPC5L PE=1 SV=1	Actin-related protein 2/3 complex subunit 5-like protein OS=Homo sapiens OX=9606 GN=ARPC5L PE=1 SV=2	Uniprot_Hum_Compl_20180406.fasta	16941.3	1	2	2	2	0.216	153
veh4_glygly	60S ribosomal protein L24 OS=Homo sapiens OX=9606 GN=RPL24 PE=1 SV=1	60S ribosomal protein L24 OS=Homo sapiens OX=9606 GN=RPL24 PE=1 SV=2	Uniprot_Hum_Compl_20180406.fasta	17779.5	0.467	1	1	1	0.051	157
veh4_glygly	Alpha-actinin-4 OS=Homo sapiens OX=9606 GN=ACTN4 PE=1 SV=2	Alpha-actinin-4 OS=Homo sapiens OX=9606 GN=ACTN4 PE=1 SV=3	Uniprot_Hum_Compl_20180406.fasta	104857	1	65	125	219	0.726	911
veh4_glygly	60S ribosomal protein L7 OS=Homo sapiens OX=9606 GN=RPL7 PE=1 SV=1	60S ribosomal protein L7 OS=Homo sapiens OX=9606 GN=RPL7 PE=1 SV=2	Uniprot_Hum_Compl_20180406.fasta	29227.7	0.106	0	0	0	0	248
veh4_glygly	Aminopeptidase N OS=Homo sapiens OX=9606 GN=ANPEP PE=1 SV=4	Aminopeptidase N OS=Homo sapiens OX=9606 GN=ANPEP PE=1 SV=5	Uniprot_Hum_Compl_20180406.fasta	109542	1	6	6	6	0.0703	967
veh4_glygly	Pleckstrin homology-like domain family B member 2 OS=Homo sapiens OX=9606 GN=PHLDB2 PE=1 SV=2	Pleckstrin homology-like domain family B member 2 OS=Homo sapiens OX=9606 GN=PHLDB2 PE=1 SV=3	Uniprot_Hum_Compl_20180406.fasta	142164	0.996	2	2	2	0.0184	1253
veh4_glygly	Synaptopodin OS=Homo sapiens OX=9606 GN=SYNPO PE=1 SV=2	Synaptopodin OS=Homo sapiens OX=9606 GN=SYNPO PE=1 SV=3	Uniprot_Hum_Compl_20180406.fasta	99463.7	1	17	21	26	0.279	929
veh4_glygly	CD44 antigen OS=Homo sapiens OX=9606 GN=CD44 PE=1 SV=3	CD44 antigen OS=Homo sapiens OX=9606 GN=CD44 PE=1 SV=4	Uniprot_Hum_Compl_20180406.fasta	81537.5	0.999	1	1	1	0.0162	742
veh4_glygly	Protein-glutamine gamma-glutamyltransferase 2 OS=Homo sapiens OX=9606 GN=TGM2 PE=1 SV=2	Protein-glutamine gamma-glutamyltransferase 2 OS=Homo sapiens OX=9606 GN=TGM2 PE=1 SV=3	Uniprot_Hum_Compl_20180406.fasta	77329.1	1	2	2	2	0.032	687
veh4_glygly	Centromere-associated protein E OS=Homo sapiens OX=9606 GN=CENPE PE=1 SV=2	Centromere-associated protein E OS=Homo sapiens OX=9606 GN=CENPE PE=1 SV=3	Uniprot_Hum_Compl_20180406.fasta	316421	0.909	1	1	1	0.00703	2701
veh4_glygly	Phosphatidylinositol 4,5-bisphosphate 3-kinase catalytic subunit delta isoform OS=Homo sapiens OX=9606 GN=PIK3CD PE=1 SV=2	Phosphatidylinositol 4,5-bisphosphate 3-kinase catalytic subunit delta isoform OS=Homo sapiens OX=9606 GN=PIK3CD PE=1 SV=3	Uniprot_Hum_Compl_20180406.fasta	119482	0.81	1	1	2	0.0172	1044
veh4_glygly	Twinfilin-1 OS=Homo sapiens OX=9606 GN=TWF1 PE=1 SV=3	Twinfilin-1 OS=Homo sapiens OX=9606 GN=TWF1 PE=1 SV=4	Uniprot_Hum_Compl_20180406.fasta	40284.2	1	10	12	16	0.366	350
veh4_glygly	Protein S100-A7 OS=Homo sapiens OX=9606 GN=S100A7 PE=1 SV=4	Protein S100-A7 OS=Homo sapiens OX=9606 GN=S100A7 PE=1 SV=5	Uniprot_Hum_Compl_20180406.fasta	11471.7	0.066	0	0	0	0	101
veh4_glygly	Protein phosphatase 1 regulatory subunit 12A OS=Homo sapiens OX=9606 GN=PPP1R12A PE=1 SV=1	Protein phosphatase 1 regulatory subunit 12A OS=Homo sapiens OX=9606 GN=PPP1R12A PE=1 SV=2	Uniprot_Hum_Compl_20180406.fasta	115283	1	39	50	54	0.422	1030
veh4_glygly	Unconventional myosin-XVIIIa OS=Homo sapiens OX=9606 GN=MYO18A PE=1 SV=3	Unconventional myosin-XVIIIa OS=Homo sapiens OX=9606 GN=MYO18A PE=1 SV=4	Uniprot_Hum_Compl_20180406.fasta	233120	1	7	7	7	0.0536	2054
veh4_glygly	Periostin OS=Homo sapiens OX=9606 GN=POSTN PE=1 SV=2	Periostin OS=Homo sapiens OX=9606 GN=POSTN PE=1 SV=3	Uniprot_Hum_Compl_20180406.fasta	93318	1	2	2	2	0.0359	836
veh4_glygly	40S ribosomal protein S19 OS=Homo sapiens OX=9606 GN=RPS19 PE=1 SV=2	40S ribosomal protein S19 OS=Homo sapiens OX=9606 GN=RPS19 PE=1 SV=3	Uniprot_Hum_Compl_20180406.fasta	16060.5	1	2	2	2	0.11	145
veh4_glygly	Neurabin-2 OS=Homo sapiens OX=9606 GN=PPP1R9B PE=1 SV=2	Neurabin-2 OS=Homo sapiens OX=9606 GN=PPP1R9B PE=1 SV=3	Uniprot_Hum_Compl_20180406.fasta	89192.2	1	17	17	17	0.294	815
veh4_glygly	40S ribosomal protein S18 OS=Homo sapiens OX=9606 GN=RPS18 PE=1 SV=3	40S ribosomal protein S18 OS=Homo sapiens OX=9606 GN=RPS18 PE=1 SV=4	Uniprot_Hum_Compl_20180406.fasta	17719.3	1	8	8	9	0.487	152
veh4_glygly	40S ribosomal protein S15a OS=Homo sapiens OX=9606 GN=RPS15A PE=1 SV=2	40S ribosomal protein S15a OS=Homo sapiens OX=9606 GN=RPS15A PE=1 SV=3	Uniprot_Hum_Compl_20180406.fasta	14840	0.321	1	1	1	0.0538	130
veh4_glygly	60S ribosomal protein L27 OS=Homo sapiens OX=9606 GN=RPL27 PE=1 SV=2	60S ribosomal protein L27 OS=Homo sapiens OX=9606 GN=RPL27 PE=1 SV=3	Uniprot_Hum_Compl_20180406.fasta	15798.4	0.596	1	1	1	0.0588	136
veh4_glygly	WD repeat-containing protein 1 OS=Homo sapiens OX=9606 GN=WDR1 PE=1 SV=4	WD repeat-containing protein 1 OS=Homo sapiens OX=9606 GN=WDR1 PE=1 SV=5	Uniprot_Hum_Compl_20180406.fasta	66193.2	1	14	14	14	0.426	606
veh4_glygly	60S ribosomal protein L9 OS=Homo sapiens OX=9606 GN=RPL9 PE=1 SV=1	60S ribosomal protein L9 OS=Homo sapiens OX=9606 GN=RPL9 PE=1 SV=2	Uniprot_Hum_Compl_20180406.fasta	21863.7	0.999	1	1	1	0.0521	192
veh4_glygly	Putative elongation factor 1-alpha-like 3 OS=Homo sapiens OX=9606 GN=EEF1A1P5 PE=5 SV=1	Putative elongation factor 1-alpha-like 3 OS=Homo sapiens OX=9606 GN=EEF1A1P5 PE=5 SV=2	Uniprot_Hum_Compl_20180406.fasta	50185.4	1	10	11	11	0.32	462
veh4_glygly	40S ribosomal protein S20 OS=Homo sapiens OX=9606 GN=RPS20 PE=1 SV=1	40S ribosomal protein S20 OS=Homo sapiens OX=9606 GN=RPS20 PE=1 SV=2	Uniprot_Hum_Compl_20180406.fasta	13373	1	2	2	2	0.193	119
veh4_glygly	EH domain-containing protein 2 OS=Homo sapiens OX=9606 GN=EHD2 PE=1 SV=2	EH domain-containing protein 2 OS=Homo sapiens OX=9606 GN=EHD2 PE=1 SV=3	Uniprot_Hum_Compl_20180406.fasta	61163.2	0.096	0	0	0	0	543
veh4_glygly	Hornerin OS=Homo sapiens OX=9606 GN=HRNR PE=1 SV=2	Hornerin OS=Homo sapiens OX=9606 GN=HRNR PE=1 SV=3	Uniprot_Hum_Compl_20180406.fasta	282373	0.95	1	2	2	0.00702	2850
veh4_glygly	Ubiquitin-40S ribosomal protein S27a OS=Homo sapiens OX=9606 GN=RPS27A PE=1 SV=2	Ubiquitin-40S ribosomal protein S27a OS=Homo sapiens OX=9606 GN=RPS27A PE=1 SV=3	Uniprot_Hum_Compl_20180406.fasta	17965.6	1	3	3	3	0.237	156
veh4_glygly	Coronin-2B OS=Homo sapiens OX=9606 GN=CORO2B PE=1 SV=4	Coronin-2B OS=Homo sapiens OX=9606 GN=CORO2B PE=1 SV=5	Uniprot_Hum_Compl_20180406.fasta	54954.9	1	8	9	10	0.173	480
veh4_glygly	60S ribosomal protein L22 OS=Homo sapiens OX=9606 GN=RPL22 PE=1 SV=2	60S ribosomal protein L22 OS=Homo sapiens OX=9606 GN=RPL22 PE=1 SV=3	Uniprot_Hum_Compl_20180406.fasta	14787.3	0.95	1	1	1	0.102	128
veh4_glygly	Peptidyl-prolyl cis-trans isomerase A OS=Homo sapiens OX=9606 GN=PPIA PE=1 SV=2	Peptidyl-prolyl cis-trans isomerase A OS=Homo sapiens OX=9606 GN=PPIA PE=1 SV=3	Uniprot_Hum_Compl_20180406.fasta	18012.9	0.95	1	1	1	0.0545	165
veh4_glygly	Retinol-binding protein 4 OS=Homo sapiens OX=9606 GN=RBP4 PE=1 SV=3	Retinol-binding protein 4 OS=Homo sapiens OX=9606 GN=RBP4 PE=1 SV=4	Uniprot_Hum_Compl_20180406.fasta	23010.3	0.95	1	1	1	0.144	201
veh4_glygly	Plectin OS=Homo sapiens OX=9606 GN=PLEC PE=1 SV=3	Plectin OS=Homo sapiens OX=9606 GN=PLEC PE=1 SV=4	Uniprot_Hum_Compl_20180406.fasta	531784	1	282	372	555	0.611	4684
veh4_glygly	Keratin, type II cytoskeletal 2 epidermal OS=Homo sapiens OX=9606 GN=KRT2 PE=1 SV=2	Keratin, type II cytoskeletal 2 epidermal OS=Homo sapiens OX=9606 GN=KRT2 PE=1 SV=3	Uniprot_Hum_Compl_20180406.fasta	65433.9	1	26	29	30	0.532	639
veh4_glygly	Twinfilin-2 OS=Homo sapiens OX=9606 GN=TWF2 PE=1 SV=2	Twinfilin-2 OS=Homo sapiens OX=9606 GN=TWF2 PE=1 SV=3	Uniprot_Hum_Compl_20180406.fasta	39548.9	1	4	4	4	0.223	349
veh4_glygly	Gelsolin OS=Homo sapiens OX=9606 GN=GSN PE=1 SV=1	Gelsolin OS=Homo sapiens OX=9606 GN=GSN PE=1 SV=2	Uniprot_Hum_Compl_20180406.fasta	85697.8	1	15	16	16	0.262	782
veh4_glygly	ATP-dependent RNA helicase DDX3X OS=Homo sapiens OX=9606 GN=DDX3X PE=1 SV=3	ATP-dependent RNA helicase DDX3X OS=Homo sapiens OX=9606 GN=DDX3X PE=1 SV=4	Uniprot_Hum_Compl_20180406.fasta	73245.8	1	2	2	2	0.0347	662
veh4_glygly	Taperin OS=Homo sapiens OX=9606 GN=TPRN PE=1 SV=2	Taperin OS=Homo sapiens OX=9606 GN=TPRN PE=1 SV=3	Uniprot_Hum_Compl_20180406.fasta	75556.7	1	2	2	2	0.0338	711
veh4_glygly	Heterogeneous nuclear ribonucleoprotein H OS=Homo sapiens OX=9606 GN=HNRNPH1 PE=1 SV=4	Heterogeneous nuclear ribonucleoprotein H OS=Homo sapiens OX=9606 GN=HNRNPH1 PE=1 SV=5	Uniprot_Hum_Compl_20180406.fasta	49229.8	0.95	1	1	1	0.0356	449
veh4_glygly	Keratin, type I cytoskeletal 14 OS=Homo sapiens OX=9606 GN=KRT14 PE=1 SV=4	Keratin, type I cytoskeletal 14 OS=Homo sapiens OX=9606 GN=KRT14 PE=1 SV=5	Uniprot_Hum_Compl_20180406.fasta	51562.5	1	10	12	12	0.301	472
veh4_glygly	Fibronectin OS=Homo sapiens OX=9606 GN=FN1 PE=1 SV=4	Fibronectin OS=Homo sapiens OX=9606 GN=FN1 PE=1 SV=5	Uniprot_Hum_Compl_20180406.fasta	262617	1	48	57	60	0.316	2386
veh4_glygly	Uveal autoantigen with coiled-coil domains and ankyrin repeats OS=Homo sapiens OX=9606 GN=UACA PE=1 SV=2	Uveal autoantigen with coiled-coil domains and ankyrin repeats OS=Homo sapiens OX=9606 GN=UACA PE=1 SV=3	Uniprot_Hum_Compl_20180406.fasta	162510	1	9	9	9	0.065	1416
veh4_glygly	Probable ATP-dependent RNA helicase DDX5 OS=Homo sapiens OX=9606 GN=DDX5 PE=1 SV=1	Probable ATP-dependent RNA helicase DDX5 OS=Homo sapiens OX=9606 GN=DDX5 PE=1 SV=2	Uniprot_Hum_Compl_20180406.fasta	69149.7	1	3	3	3	0.0668	614
veh4_glygly	60S acidic ribosomal protein P0 OS=Homo sapiens OX=9606 GN=RPLP0 PE=1 SV=1	60S acidic ribosomal protein P0 OS=Homo sapiens OX=9606 GN=RPLP0 PE=1 SV=2	Uniprot_Hum_Compl_20180406.fasta	34274.3	1	2	2	2	0.0694	317
veh4_glygly	Serine/threonine-protein kinase Nek7 OS=Homo sapiens OX=9606 GN=NEK7 PE=1 SV=1	Serine/threonine-protein kinase Nek7 OS=Homo sapiens OX=9606 GN=NEK7 PE=1 SV=2	Uniprot_Hum_Compl_20180406.fasta	34551.9	0.95	1	1	1	0.053	302
veh4_glygly	60S ribosomal protein L30 OS=Homo sapiens OX=9606 GN=RPL30 PE=1 SV=2	60S ribosomal protein L30 OS=Homo sapiens OX=9606 GN=RPL30 PE=1 SV=3	Uniprot_Hum_Compl_20180406.fasta	12784.7	1	2	2	2	0.243	115
veh4_glygly	ATP synthase subunit gamma, mitochondrial OS=Homo sapiens OX=9606 GN=ATP5F1C PE=1 SV=1	ATP synthase subunit gamma, mitochondrial OS=Homo sapiens OX=9606 GN=ATP5F1C PE=1 SV=2	Uniprot_Hum_Compl_20180406.fasta	32998	0.999	1	1	1	0.0403	298
veh4_glygly	Neuroblast differentiation-associated protein AHNAK OS=Homo sapiens OX=9606 GN=AHNAK PE=1 SV=2	Neuroblast differentiation-associated protein AHNAK OS=Homo sapiens OX=9606 GN=AHNAK PE=1 SV=3	Uniprot_Hum_Compl_20180406.fasta	629104	1	9	9	9	0.018	5890
veh4_glygly	F-actin-capping protein subunit beta OS=Homo sapiens OX=9606 GN=CAPZB PE=1 SV=4	F-actin-capping protein subunit beta OS=Homo sapiens OX=9606 GN=CAPZB PE=1 SV=5	Uniprot_Hum_Compl_20180406.fasta	31351.6	1	14	17	28	0.477	277
veh4_glygly	Collagen alpha-1(V) chain OS=Homo sapiens OX=9606 GN=COL5A1 PE=1 SV=3	Collagen alpha-1(V) chain OS=Homo sapiens OX=9606 GN=COL5A1 PE=1 SV=4	Uniprot_Hum_Compl_20180406.fasta	183563	1	4	4	4	0.0441	1838
veh4_glygly	Keratin, type I cytoskeletal 17 OS=Homo sapiens OX=9606 GN=KRT17 PE=1 SV=2	Keratin, type I cytoskeletal 17 OS=Homo sapiens OX=9606 GN=KRT17 PE=1 SV=3	Uniprot_Hum_Compl_20180406.fasta	48106.7	1	2	2	2	0.162	432
veh4_glygly	Complement C3 OS=Homo sapiens OX=9606 GN=C3 PE=1 SV=2	Complement C3 OS=Homo sapiens OX=9606 GN=C3 PE=1 SV=3	Uniprot_Hum_Compl_20180406.fasta	187149	1	5	8	8	0.0559	1663
veh4_glygly	Serine/threonine-protein phosphatase PP1-alpha catalytic subunit OS=Homo sapiens OX=9606 GN=PPP1CA PE=1 SV=1	Serine/threonine-protein phosphatase PP1-alpha catalytic subunit OS=Homo sapiens OX=9606 GN=PPP1CA PE=1 SV=2	Uniprot_Hum_Compl_20180406.fasta	37513.9	1	15	20	25	0.518	330
veh4_glygly	60S acidic ribosomal protein P2 OS=Homo sapiens OX=9606 GN=RPLP2 PE=1 SV=1	60S acidic ribosomal protein P2 OS=Homo sapiens OX=9606 GN=RPLP2 PE=1 SV=2	Uniprot_Hum_Compl_20180406.fasta	11665.5	1	2	2	2	0.27	115
veh4_glygly	Annexin A2 OS=Homo sapiens OX=9606 GN=ANXA2 PE=1 SV=2	Annexin A2 OS=Homo sapiens OX=9606 GN=ANXA2 PE=1 SV=3	Uniprot_Hum_Compl_20180406.fasta	38606.1	1	9	9	9	0.342	339
veh4_glygly	Heat shock protein beta-1 OS=Homo sapiens OX=9606 GN=HSPB1 PE=1 SV=2	Heat shock protein beta-1 OS=Homo sapiens OX=9606 GN=HSPB1 PE=1 SV=3	Uniprot_Hum_Compl_20180406.fasta	22782.6	1	2	2	2	0.132	205
veh4_glygly	Cytoplasmic dynein 1 heavy chain 1 OS=Homo sapiens OX=9606 GN=DYNC1H1 PE=1 SV=5	Cytoplasmic dynein 1 heavy chain 1 OS=Homo sapiens OX=9606 GN=DYNC1H1 PE=1 SV=6	Uniprot_Hum_Compl_20180406.fasta	532406	0.085	0	0	0	0	4646
veh4_glygly	Eukaryotic initiation factor 4A-I OS=Homo sapiens OX=9606 GN=EIF4A1 PE=1 SV=1	Eukaryotic initiation factor 4A-I OS=Homo sapiens OX=9606 GN=EIF4A1 PE=1 SV=2	Uniprot_Hum_Compl_20180406.fasta	46155.3	1	2	2	2	0.0567	406
veh4_glygly	Unconventional myosin-Id OS=Homo sapiens OX=9606 GN=MYO1D PE=1 SV=2	Unconventional myosin-Id OS=Homo sapiens OX=9606 GN=MYO1D PE=1 SV=3	Uniprot_Hum_Compl_20180406.fasta	116206	1	29	30	31	0.342	1006
veh4_glygly	Calmodulin-3 OS=Homo sapiens OX=9606 GN=CALM3 PE=1 SV=1	Calmodulin-3 OS=Homo sapiens OX=9606 GN=CALM3 PE=1 SV=2	Uniprot_Hum_Compl_20180406.fasta	16838	1	8	13	20	0.47	149
veh4_glygly	Collagen alpha-2(V) chain OS=Homo sapiens OX=9606 GN=COL5A2 PE=1 SV=3	Collagen alpha-2(V) chain OS=Homo sapiens OX=9606 GN=COL5A2 PE=1 SV=4	Uniprot_Hum_Compl_20180406.fasta	144910	0.998	1	1	1	0.00667	1499
veh4_glygly	Pseudopodium-enriched atypical kinase 1 OS=Homo sapiens OX=9606 GN=PEAK1 PE=1 SV=4	Pseudopodium-enriched atypical kinase 1 OS=Homo sapiens OX=9606 GN=PEAK1 PE=1 SV=5	Uniprot_Hum_Compl_20180406.fasta	193109	1	2	2	2	0.0178	1746
veh4_glygly	Aminoacyl tRNA synthase complex-interacting multifunctional protein 2 OS=Homo sapiens OX=9606 GN=AIMP2 PE=1 SV=2	Aminoacyl tRNA synthase complex-interacting multifunctional protein 2 OS=Homo sapiens OX=9606 GN=AIMP2 PE=1 SV=3	Uniprot_Hum_Compl_20180406.fasta	35349.3	1	4	4	4	0.2	320
veh4_glygly	Aminoacyl tRNA synthase complex-interacting multifunctional protein 1 OS=Homo sapiens OX=9606 GN=AIMP1 PE=1 SV=2	Aminoacyl tRNA synthase complex-interacting multifunctional protein 1 OS=Homo sapiens OX=9606 GN=AIMP1 PE=1 SV=3	Uniprot_Hum_Compl_20180406.fasta	34353	1	9	9	9	0.413	312
veh4_glygly	Serum albumin OS=Homo sapiens OX=9606 GN=ALB PE=1 SV=2	Serum albumin OS=Homo sapiens OX=9606 GN=ALB PE=1 SV=3	Uniprot_Hum_Compl_20180406.fasta	69366.9	1	8	8	10	0.144	609
veh4_glygly	Keratin, type I cytoskeletal 18 OS=Homo sapiens OX=9606 GN=KRT18 PE=1 SV=2	Keratin, type I cytoskeletal 18 OS=Homo sapiens OX=9606 GN=KRT18 PE=1 SV=3	Uniprot_Hum_Compl_20180406.fasta	48059	1	13	14	14	0.319	430
veh4_glygly	Src substrate cortactin OS=Homo sapiens OX=9606 GN=CTTN PE=1 SV=2	Src substrate cortactin OS=Homo sapiens OX=9606 GN=CTTN PE=1 SV=3	Uniprot_Hum_Compl_20180406.fasta	61585.5	1	19	23	28	0.398	550
veh4_glygly	Thy-1 membrane glycoprotein OS=Homo sapiens OX=9606 GN=THY1 PE=1 SV=2	Thy-1 membrane glycoprotein OS=Homo sapiens OX=9606 GN=THY1 PE=1 SV=3	Uniprot_Hum_Compl_20180406.fasta	17935.2	1	4	4	4	0.248	161
veh4_glygly	Serine/threonine-protein phosphatase PP1-beta catalytic subunit OS=Homo sapiens OX=9606 GN=PPP1CB PE=1 SV=3	Serine/threonine-protein phosphatase PP1-beta catalytic subunit OS=Homo sapiens OX=9606 GN=PPP1CB PE=1 SV=4	Uniprot_Hum_Compl_20180406.fasta	37188.3	1	4	5	10	0.529	327
veh4_glygly	Drebrin OS=Homo sapiens OX=9606 GN=DBN1 PE=1 SV=4	Drebrin OS=Homo sapiens OX=9606 GN=DBN1 PE=1 SV=5	Uniprot_Hum_Compl_20180406.fasta	71428.6	1	28	55	90	0.545	649
veh4_glygly	Leucine-rich repeat flightless-interacting protein 2 OS=Homo sapiens OX=9606 GN=LRRFIP2 PE=1 SV=1	Leucine-rich repeat flightless-interacting protein 2 OS=Homo sapiens OX=9606 GN=LRRFIP2 PE=1 SV=2	Uniprot_Hum_Compl_20180406.fasta	82174.5	1	2	2	2	0.0347	721
veh4_glygly	Leucine zipper protein 1 OS=Homo sapiens OX=9606 GN=LUZP1 PE=1 SV=2	Leucine zipper protein 1 OS=Homo sapiens OX=9606 GN=LUZP1 PE=1 SV=3	Uniprot_Hum_Compl_20180406.fasta	120277	1	18	18	18	0.216	1076
veh4_glygly	40S ribosomal protein S25 OS=Homo sapiens OX=9606 GN=RPS25 PE=1 SV=1	40S ribosomal protein S25 OS=Homo sapiens OX=9606 GN=RPS25 PE=1 SV=2	Uniprot_Hum_Compl_20180406.fasta	13743	1	2	2	2	0.144	125
veh4_glygly	Tubulin alpha-1A chain OS=Homo sapiens OX=9606 GN=TUBA1A PE=1 SV=1	Tubulin alpha-1A chain OS=Homo sapiens OX=9606 GN=TUBA1A PE=1 SV=2	Uniprot_Hum_Compl_20180406.fasta	50135.7	1	15	21	25	0.455	451
veh4_glygly	Protein phosphatase Slingshot homolog 1 OS=Homo sapiens OX=9606 GN=SSH1 PE=1 SV=2	Protein phosphatase Slingshot homolog 1 OS=Homo sapiens OX=9606 GN=SSH1 PE=1 SV=3	Uniprot_Hum_Compl_20180406.fasta	115514	1	2	2	2	0.0257	1049
veh4_glygly	Tropomodulin-2 OS=Homo sapiens OX=9606 GN=TMOD2 PE=1 SV=1	Tropomodulin-2 OS=Homo sapiens OX=9606 GN=TMOD2 PE=1 SV=2	Uniprot_Hum_Compl_20180406.fasta	39596.4	1	4	4	4	0.14	351
veh4_glygly	60S ribosomal protein L12 OS=Homo sapiens OX=9606 GN=RPL12 PE=1 SV=1	60S ribosomal protein L12 OS=Homo sapiens OX=9606 GN=RPL12 PE=1 SV=2	Uniprot_Hum_Compl_20180406.fasta	17819.1	0.95	1	1	1	0.097	165
veh4_glygly	Caldesmon OS=Homo sapiens OX=9606 GN=CALD1 PE=1 SV=3	Caldesmon OS=Homo sapiens OX=9606 GN=CALD1 PE=1 SV=4	Uniprot_Hum_Compl_20180406.fasta	93231.7	1	15	17	17	0.248	793
veh4_glygly	Four and a half LIM domains protein 2 OS=Homo sapiens OX=9606 GN=FHL2 PE=1 SV=3	Four and a half LIM domains protein 2 OS=Homo sapiens OX=9606 GN=FHL2 PE=1 SV=4	Uniprot_Hum_Compl_20180406.fasta	32192.4	1	3	3	3	0.115	279
veh4_glygly	14-3-3 protein theta OS=Homo sapiens OX=9606 GN=YWHAQ PE=1 SV=1	14-3-3 protein theta OS=Homo sapiens OX=9606 GN=YWHAQ PE=1 SV=2	Uniprot_Hum_Compl_20180406.fasta	27765.4	1	2	2	2	0.0735	245
veh4_glygly	Unconventional myosin-Va OS=Homo sapiens OX=9606 GN=MYO5A PE=1 SV=2	Unconventional myosin-Va OS=Homo sapiens OX=9606 GN=MYO5A PE=1 SV=3	Uniprot_Hum_Compl_20180406.fasta	215413	1	3	3	3	0.0205	1855
veh4_glygly	Cysteine and glycine-rich protein 1 OS=Homo sapiens OX=9606 GN=CSRP1 PE=1 SV=3	Cysteine and glycine-rich protein 1 OS=Homo sapiens OX=9606 GN=CSRP1 PE=1 SV=4	Uniprot_Hum_Compl_20180406.fasta	20567.1	1	7	7	8	0.554	193
veh4_glygly	Actin-related protein 2/3 complex subunit 1B OS=Homo sapiens OX=9606 GN=ARPC1B PE=1 SV=3	Actin-related protein 2/3 complex subunit 1B OS=Homo sapiens OX=9606 GN=ARPC1B PE=1 SV=4	Uniprot_Hum_Compl_20180406.fasta	40949.8	1	12	15	15	0.441	372
veh4_glygly	Actin-related protein 2/3 complex subunit 1A OS=Homo sapiens OX=9606 GN=ARPC1A PE=2 SV=2	Actin-related protein 2/3 complex subunit 1A OS=Homo sapiens OX=9606 GN=ARPC1A PE=2 SV=3	Uniprot_Hum_Compl_20180406.fasta	41569.2	1	12	13	13	0.392	370
veh4_glygly	Heat shock cognate 71 kDa protein OS=Homo sapiens OX=9606 GN=HSPA8 PE=1 SV=1	Heat shock cognate 71 kDa protein OS=Homo sapiens OX=9606 GN=HSPA8 PE=1 SV=2	Uniprot_Hum_Compl_20180406.fasta	70899.8	1	10	10	10	0.234	646
veh4_glygly	Signal-induced proliferation-associated 1-like protein 1 OS=Homo sapiens OX=9606 GN=SIPA1L1 PE=1 SV=4	Signal-induced proliferation-associated 1-like protein 1 OS=Homo sapiens OX=9606 GN=SIPA1L1 PE=1 SV=5	Uniprot_Hum_Compl_20180406.fasta	200032	1	19	19	19	0.129	1804
veh4_glygly	40S ribosomal protein S27 OS=Homo sapiens OX=9606 GN=RPS27 PE=1 SV=3	40S ribosomal protein S27 OS=Homo sapiens OX=9606 GN=RPS27 PE=1 SV=4	Uniprot_Hum_Compl_20180406.fasta	9460.9	0.839	1	1	1	0.0952	84
veh4_glygly	Tubulin alpha-1C chain OS=Homo sapiens OX=9606 GN=TUBA1C PE=1 SV=1	Tubulin alpha-1C chain OS=Homo sapiens OX=9606 GN=TUBA1C PE=1 SV=2	Uniprot_Hum_Compl_20180406.fasta	49895.5	1	2	3	3	0.403	449
veh4_glygly	PRKC apoptosis WT1 regulator protein OS=Homo sapiens OX=9606 GN=PAWR PE=1 SV=1	PRKC apoptosis WT1 regulator protein OS=Homo sapiens OX=9606 GN=PAWR PE=1 SV=2	Uniprot_Hum_Compl_20180406.fasta	36568.1	1	5	5	5	0.253	340
veh4_glygly	Dystonin OS=Homo sapiens OX=9606 GN=DST PE=1 SV=4	Dystonin OS=Homo sapiens OX=9606 GN=DST PE=1 SV=5	Uniprot_Hum_Compl_20180406.fasta	860676	1	69	69	69	0.113	7570
veh4_glygly	Tropomodulin-3 OS=Homo sapiens OX=9606 GN=TMOD3 PE=1 SV=1	Tropomodulin-3 OS=Homo sapiens OX=9606 GN=TMOD3 PE=1 SV=2	Uniprot_Hum_Compl_20180406.fasta	39596.1	1	20	29	36	0.591	352
veh4_glygly	Spectrin beta chain, non-erythrocytic 1 OS=Homo sapiens OX=9606 GN=SPTBN1 PE=1 SV=2	Spectrin beta chain, non-erythrocytic 1 OS=Homo sapiens OX=9606 GN=SPTBN1 PE=1 SV=3	Uniprot_Hum_Compl_20180406.fasta	274613	1	110	138	143	0.583	2364
veh4_glygly	Non-POU domain-containing octamer-binding protein OS=Homo sapiens OX=9606 GN=NONO PE=1 SV=4	Non-POU domain-containing octamer-binding protein OS=Homo sapiens OX=9606 GN=NONO PE=1 SV=5	Uniprot_Hum_Compl_20180406.fasta	54231.6	0.858	1	1	1	0.0191	471
veh4_glygly	Inositol 1,4,5-trisphosphate receptor type 3 OS=Homo sapiens OX=9606 GN=ITPR3 PE=1 SV=2	Inositol 1,4,5-trisphosphate receptor type 3 OS=Homo sapiens OX=9606 GN=ITPR3 PE=1 SV=3	Uniprot_Hum_Compl_20180406.fasta	304110	1	4	4	4	0.0217	2671
veh4_glygly	RNA transcription, translation and transport factor protein OS=Homo sapiens OX=9606 GN=RTRAF PE=1 SV=1	RNA transcription, translation and transport factor protein OS=Homo sapiens OX=9606 GN=RTRAF PE=1 SV=2	Uniprot_Hum_Compl_20180406.fasta	28069.3	0.95	1	1	1	0.082	244
veh4_glygly	Actin, aortic smooth muscle OS=Homo sapiens OX=9606 GN=ACTA2 PE=1 SV=1	Actin, aortic smooth muscle OS=Homo sapiens OX=9606 GN=ACTA2 PE=1 SV=2	Uniprot_Hum_Compl_20180406.fasta	42010.1	1	11	26	53	0.732	377
veh4_glygly	Keratin, type II cuticular Hb1 OS=Homo sapiens OX=9606 GN=KRT81 PE=1 SV=3	Keratin, type II cuticular Hb1 OS=Homo sapiens OX=9606 GN=KRT81 PE=1 SV=4	Uniprot_Hum_Compl_20180406.fasta	54927.8	0.222	0	0	0	0	505
veh4_glygly	Erlin-2 OS=Homo sapiens OX=9606 GN=ERLIN2 PE=1 SV=1	Erlin-2 OS=Homo sapiens OX=9606 GN=ERLIN2 PE=1 SV=2	Uniprot_Hum_Compl_20180406.fasta	37840.4	1	2	2	2	0.0708	339
veh4_glygly	Myosin light polypeptide 6 OS=Homo sapiens OX=9606 GN=MYL6 PE=1 SV=2	Myosin light polypeptide 6 OS=Homo sapiens OX=9606 GN=MYL6 PE=1 SV=3	Uniprot_Hum_Compl_20180406.fasta	16929.8	1	10	22	43	0.762	151
veh4_glygly	Methionine--tRNA ligase, cytoplasmic OS=Homo sapiens OX=9606 GN=MARS PE=1 SV=2	Methionine--tRNA ligase, cytoplasmic OS=Homo sapiens OX=9606 GN=MARS PE=1 SV=3	Uniprot_Hum_Compl_20180406.fasta	101118	1	2	2	2	0.0256	900
veh4_glygly	Signal-induced proliferation-associated 1-like protein 3 OS=Homo sapiens OX=9606 GN=SIPA1L3 PE=1 SV=3	Signal-induced proliferation-associated 1-like protein 3 OS=Homo sapiens OX=9606 GN=SIPA1L3 PE=1 SV=4	Uniprot_Hum_Compl_20180406.fasta	194612	1	12	12	12	0.091	1781
veh4_glygly	Caveolae-associated protein 1 OS=Homo sapiens OX=9606 GN=CAVIN1 PE=1 SV=1	Caveolae-associated protein 1 OS=Homo sapiens OX=9606 GN=CAVIN1 PE=1 SV=2	Uniprot_Hum_Compl_20180406.fasta	43476.5	1	3	5	5	0.128	390
veh4_glygly	Centromere protein F OS=Homo sapiens OX=9606 GN=CENPF PE=1 SV=2	Centromere protein F OS=Homo sapiens OX=9606 GN=CENPF PE=1 SV=3		0	0.584	1	1	1	0
veh4_glygly	LIM domain and actin-binding protein 1 OS=Homo sapiens OX=9606 GN=LIMA1 PE=1 SV=1	LIM domain and actin-binding protein 1 OS=Homo sapiens OX=9606 GN=LIMA1 PE=1 SV=2	Uniprot_Hum_Compl_20180406.fasta	85226.3	1	49	72	129	0.663	759
veh4_glygly	Stress-70 protein, mitochondrial OS=Homo sapiens OX=9606 GN=HSPA9 PE=1 SV=2	Stress-70 protein, mitochondrial OS=Homo sapiens OX=9606 GN=HSPA9 PE=1 SV=3	Uniprot_Hum_Compl_20180406.fasta	73681.3	1	8	8	8	0.155	679
veh4_glygly	Exportin-T OS=Homo sapiens OX=9606 GN=XPOT PE=1 SV=2	Exportin-T OS=Homo sapiens OX=9606 GN=XPOT PE=1 SV=3	Uniprot_Hum_Compl_20180406.fasta	109967	1	3	3	3	0.0385	962
veh4_glygly	Keratin, type II cytoskeletal 1 OS=Homo sapiens OX=9606 GN=KRT1 PE=1 SV=6	Keratin, type II cytoskeletal 1 OS=Homo sapiens OX=9606 GN=KRT1 PE=1 SV=7	Uniprot_Hum_Compl_20180406.fasta	66040.3	1	30	41	56	0.564	644
veh4_glygly	40S ribosomal protein S29 OS=Homo sapiens OX=9606 GN=RPS29 PE=1 SV=2	40S ribosomal protein S29 OS=Homo sapiens OX=9606 GN=RPS29 PE=1 SV=3	Uniprot_Hum_Compl_20180406.fasta	6676.9	0.072	0	0	0	0	56
veh4_glygly	Glyceraldehyde-3-phosphate dehydrogenase OS=Homo sapiens OX=9606 GN=GAPDH PE=1 SV=3	Glyceraldehyde-3-phosphate dehydrogenase OS=Homo sapiens OX=9606 GN=GAPDH PE=1 SV=4	Uniprot_Hum_Compl_20180406.fasta	36053.4	1	12	14	15	0.46	335
veh4_glygly	Endoplasmic reticulum chaperone BiP OS=Homo sapiens OX=9606 GN=HSPA5 PE=1 SV=2	Endoplasmic reticulum chaperone BiP OS=Homo sapiens OX=9606 GN=HSPA5 PE=1 SV=3	Uniprot_Hum_Compl_20180406.fasta	72334.7	1	22	24	24	0.359	654
veh4_glygly	Desmoplakin OS=Homo sapiens OX=9606 GN=DSP PE=1 SV=3	Desmoplakin OS=Homo sapiens OX=9606 GN=DSP PE=1 SV=4	Uniprot_Hum_Compl_20180406.fasta	331781	0.078	0	0	0	0	2871
veh4_glygly	Immunoglobulin gamma-1 heavy chain OS=Homo sapiens OX=9606 PE=1 SV=1	Immunoglobulin gamma-1 heavy chain OS=Homo sapiens OX=9606 PE=1 SV=2	Uniprot_Hum_Compl_20180406.fasta	49327.7	0.722	1	1	1	0.0178	449
veh4_glygly	Unconventional myosin-VI OS=Homo sapiens OX=9606 GN=MYO6 PE=1 SV=4	Unconventional myosin-VI OS=Homo sapiens OX=9606 GN=MYO6 PE=1 SV=5	Uniprot_Hum_Compl_20180406.fasta	149697	1	17	18	18	0.175	1294
veh4_glygly	Collagen alpha-2(I) chain OS=Homo sapiens OX=9606 GN=COL1A2 PE=1 SV=7	Collagen alpha-2(I) chain OS=Homo sapiens OX=9606 GN=COL1A2 PE=1 SV=8	Uniprot_Hum_Compl_20180406.fasta	129315	1	4	4	4	0.0388	1366
veh4_glygly	Ankycorbin OS=Homo sapiens OX=9606 GN=RAI14 PE=1 SV=2	Ankycorbin OS=Homo sapiens OX=9606 GN=RAI14 PE=1 SV=3	Uniprot_Hum_Compl_20180406.fasta	110043	1	40	47	49	0.495	980
veh4_glygly	Collagen alpha-1(I) chain OS=Homo sapiens OX=9606 GN=COL1A1 PE=1 SV=5	Collagen alpha-1(I) chain OS=Homo sapiens OX=9606 GN=COL1A1 PE=1 SV=6	Uniprot_Hum_Compl_20180406.fasta	138941	0.977	1	1	1	0.0102	1464
veh4_glygly	Arginine--tRNA ligase, cytoplasmic OS=Homo sapiens OX=9606 GN=RARS PE=1 SV=2	Arginine--tRNA ligase, cytoplasmic OS=Homo sapiens OX=9606 GN=RARS PE=1 SV=3	Uniprot_Hum_Compl_20180406.fasta	75382	1	14	15	15	0.247	660
veh4_glygly	Galectin-1 OS=Homo sapiens OX=9606 GN=LGALS1 PE=1 SV=2	Galectin-1 OS=Homo sapiens OX=9606 GN=LGALS1 PE=1 SV=3	Uniprot_Hum_Compl_20180406.fasta	14715.8	1	6	6	6	0.511	135
veh4_glygly	Spectrin alpha chain, non-erythrocytic 1 OS=Homo sapiens OX=9606 GN=SPTAN1 PE=1 SV=3	Spectrin alpha chain, non-erythrocytic 1 OS=Homo sapiens OX=9606 GN=SPTAN1 PE=1 SV=4	Uniprot_Hum_Compl_20180406.fasta	284543	1	121	141	152	0.586	2472
veh4_glygly	ATP synthase subunit O, mitochondrial OS=Homo sapiens OX=9606 GN=ATP5O PE=1 SV=1	ATP synthase subunit O, mitochondrial OS=Homo sapiens OX=9606 GN=ATP5O PE=1 SV=2	Uniprot_Hum_Compl_20180406.fasta	23277.4	1	4	4	4	0.244	213
veh4_glygly	tRNA-splicing ligase RtcB homolog OS=Homo sapiens OX=9606 GN=RTCB PE=1 SV=1	tRNA-splicing ligase RtcB homolog OS=Homo sapiens OX=9606 GN=RTCB PE=1 SV=2	Uniprot_Hum_Compl_20180406.fasta	55210.2	0.999	2	2	2	0.0356	505
veh4_glygly	40S ribosomal protein S3a OS=Homo sapiens OX=9606 GN=RPS3A PE=1 SV=2	40S ribosomal protein S3a OS=Homo sapiens OX=9606 GN=RPS3A PE=1 SV=3	Uniprot_Hum_Compl_20180406.fasta	29945.3	1	2	2	2	0.0795	264
veh4_glygly	Tubulin beta-3 chain OS=Homo sapiens OX=9606 GN=TUBB3 PE=1 SV=2	Tubulin beta-3 chain OS=Homo sapiens OX=9606 GN=TUBB3 PE=1 SV=3	Uniprot_Hum_Compl_20180406.fasta	50432.7	0.95	1	1	1	0.293	450
veh4_glygly	Protein-lysine 6-oxidase OS=Homo sapiens OX=9606 GN=LOX PE=1 SV=2	Protein-lysine 6-oxidase OS=Homo sapiens OX=9606 GN=LOX PE=1 SV=3	Uniprot_Hum_Compl_20180406.fasta	46944.2	1	2	2	2	0.0695	417
veh4_glygly	Keratin, type II cuticular Hb2 OS=Homo sapiens OX=9606 GN=KRT82 PE=1 SV=3	Keratin, type II cuticular Hb2 OS=Homo sapiens OX=9606 GN=KRT82 PE=1 SV=4	Uniprot_Hum_Compl_20180406.fasta	56653.4	0.561	1	1	1	0.0136	513
veh4_glygly	Eukaryotic translation elongation factor 1 epsilon-1 OS=Homo sapiens OX=9606 GN=EEF1E1 PE=1 SV=1	Eukaryotic translation elongation factor 1 epsilon-1 OS=Homo sapiens OX=9606 GN=EEF1E1 PE=1 SV=2	Uniprot_Hum_Compl_20180406.fasta	19811.2	0.999	1	1	1	0.144	174
veh4_glygly	Complement factor B OS=Homo sapiens OX=9606 GN=CFB PE=1 SV=2	Complement factor B OS=Homo sapiens OX=9606 GN=CFB PE=1 SV=3	Uniprot_Hum_Compl_20180406.fasta	85533.2	0.999	1	1	1	0.0353	764
veh4_glygly	Aldehyde dehydrogenase X, mitochondrial OS=Homo sapiens OX=9606 GN=ALDH1B1 PE=1 SV=3	Aldehyde dehydrogenase X, mitochondrial OS=Homo sapiens OX=9606 GN=ALDH1B1 PE=1 SV=4	Uniprot_Hum_Compl_20180406.fasta	57206.6	0.35	1	1	1	0.0271	517
veh4_glygly	Cytospin-B OS=Homo sapiens OX=9606 GN=SPECC1 PE=1 SV=1	Cytospin-B OS=Homo sapiens OX=9606 GN=SPECC1 PE=1 SV=2	Uniprot_Hum_Compl_20180406.fasta	118588	1	6	8	9	0.0693	1068
veh4_glygly	Death-associated protein kinase 3 OS=Homo sapiens OX=9606 GN=DAPK3 PE=1 SV=1	Death-associated protein kinase 3 OS=Homo sapiens OX=9606 GN=DAPK3 PE=1 SV=2	Uniprot_Hum_Compl_20180406.fasta	52537.9	0.999	2	2	2	0.0507	454
veh4_glygly	Coatomer subunit alpha OS=Homo sapiens OX=9606 GN=COPA PE=1 SV=2	Coatomer subunit alpha OS=Homo sapiens OX=9606 GN=COPA PE=1 SV=3	Uniprot_Hum_Compl_20180406.fasta	138349	0.993	2	2	2	0.0245	1224
veh4_glygly	ADP-ribosylation factor 1 OS=Homo sapiens OX=9606 GN=ARF1 PE=1 SV=2	ADP-ribosylation factor 1 OS=Homo sapiens OX=9606 GN=ARF1 PE=1 SV=3	Uniprot_Hum_Compl_20180406.fasta	20601.7	0.95	1	1	1	0.116	181
veh4_glygly	Keratin, type I cytoskeletal 9 OS=Homo sapiens OX=9606 GN=KRT9 PE=1 SV=3	Keratin, type I cytoskeletal 9 OS=Homo sapiens OX=9606 GN=KRT9 PE=1 SV=4	Uniprot_Hum_Compl_20180406.fasta	62065.9	1	21	25	29	0.432	623
veh4_glygly	Thrombospondin-1 OS=Homo sapiens OX=9606 GN=THBS1 PE=1 SV=2	Thrombospondin-1 OS=Homo sapiens OX=9606 GN=THBS1 PE=1 SV=3	Uniprot_Hum_Compl_20180406.fasta	129382	1	15	16	16	0.182	1170
veh4_glygly	Tubulin beta chain OS=Homo sapiens OX=9606 GN=TUBB PE=1 SV=2	Tubulin beta chain OS=Homo sapiens OX=9606 GN=TUBB PE=1 SV=3	Uniprot_Hum_Compl_20180406.fasta	49670.6	1	15	19	26	0.446	444
veh4_glygly	Synaptopodin-2 OS=Homo sapiens OX=9606 GN=SYNPO2 PE=1 SV=2	Synaptopodin-2 OS=Homo sapiens OX=9606 GN=SYNPO2 PE=1 SV=3	Uniprot_Hum_Compl_20180406.fasta	117514	1	7	7	7	0.0988	1093
veh4_glygly	Aspartate--tRNA ligase, cytoplasmic OS=Homo sapiens OX=9606 GN=DARS PE=1 SV=2	Aspartate--tRNA ligase, cytoplasmic OS=Homo sapiens OX=9606 GN=DARS PE=1 SV=3	Uniprot_Hum_Compl_20180406.fasta	57136.7	1	12	13	13	0.279	501
veh4_glygly	Filamin-A OS=Homo sapiens OX=9606 GN=FLNA PE=1 SV=4	Filamin-A OS=Homo sapiens OX=9606 GN=FLNA PE=1 SV=5	Uniprot_Hum_Compl_20180406.fasta	280729	1	113	151	174	0.595	2647
veh4_glygly	Supervillin OS=Homo sapiens OX=9606 GN=SVIL PE=1 SV=2	Supervillin OS=Homo sapiens OX=9606 GN=SVIL PE=1 SV=3	Uniprot_Hum_Compl_20180406.fasta	247747	1	7	7	7	0.0393	2214
veh4_glygly	Microtubule-associated protein 4 OS=Homo sapiens OX=9606 GN=MAP4 PE=1 SV=3	Microtubule-associated protein 4 OS=Homo sapiens OX=9606 GN=MAP4 PE=1 SV=4	Uniprot_Hum_Compl_20180406.fasta	121006	0.95	1	1	1	0.00955	1152
veh4_glygly	Coronin-1B OS=Homo sapiens OX=9606 GN=CORO1B PE=1 SV=1	Coronin-1B OS=Homo sapiens OX=9606 GN=CORO1B PE=1 SV=2	Uniprot_Hum_Compl_20180406.fasta	54234.9	1	11	11	11	0.294	489
veh4_glygly	Myosin regulatory light polypeptide 9 OS=Homo sapiens OX=9606 GN=MYL9 PE=1 SV=4	Myosin regulatory light polypeptide 9 OS=Homo sapiens OX=9606 GN=MYL9 PE=1 SV=5	Uniprot_Hum_Compl_20180406.fasta	19828.1	1	9	19	35	0.622	172
veh4_glygly	182 kDa tankyrase-1-binding protein OS=Homo sapiens OX=9606 GN=TNKS1BP1 PE=1 SV=4	183 kDa tankyrase-1-binding protein OS=Homo sapiens OX=9606 GN=TNKS1BP1 PE=1 SV=4	Uniprot_Hum_Compl_20180406.fasta	181795	1	2	2	2	0.0174	1729
veh4_glygly	EF-hand domain-containing protein D2 OS=Homo sapiens OX=9606 GN=EFHD2 PE=1 SV=1	EF-hand domain-containing protein D2 OS=Homo sapiens OX=9606 GN=EFHD2 PE=1 SV=2	Uniprot_Hum_Compl_20180406.fasta	26698.4	1	15	19	29	0.717	240
veh4_glygly	Cofilin-2 OS=Homo sapiens OX=9606 GN=CFL2 PE=1 SV=1	Cofilin-2 OS=Homo sapiens OX=9606 GN=CFL2 PE=1 SV=2	Uniprot_Hum_Compl_20180406.fasta	18737.3	1	4	6	6	0.488	166
veh4_glygly	EF-hand domain-containing protein D1 OS=Homo sapiens OX=9606 GN=EFHD1 PE=1 SV=1	EF-hand domain-containing protein D1 OS=Homo sapiens OX=9606 GN=EFHD1 PE=1 SV=2	Uniprot_Hum_Compl_20180406.fasta	26929.2	1	8	8	10	0.523	239
veh4_glygly	Myosin-10 OS=Homo sapiens OX=9606 GN=MYH10 PE=1 SV=3	Myosin-10 OS=Homo sapiens OX=9606 GN=MYH10 PE=1 SV=4	Uniprot_Hum_Compl_20180406.fasta	229005	1	49	50	50	0.37	1976
veh4_glygly	Cofilin-1 OS=Homo sapiens OX=9606 GN=CFL1 PE=1 SV=3	Cofilin-1 OS=Homo sapiens OX=9606 GN=CFL1 PE=1 SV=4	Uniprot_Hum_Compl_20180406.fasta	18503.2	1	9	11	12	0.566	166
veh4_glygly	Calcium/calmodulin-dependent protein kinase type II subunit delta OS=Homo sapiens OX=9606 GN=CAMK2D PE=1 SV=3	Calcium/calmodulin-dependent protein kinase type II subunit delta OS=Homo sapiens OX=9606 GN=CAMK2D PE=1 SV=4	Uniprot_Hum_Compl_20180406.fasta	56370.7	0.857	1	1	1	0.0261	499
veh4_glygly	Transgelin OS=Homo sapiens OX=9606 GN=TAGLN PE=1 SV=4	Transgelin OS=Homo sapiens OX=9606 GN=TAGLN PE=1 SV=5	Uniprot_Hum_Compl_20180406.fasta	22611	0.95	1	1	1	0.0597	201
veh4_glygly	Actin filament-associated protein 1 OS=Homo sapiens OX=9606 GN=AFAP1 PE=1 SV=2	Actin filament-associated protein 1 OS=Homo sapiens OX=9606 GN=AFAP1 PE=1 SV=3	Uniprot_Hum_Compl_20180406.fasta	80726.7	1	3	3	3	0.0466	730
veh4_glygly	Keratin, type II cytoskeletal 5 OS=Homo sapiens OX=9606 GN=KRT5 PE=1 SV=3	Keratin, type II cytoskeletal 5 OS=Homo sapiens OX=9606 GN=KRT5 PE=1 SV=4	Uniprot_Hum_Compl_20180406.fasta	62379.6	1	9	9	9	0.236	590
veh4_glygly	Destrin OS=Homo sapiens OX=9606 GN=DSTN PE=1 SV=3	Destrin OS=Homo sapiens OX=9606 GN=DSTN PE=1 SV=4	Uniprot_Hum_Compl_20180406.fasta	18506.2	0.05	0	0	0	0	165
veh4_glygly	Lysine--tRNA ligase OS=Homo sapiens OX=9606 GN=KARS PE=1 SV=3	Lysine--tRNA ligase OS=Homo sapiens OX=9606 GN=KARS PE=1 SV=4	Uniprot_Hum_Compl_20180406.fasta	68050.4	1	6	6	6	0.106	597
veh4_glygly	Keratin, type II cytoskeletal 6A OS=Homo sapiens OX=9606 GN=KRT6A PE=1 SV=3	Keratin, type II cytoskeletal 6A OS=Homo sapiens OX=9606 GN=KRT6A PE=1 SV=4	Uniprot_Hum_Compl_20180406.fasta	60046.4	1	8	8	8	0.335	564
veh4_glygly	Myeloid-associated differentiation marker OS=Homo sapiens OX=9606 GN=MYADM PE=1 SV=2	Myeloid-associated differentiation marker OS=Homo sapiens OX=9606 GN=MYADM PE=1 SV=3	Uniprot_Hum_Compl_20180406.fasta	35274.2	0.95	1	1	1	0.0311	322
veh4_glygly	Cytospin-A OS=Homo sapiens OX=9606 GN=SPECC1L PE=1 SV=2	Cytospin-A OS=Homo sapiens OX=9606 GN=SPECC1L PE=1 SV=3	Uniprot_Hum_Compl_20180406.fasta	124605	1	36	45	48	0.432	1117
veh4_glygly	Actin, cytoplasmic 2 OS=Homo sapiens OX=9606 GN=ACTG1 PE=1 SV=1	Actin, cytoplasmic 2 OS=Homo sapiens OX=9606 GN=ACTG1 PE=1 SV=2	Uniprot_Hum_Compl_20180406.fasta	41793.9	1	31	79	451	0.824	375
veh4_glygly	CD59 glycoprotein OS=Homo sapiens OX=9606 GN=CD59 PE=1 SV=1	CD59 glycoprotein OS=Homo sapiens OX=9606 GN=CD59 PE=1 SV=2	Uniprot_Hum_Compl_20180406.fasta	14177.2	0.95	1	1	1	0.0938	128
veh4_glygly	ADP-ribosylation factor 4 OS=Homo sapiens OX=9606 GN=ARF4 PE=1 SV=3	ADP-ribosylation factor 4 OS=Homo sapiens OX=9606 GN=ARF4 PE=1 SV=4	Uniprot_Hum_Compl_20180406.fasta	20511.6	1	5	5	5	0.294	180
veh4_glygly	Tubulin beta-6 chain OS=Homo sapiens OX=9606 GN=TUBB6 PE=1 SV=1	Tubulin beta-6 chain OS=Homo sapiens OX=9606 GN=TUBB6 PE=1 SV=2	Uniprot_Hum_Compl_20180406.fasta	49857.2	1	7	8	9	0.399	446
veh4_glygly	Tropomyosin alpha-1 chain OS=Homo sapiens OX=9606 GN=TPM1 PE=1 SV=2	Tropomyosin alpha-1 chain OS=Homo sapiens OX=9606 GN=TPM1 PE=1 SV=3	Uniprot_Hum_Compl_20180406.fasta	32710	1	27	38	53	0.511	284
veh4_glygly	Alpha-1-antichymotrypsin OS=Homo sapiens OX=9606 GN=SERPINA3 PE=1 SV=2	Alpha-1-antichymotrypsin OS=Homo sapiens OX=9606 GN=SERPINA3 PE=1 SV=3	Uniprot_Hum_Compl_20180406.fasta	47653	0.95	1	1	1	0.0426	423
veh4_glygly	Filamin-B OS=Homo sapiens OX=9606 GN=FLNB PE=1 SV=2	Filamin-B OS=Homo sapiens OX=9606 GN=FLNB PE=1 SV=3	Uniprot_Hum_Compl_20180406.fasta	278159	1	54	57	58	0.313	2602
veh4_glygly	40S ribosomal protein S10 OS=Homo sapiens OX=9606 GN=RPS10 PE=1 SV=1	40S ribosomal protein S10 OS=Homo sapiens OX=9606 GN=RPS10 PE=1 SV=2	Uniprot_Hum_Compl_20180406.fasta	18898.3	1	2	2	3	0.145	165
veh4_glygly	F-actin-capping protein subunit alpha-1 OS=Homo sapiens OX=9606 GN=CAPZA1 PE=1 SV=3	F-actin-capping protein subunit alpha-1 OS=Homo sapiens OX=9606 GN=CAPZA1 PE=1 SV=4	Uniprot_Hum_Compl_20180406.fasta	32923.2	1	10	14	24	0.689	286
veh4_glygly	Coronin-1C OS=Homo sapiens OX=9606 GN=CORO1C PE=1 SV=1	Coronin-1C OS=Homo sapiens OX=9606 GN=CORO1C PE=1 SV=2	Uniprot_Hum_Compl_20180406.fasta	53250.3	1	22	32	61	0.437	474
veh4_glygly	Complement C4-A OS=Homo sapiens OX=9606 GN=C4A PE=1 SV=2	Complement C4-A OS=Homo sapiens OX=9606 GN=C4A PE=1 SV=3	Uniprot_Hum_Compl_20180406.fasta	192787	1	3	3	3	0.0304	1744
veh4_glygly	LIM domain only protein 7 OS=Homo sapiens OX=9606 GN=LMO7 PE=1 SV=3	LIM domain only protein 7 OS=Homo sapiens OX=9606 GN=LMO7 PE=1 SV=4	Uniprot_Hum_Compl_20180406.fasta	192699	1	58	65	73	0.387	1683
veh4_glygly	Nucleolin OS=Homo sapiens OX=9606 GN=NCL PE=1 SV=3	Nucleolin OS=Homo sapiens OX=9606 GN=NCL PE=1 SV=4	Uniprot_Hum_Compl_20180406.fasta	76615.9	0.423	1	1	1	0.0127	710
veh4_glygly	5'-nucleotidase OS=Homo sapiens OX=9606 GN=NT5E PE=1 SV=1	5'-nucleotidase OS=Homo sapiens OX=9606 GN=NT5E PE=1 SV=2	Uniprot_Hum_Compl_20180406.fasta	63369	0.95	1	2	2	0.0296	574
veh4_glygly	Keratin, type II cytoskeletal 7 OS=Homo sapiens OX=9606 GN=KRT7 PE=1 SV=5	Keratin, type II cytoskeletal 7 OS=Homo sapiens OX=9606 GN=KRT7 PE=1 SV=6	Uniprot_Hum_Compl_20180406.fasta	51387.3	1	17	19	21	0.414	469
veh4_glygly	DNA-dependent protein kinase catalytic subunit OS=Homo sapiens OX=9606 GN=PRKDC PE=1 SV=3	DNA-dependent protein kinase catalytic subunit OS=Homo sapiens OX=9606 GN=PRKDC PE=1 SV=4	Uniprot_Hum_Compl_20180406.fasta	469096	1	6	6	6	0.0136	4128
veh4_glygly	PDZ and LIM domain protein 1 OS=Homo sapiens OX=9606 GN=PDLIM1 PE=1 SV=4	PDZ and LIM domain protein 1 OS=Homo sapiens OX=9606 GN=PDLIM1 PE=1 SV=5	Uniprot_Hum_Compl_20180406.fasta	36071.3	1	6	6	6	0.24	329
veh4_glygly	Unconventional myosin-Ib OS=Homo sapiens OX=9606 GN=MYO1B PE=1 SV=3	Unconventional myosin-Ib OS=Homo sapiens OX=9606 GN=MYO1B PE=1 SV=4	Uniprot_Hum_Compl_20180406.fasta	131991	1	43	61	77	0.429	1136
veh4_glygly	Myosin light chain kinase, smooth muscle OS=Homo sapiens OX=9606 GN=MYLK PE=1 SV=4	Myosin light chain kinase, smooth muscle OS=Homo sapiens OX=9606 GN=MYLK PE=1 SV=5	Uniprot_Hum_Compl_20180406.fasta	210713	1	43	45	48	0.304	1914
veh4_glygly	Keratin, type II cytoskeletal 6B OS=Homo sapiens OX=9606 GN=KRT6B PE=1 SV=5	Keratin, type II cytoskeletal 6B OS=Homo sapiens OX=9606 GN=KRT6B PE=1 SV=6	Uniprot_Hum_Compl_20180406.fasta	60068.6	1	3	3	3	0.323	564
veh4_glygly	Isoleucine--tRNA ligase, cytoplasmic OS=Homo sapiens OX=9606 GN=IARS PE=1 SV=2	Isoleucine--tRNA ligase, cytoplasmic OS=Homo sapiens OX=9606 GN=IARS PE=1 SV=3	Uniprot_Hum_Compl_20180406.fasta	144502	1	36	39	39	0.348	1262
veh4_glygly	Actin-related protein 2/3 complex subunit 2 OS=Homo sapiens OX=9606 GN=ARPC2 PE=1 SV=1	Actin-related protein 2/3 complex subunit 2 OS=Homo sapiens OX=9606 GN=ARPC2 PE=1 SV=2	Uniprot_Hum_Compl_20180406.fasta	34333.7	1	13	18	19	0.447	300
veh4_glygly	Splicing factor, proline- and glutamine-rich OS=Homo sapiens OX=9606 GN=SFPQ PE=1 SV=2	Splicing factor, proline- and glutamine-rich OS=Homo sapiens OX=9606 GN=SFPQ PE=1 SV=3	Uniprot_Hum_Compl_20180406.fasta	76149.5	0.95	1	1	1	0.024	707
veh4_glygly	Cathepsin B OS=Homo sapiens OX=9606 GN=CTSB PE=1 SV=3	Cathepsin B OS=Homo sapiens OX=9606 GN=CTSB PE=1 SV=4	Uniprot_Hum_Compl_20180406.fasta	37821.2	0.95	1	1	1	0.0531	339
veh4_glygly	TRIO and F-actin-binding protein OS=Homo sapiens OX=9606 GN=TRIOBP PE=1 SV=3	TRIO and F-actin-binding protein OS=Homo sapiens OX=9606 GN=TRIOBP PE=1 SV=4	Uniprot_Hum_Compl_20180406.fasta	261374	0.569	0	0	0	0.00381	2365
veh4_glygly	Protein disulfide-isomerase OS=Homo sapiens OX=9606 GN=P4HB PE=1 SV=3	Protein disulfide-isomerase OS=Homo sapiens OX=9606 GN=P4HB PE=1 SV=4	Uniprot_Hum_Compl_20180406.fasta	57118.1	0.246	1	1	1	0.0157	508
veh4_glygly	Inter-alpha-trypsin inhibitor heavy chain H1 OS=Homo sapiens OX=9606 GN=ITIH1 PE=1 SV=3	Inter-alpha-trypsin inhibitor heavy chain H1 OS=Homo sapiens OX=9606 GN=ITIH1 PE=1 SV=4	Uniprot_Hum_Compl_20180406.fasta	101390	0.061	0	0	0	0	911
veh4_glygly	Tropomyosin beta chain OS=Homo sapiens OX=9606 GN=TPM2 PE=1 SV=1	Tropomyosin beta chain OS=Homo sapiens OX=9606 GN=TPM2 PE=1 SV=2	Uniprot_Hum_Compl_20180406.fasta	32851.7	1	8	11	15	0.419	284
veh4_glygly	Platelet-derived growth factor receptor beta OS=Homo sapiens OX=9606 GN=PDGFRB PE=1 SV=1	Platelet-derived growth factor receptor beta OS=Homo sapiens OX=9606 GN=PDGFRB PE=1 SV=2	Uniprot_Hum_Compl_20180406.fasta	123970	1	12	13	13	0.154	1106
veh4_glygly	Nexilin OS=Homo sapiens OX=9606 GN=NEXN PE=1 SV=1	Nexilin OS=Homo sapiens OX=9606 GN=NEXN PE=1 SV=2	Uniprot_Hum_Compl_20180406.fasta	80660.4	1	30	34	41	0.428	675
veh4_glygly	Filamin-C OS=Homo sapiens OX=9606 GN=FLNC PE=1 SV=3	Filamin-C OS=Homo sapiens OX=9606 GN=FLNC PE=1 SV=4	Uniprot_Hum_Compl_20180406.fasta	291015	1	12	12	12	0.104	2725
veh5_glygly	Angiotensinogen OS=Homo sapiens OX=9606 GN=AGT PE=1 SV=1	Angiotensinogen OS=Homo sapiens OX=9606 GN=AGT PE=1 SV=2	Uniprot_Hum_Compl_20180406.fasta	53154.8	0.95	1	1	1	0.0495	485
veh5_glygly	HEAT repeat-containing protein 1 OS=Homo sapiens OX=9606 GN=HEATR1 PE=1 SV=3	HEAT repeat-containing protein 1 OS=Homo sapiens OX=9606 GN=HEATR1 PE=1 SV=4		0	0.965	1	1	1	0
veh5_glygly	Unconventional myosin-VI OS=Homo sapiens OX=9606 GN=MYO6 PE=1 SV=4	Unconventional myosin-VI OS=Homo sapiens OX=9606 GN=MYO6 PE=1 SV=5	Uniprot_Hum_Compl_20180406.fasta	149697	1	22	23	23	0.222	1294
veh5_glygly	F-actin-capping protein subunit alpha-2 OS=Homo sapiens OX=9606 GN=CAPZA2 PE=1 SV=3	F-actin-capping protein subunit alpha-2 OS=Homo sapiens OX=9606 GN=CAPZA2 PE=1 SV=4	Uniprot_Hum_Compl_20180406.fasta	32949.2	1	11	14	18	0.566	286
veh5_glygly	Myosin-14 OS=Homo sapiens OX=9606 GN=MYH14 PE=1 SV=2	Myosin-14 OS=Homo sapiens OX=9606 GN=MYH14 PE=1 SV=3	Uniprot_Hum_Compl_20180406.fasta	227873	1	3	4	4	0.0622	1995
veh5_glygly	A-kinase anchor protein 2 OS=Homo sapiens OX=9606 GN=AKAP2 PE=1 SV=3	A-kinase anchor protein 2 OS=Homo sapiens OX=9606 GN=AKAP2 PE=1 SV=4	Uniprot_Hum_Compl_20180406.fasta	94660.9	1	18	21	21	0.279	859
veh5_glygly	60S ribosomal protein L3 OS=Homo sapiens OX=9606 GN=RPL3 PE=1 SV=2	60S ribosomal protein L3 OS=Homo sapiens OX=9606 GN=RPL3 PE=1 SV=3	Uniprot_Hum_Compl_20180406.fasta	46109.5	0.237	1	1	1	0.0174	403
veh5_glygly	Prelamin-A/C OS=Homo sapiens OX=9606 GN=LMNA PE=1 SV=1	Prelamin-A/C OS=Homo sapiens OX=9606 GN=LMNA PE=1 SV=2	Uniprot_Hum_Compl_20180406.fasta	74140.7	1	7	7	7	0.137	664
veh5_glygly	Caveolin-1 OS=Homo sapiens OX=9606 GN=CAV1 PE=1 SV=4	Caveolin-1 OS=Homo sapiens OX=9606 GN=CAV1 PE=1 SV=5	Uniprot_Hum_Compl_20180406.fasta	20472.2	1	2	2	3	0.163	178
veh5_glygly	Importin-7 OS=Homo sapiens OX=9606 GN=IPO7 PE=1 SV=1	Importin-7 OS=Homo sapiens OX=9606 GN=IPO7 PE=1 SV=2	Uniprot_Hum_Compl_20180406.fasta	119520	1	2	2	2	0.0279	1038
veh5_glygly	LIM domain and actin-binding protein 1 OS=Homo sapiens OX=9606 GN=LIMA1 PE=1 SV=1	LIM domain and actin-binding protein 1 OS=Homo sapiens OX=9606 GN=LIMA1 PE=1 SV=2	Uniprot_Hum_Compl_20180406.fasta	85226.3	1	41	60	106	0.598	759
veh5_glygly	Junction plakoglobin OS=Homo sapiens OX=9606 GN=JUP PE=1 SV=3	Junction plakoglobin OS=Homo sapiens OX=9606 GN=JUP PE=1 SV=4	Uniprot_Hum_Compl_20180406.fasta	81745.9	0.108	0	0	0	0	745
veh5_glygly	40S ribosomal protein S4, X isoform OS=Homo sapiens OX=9606 GN=RPS4X PE=1 SV=2	40S ribosomal protein S4, X isoform OS=Homo sapiens OX=9606 GN=RPS4X PE=1 SV=3	Uniprot_Hum_Compl_20180406.fasta	29599.3	1	3	3	3	0.0798	263
veh5_glygly	Unconventional myosin-Ic OS=Homo sapiens OX=9606 GN=MYO1C PE=1 SV=4	Unconventional myosin-Ic OS=Homo sapiens OX=9606 GN=MYO1C PE=1 SV=5	Uniprot_Hum_Compl_20180406.fasta	121685	1	43	59	85	0.463	1063
veh5_glygly	Complement factor H OS=Homo sapiens OX=9606 GN=CFH PE=1 SV=4	Complement factor H OS=Homo sapiens OX=9606 GN=CFH PE=1 SV=5	Uniprot_Hum_Compl_20180406.fasta	139096	0.95	1	1	1	0.0211	1231
veh5_glygly	40S ribosomal protein S3 OS=Homo sapiens OX=9606 GN=RPS3 PE=1 SV=2	40S ribosomal protein S3 OS=Homo sapiens OX=9606 GN=RPS3 PE=1 SV=3	Uniprot_Hum_Compl_20180406.fasta	26688.6	1	12	12	13	0.527	243
veh5_glygly	Plastin-3 OS=Homo sapiens OX=9606 GN=PLS3 PE=1 SV=4	Plastin-3 OS=Homo sapiens OX=9606 GN=PLS3 PE=1 SV=5	Uniprot_Hum_Compl_20180406.fasta	70813.9	0.321	1	1	1	0.0111	630
veh5_glygly	Signal transducer and activator of transcription 1-alpha/beta OS=Homo sapiens OX=9606 GN=STAT1 PE=1 SV=2	Signal transducer and activator of transcription 1-alpha/beta OS=Homo sapiens OX=9606 GN=STAT1 PE=1 SV=3	Uniprot_Hum_Compl_20180406.fasta	87336.9	1	5	5	5	0.0973	750
veh5_glygly	Thyroid hormone receptor beta OS=Homo sapiens OX=9606 GN=THRB PE=1 SV=2	Thyroid hormone receptor beta OS=Homo sapiens OX=9606 GN=THRB PE=1 SV=3	Uniprot_Hum_Compl_20180406.fasta	52788.2	0.884	1	1	1	0.0217	461
veh5_glygly	Actin-related protein 2/3 complex subunit 3 OS=Homo sapiens OX=9606 GN=ARPC3 PE=1 SV=3	Actin-related protein 2/3 complex subunit 3 OS=Homo sapiens OX=9606 GN=ARPC3 PE=1 SV=4	Uniprot_Hum_Compl_20180406.fasta	20547.8	1	6	8	9	0.292	178
veh5_glygly	Collagen alpha-1(III) chain OS=Homo sapiens OX=9606 GN=COL3A1 PE=1 SV=4	Collagen alpha-1(III) chain OS=Homo sapiens OX=9606 GN=COL3A1 PE=1 SV=5	Uniprot_Hum_Compl_20180406.fasta	138565	0.929	0	0	0	0	1466
veh5_glygly	Atlastin-3 OS=Homo sapiens OX=9606 GN=ATL3 PE=1 SV=1	Atlastin-3 OS=Homo sapiens OX=9606 GN=ATL3 PE=1 SV=2	Uniprot_Hum_Compl_20180406.fasta	60543.2	0.95	1	1	1	0.0222	541
veh5_glygly	EF-hand domain-containing protein D1 OS=Homo sapiens OX=9606 GN=EFHD1 PE=1 SV=1	EF-hand domain-containing protein D1 OS=Homo sapiens OX=9606 GN=EFHD1 PE=1 SV=2	Uniprot_Hum_Compl_20180406.fasta	26929.2	1	6	6	6	0.456	239
veh5_glygly	Phostensin OS=Homo sapiens OX=9606 GN=PPP1R18 PE=1 SV=1	Phostensin OS=Homo sapiens OX=9606 GN=PPP1R18 PE=1 SV=2	Uniprot_Hum_Compl_20180406.fasta	67942.8	1	13	13	14	0.318	613
veh5_glygly	Endoplasmic reticulum chaperone BiP OS=Homo sapiens OX=9606 GN=HSPA5 PE=1 SV=2	Endoplasmic reticulum chaperone BiP OS=Homo sapiens OX=9606 GN=HSPA5 PE=1 SV=3	Uniprot_Hum_Compl_20180406.fasta	72334.7	1	23	26	27	0.373	654
veh5_glygly	Serine protease 23 OS=Homo sapiens OX=9606 GN=PRSS23 PE=1 SV=1	Serine protease 23 OS=Homo sapiens OX=9606 GN=PRSS23 PE=1 SV=2	Uniprot_Hum_Compl_20180406.fasta	43002.4	1	3	3	3	0.0992	383
veh5_glygly	Tenascin OS=Homo sapiens OX=9606 GN=TNC PE=1 SV=3	Tenascin OS=Homo sapiens OX=9606 GN=TNC PE=1 SV=4	Uniprot_Hum_Compl_20180406.fasta	240850	0.993	1	1	1	0.00545	2201
veh5_glygly	Exportin-1 OS=Homo sapiens OX=9606 GN=XPO1 PE=1 SV=1	Exportin-1 OS=Homo sapiens OX=9606 GN=XPO1 PE=1 SV=2	Uniprot_Hum_Compl_20180406.fasta	123389	0.387	1	1	1	0.00934	1071
veh5_glygly	Tropomyosin alpha-4 chain OS=Homo sapiens OX=9606 GN=TPM4 PE=1 SV=3	Tropomyosin alpha-4 chain OS=Homo sapiens OX=9606 GN=TPM4 PE=1 SV=4	Uniprot_Hum_Compl_20180406.fasta	28522.4	1	6	8	9	0.44	248
veh5_glygly	Tropomyosin alpha-3 chain OS=Homo sapiens OX=9606 GN=TPM3 PE=1 SV=2	Tropomyosin alpha-3 chain OS=Homo sapiens OX=9606 GN=TPM3 PE=1 SV=3	Uniprot_Hum_Compl_20180406.fasta	32951.4	1	3	3	3	0.379	285
veh5_glygly	BAG family molecular chaperone regulator 2 OS=Homo sapiens OX=9606 GN=BAG2 PE=1 SV=1	BAG family molecular chaperone regulator 2 OS=Homo sapiens OX=9606 GN=BAG2 PE=1 SV=2	Uniprot_Hum_Compl_20180406.fasta	23772.5	1	1	1	1	0.0806	211
veh5_glygly	40S ribosomal protein S14 OS=Homo sapiens OX=9606 GN=RPS14 PE=1 SV=3	40S ribosomal protein S14 OS=Homo sapiens OX=9606 GN=RPS14 PE=1 SV=4	Uniprot_Hum_Compl_20180406.fasta	16272.9	1	3	4	4	0.278	151
veh5_glygly	40S ribosomal protein S13 OS=Homo sapiens OX=9606 GN=RPS13 PE=1 SV=2	40S ribosomal protein S13 OS=Homo sapiens OX=9606 GN=RPS13 PE=1 SV=3	Uniprot_Hum_Compl_20180406.fasta	17223.3	1	3	3	3	0.185	151
veh5_glygly	Tubulin beta-4B chain OS=Homo sapiens OX=9606 GN=TUBB4B PE=1 SV=1	Tubulin beta-4B chain OS=Homo sapiens OX=9606 GN=TUBB4B PE=1 SV=2	Uniprot_Hum_Compl_20180406.fasta	49830.7	1	4	5	5	0.584	445
veh5_glygly	Alpha-actinin-2 OS=Homo sapiens OX=9606 GN=ACTN2 PE=1 SV=1	Alpha-actinin-2 OS=Homo sapiens OX=9606 GN=ACTN2 PE=1 SV=2	Uniprot_Hum_Compl_20180406.fasta	103858	0.981	1	1	3	0.187	894
veh5_glygly	Actin-related protein 3 OS=Homo sapiens OX=9606 GN=ACTR3 PE=1 SV=3	Actin-related protein 3 OS=Homo sapiens OX=9606 GN=ACTR3 PE=1 SV=4	Uniprot_Hum_Compl_20180406.fasta	47371.9	1	18	21	26	0.531	418
veh5_glygly	Alpha-actinin-1 OS=Homo sapiens OX=9606 GN=ACTN1 PE=1 SV=2	Alpha-actinin-1 OS=Homo sapiens OX=9606 GN=ACTN1 PE=1 SV=3	Uniprot_Hum_Compl_20180406.fasta	103061	1	40	70	109	0.714	892
veh5_glygly	60S ribosomal protein L4 OS=Homo sapiens OX=9606 GN=RPL4 PE=1 SV=5	60S ribosomal protein L4 OS=Homo sapiens OX=9606 GN=RPL4 PE=1 SV=6	Uniprot_Hum_Compl_20180406.fasta	47699.1	0.999	2	2	2	0.0422	427
veh5_glygly	Protein flightless-1 homolog OS=Homo sapiens OX=9606 GN=FLII PE=1 SV=2	Protein flightless-1 homolog OS=Homo sapiens OX=9606 GN=FLII PE=1 SV=3	Uniprot_Hum_Compl_20180406.fasta	144755	1	13	13	14	0.11	1269
veh5_glygly	Myosin regulatory light chain 12A OS=Homo sapiens OX=9606 GN=MYL12A PE=1 SV=2	Myosin regulatory light chain 12A OS=Homo sapiens OX=9606 GN=MYL12A PE=1 SV=3	Uniprot_Hum_Compl_20180406.fasta	19780.3	1	5	7	42	0.632	172
veh5_glygly	NADH dehydrogenase [ubiquinone] 1 alpha subcomplex subunit 10, mitochondrial OS=Homo sapiens OX=9606 GN=NDUFA10 PE=1 SV=1	NADH dehydrogenase [ubiquinone] 1 alpha subcomplex subunit 10, mitochondrial OS=Homo sapiens OX=9606 GN=NDUFA10 PE=1 SV=2	Uniprot_Hum_Compl_20180406.fasta	40751.7	0.844	1	1	1	0.0338	355
veh5_glygly	PDZ and LIM domain protein 5 OS=Homo sapiens OX=9606 GN=PDLIM5 PE=1 SV=5	PDZ and LIM domain protein 5 OS=Homo sapiens OX=9606 GN=PDLIM5 PE=1 SV=6	Uniprot_Hum_Compl_20180406.fasta	63944	0.578	1	1	1	0.0201	596
veh5_glygly	PDZ and LIM domain protein 4 OS=Homo sapiens OX=9606 GN=PDLIM4 PE=1 SV=2	PDZ and LIM domain protein 4 OS=Homo sapiens OX=9606 GN=PDLIM4 PE=1 SV=3	Uniprot_Hum_Compl_20180406.fasta	35398.2	0.95	1	1	1	0.0303	330
veh5_glygly	ATP synthase subunit alpha, mitochondrial OS=Homo sapiens OX=9606 GN=ATP5F1A PE=1 SV=1	ATP synthase subunit alpha, mitochondrial OS=Homo sapiens OX=9606 GN=ATP5F1A PE=1 SV=2	Uniprot_Hum_Compl_20180406.fasta	59752.1	1	7	7	7	0.145	553
veh5_glygly	Glutamine--tRNA ligase OS=Homo sapiens OX=9606 GN=QARS PE=1 SV=1	Glutamine--tRNA ligase OS=Homo sapiens OX=9606 GN=QARS PE=1 SV=2	Uniprot_Hum_Compl_20180406.fasta	87799.9	1	14	15	15	0.221	775
veh5_glygly	Ras GTPase-activating-like protein IQGAP1 OS=Homo sapiens OX=9606 GN=IQGAP1 PE=1 SV=1	Ras GTPase-activating-like protein IQGAP1 OS=Homo sapiens OX=9606 GN=IQGAP1 PE=1 SV=2	Uniprot_Hum_Compl_20180406.fasta	189259	1	35	35	35	0.286	1657
veh5_glygly	Bifunctional glutamate/proline--tRNA ligase OS=Homo sapiens OX=9606 GN=EPRS PE=1 SV=5	Bifunctional glutamate/proline--tRNA ligase OS=Homo sapiens OX=9606 GN=EPRS PE=1 SV=6	Uniprot_Hum_Compl_20180406.fasta	170593	1	49	58	63	0.429	1512
veh5_glygly	Myosin-9 OS=Homo sapiens OX=9606 GN=MYH9 PE=1 SV=4	Myosin-9 OS=Homo sapiens OX=9606 GN=MYH9 PE=1 SV=5	Uniprot_Hum_Compl_20180406.fasta	226538	1	175	377	905	0.678	1960
veh5_glygly	Actin-related protein 2/3 complex subunit 5 OS=Homo sapiens OX=9606 GN=ARPC5 PE=1 SV=3	Actin-related protein 2/3 complex subunit 5 OS=Homo sapiens OX=9606 GN=ARPC5 PE=1 SV=4	Uniprot_Hum_Compl_20180406.fasta	16320.6	1	6	7	9	0.536	151
veh5_glygly	Actin-related protein 2/3 complex subunit 4 OS=Homo sapiens OX=9606 GN=ARPC4 PE=1 SV=3	Actin-related protein 2/3 complex subunit 4 OS=Homo sapiens OX=9606 GN=ARPC4 PE=1 SV=4	Uniprot_Hum_Compl_20180406.fasta	19667.4	1	6	6	8	0.47	168
veh5_glygly	Keratinocyte proline-rich protein OS=Homo sapiens OX=9606 GN=KPRP PE=1 SV=1	Keratinocyte proline-rich protein OS=Homo sapiens OX=9606 GN=KPRP PE=1 SV=2	Uniprot_Hum_Compl_20180406.fasta	64132.6	0.95	1	1	1	0.0155	579
veh5_glygly	Moesin OS=Homo sapiens OX=9606 GN=MSN PE=1 SV=3	Moesin OS=Homo sapiens OX=9606 GN=MSN PE=1 SV=4	Uniprot_Hum_Compl_20180406.fasta	67821.8	0.999	1	1	1	0.0156	577
veh5_glygly	40S ribosomal protein S16 OS=Homo sapiens OX=9606 GN=RPS16 PE=1 SV=2	40S ribosomal protein S16 OS=Homo sapiens OX=9606 GN=RPS16 PE=1 SV=3	Uniprot_Hum_Compl_20180406.fasta	16445.9	1	6	6	6	0.329	146
veh5_glygly	Clathrin heavy chain 1 OS=Homo sapiens OX=9606 GN=CLTC PE=1 SV=5	Clathrin heavy chain 1 OS=Homo sapiens OX=9606 GN=CLTC PE=1 SV=6	Uniprot_Hum_Compl_20180406.fasta	191619	1	2	2	2	0.0155	1675
veh5_glygly	Keratin, type I cytoskeletal 10 OS=Homo sapiens OX=9606 GN=KRT10 PE=1 SV=6	Keratin, type I cytoskeletal 10 OS=Homo sapiens OX=9606 GN=KRT10 PE=1 SV=7	Uniprot_Hum_Compl_20180406.fasta	58828.8	1	28	44	63	0.534	584
veh5_glygly	Desmocollin-1 OS=Homo sapiens OX=9606 GN=DSC1 PE=1 SV=2	Desmocollin-1 OS=Homo sapiens OX=9606 GN=DSC1 PE=1 SV=3	Uniprot_Hum_Compl_20180406.fasta	99988.1	0.95	1	1	1	0.0168	894
veh5_glygly	Thioredoxin OS=Homo sapiens OX=9606 GN=TXN PE=1 SV=3	Thioredoxin OS=Homo sapiens OX=9606 GN=TXN PE=1 SV=4	Uniprot_Hum_Compl_20180406.fasta	11737.3	0.95	1	1	1	0.124	105
veh5_glygly	Guanine nucleotide-binding protein G(i) subunit alpha-2 OS=Homo sapiens OX=9606 GN=GNAI2 PE=1 SV=3	Guanine nucleotide-binding protein G(i) subunit alpha-2 OS=Homo sapiens OX=9606 GN=GNAI2 PE=1 SV=4	Uniprot_Hum_Compl_20180406.fasta	40452	1	2	2	2	0.0986	355
veh5_glygly	ADP/ATP translocase 3 OS=Homo sapiens OX=9606 GN=SLC25A6 PE=1 SV=4	ADP/ATP translocase 3 OS=Homo sapiens OX=9606 GN=SLC25A6 PE=1 SV=5	Uniprot_Hum_Compl_20180406.fasta	32867.1	1	2	2	2	0.386	298
veh5_glygly	60S ribosomal protein L23 OS=Homo sapiens OX=9606 GN=RPL23 PE=1 SV=1	60S ribosomal protein L23 OS=Homo sapiens OX=9606 GN=RPL23 PE=1 SV=2	Uniprot_Hum_Compl_20180406.fasta	14865.9	1	2	3	3	0.25	140
veh5_glygly	ADP/ATP translocase 2 OS=Homo sapiens OX=9606 GN=SLC25A5 PE=1 SV=7	ADP/ATP translocase 2 OS=Homo sapiens OX=9606 GN=SLC25A5 PE=1 SV=8	Uniprot_Hum_Compl_20180406.fasta	32853.5	1	11	12	12	0.376	298
veh5_glygly	Sarcoplasmic/endoplasmic reticulum calcium ATPase 2 OS=Homo sapiens OX=9606 GN=ATP2A2 PE=1 SV=1	Sarcoplasmic/endoplasmic reticulum calcium ATPase 2 OS=Homo sapiens OX=9606 GN=ATP2A2 PE=1 SV=2	Uniprot_Hum_Compl_20180406.fasta	114759	1	6	6	6	0.0912	1042
veh5_glygly	Rho guanine nucleotide exchange factor 2 OS=Homo sapiens OX=9606 GN=ARHGEF2 PE=1 SV=4	Rho guanine nucleotide exchange factor 2 OS=Homo sapiens OX=9606 GN=ARHGEF2 PE=1 SV=5	Uniprot_Hum_Compl_20180406.fasta	111546	0.955	0	0	0	0	986
veh5_glygly	Actin-related protein 2 OS=Homo sapiens OX=9606 GN=ACTR2 PE=1 SV=1	Actin-related protein 2 OS=Homo sapiens OX=9606 GN=ACTR2 PE=1 SV=2	Uniprot_Hum_Compl_20180406.fasta	44761.7	1	13	17	23	0.368	394
veh5_glygly	Beta-actin-like protein 2 OS=Homo sapiens OX=9606 GN=ACTBL2 PE=1 SV=2	Beta-actin-like protein 2 OS=Homo sapiens OX=9606 GN=ACTBL2 PE=1 SV=3	Uniprot_Hum_Compl_20180406.fasta	42004.2	0.95	1	2	4	0.181	376
veh5_glygly	Tubulin beta-2A chain OS=Homo sapiens OX=9606 GN=TUBB2A PE=1 SV=1	Tubulin beta-2A chain OS=Homo sapiens OX=9606 GN=TUBB2A PE=1 SV=2	Uniprot_Hum_Compl_20180406.fasta	49907.1	1	2	2	3	0.452	445
veh5_glygly	Microtubule-actin cross-linking factor 1, isoforms 1/2/3/5 OS=Homo sapiens OX=9606 GN=MACF1 PE=1 SV=4	Microtubule-actin cross-linking factor 1, isoforms 1/2/3/5 OS=Homo sapiens OX=9606 GN=MACF1 PE=1 SV=5	Uniprot_Hum_Compl_20180406.fasta	838314	0.872	0	0	0	0.00108	7388
veh5_glygly	PDZ and LIM domain protein 7 OS=Homo sapiens OX=9606 GN=PDLIM7 PE=1 SV=1	PDZ and LIM domain protein 7 OS=Homo sapiens OX=9606 GN=PDLIM7 PE=1 SV=2	Uniprot_Hum_Compl_20180406.fasta	49844.4	1	3	3	4	0.0788	457
veh5_glygly	Nucleophosmin OS=Homo sapiens OX=9606 GN=NPM1 PE=1 SV=2	Nucleophosmin OS=Homo sapiens OX=9606 GN=NPM1 PE=1 SV=3	Uniprot_Hum_Compl_20180406.fasta	32575.5	0.994	2	2	2	0.0476	294
veh5_glygly	Glycine--tRNA ligase OS=Homo sapiens OX=9606 GN=GARS PE=1 SV=3	Glycine--tRNA ligase OS=Homo sapiens OX=9606 GN=GARS PE=1 SV=4	Uniprot_Hum_Compl_20180406.fasta	83167.6	1	5	5	5	0.0717	739
veh5_glygly	ATP synthase subunit beta, mitochondrial OS=Homo sapiens OX=9606 GN=ATP5F1B PE=1 SV=3	ATP synthase subunit beta, mitochondrial OS=Homo sapiens OX=9606 GN=ATP5F1B PE=1 SV=4	Uniprot_Hum_Compl_20180406.fasta	56560.6	1	6	6	6	0.176	529
veh5_glygly	40S ribosomal protein S7 OS=Homo sapiens OX=9606 GN=RPS7 PE=1 SV=1	40S ribosomal protein S7 OS=Homo sapiens OX=9606 GN=RPS7 PE=1 SV=2	Uniprot_Hum_Compl_20180406.fasta	22127.5	1	3	3	3	0.144	194
veh5_glygly	Surfeit locus protein 4 OS=Homo sapiens OX=9606 GN=SURF4 PE=1 SV=3	Surfeit locus protein 4 OS=Homo sapiens OX=9606 GN=SURF4 PE=1 SV=4	Uniprot_Hum_Compl_20180406.fasta	30395.4	1	2	2	2	0.0855	269
veh5_glygly	40S ribosomal protein S6 OS=Homo sapiens OX=9606 GN=RPS6 PE=1 SV=1	40S ribosomal protein S6 OS=Homo sapiens OX=9606 GN=RPS6 PE=1 SV=2	Uniprot_Hum_Compl_20180406.fasta	28681.7	0.936	1	1	1	0.0602	249
veh5_glygly	Protein S100-A6 OS=Homo sapiens OX=9606 GN=S100A6 PE=1 SV=1	Protein S100-A6 OS=Homo sapiens OX=9606 GN=S100A6 PE=1 SV=2	Uniprot_Hum_Compl_20180406.fasta	10180.4	0.998	2	2	2	0.167	90
veh5_glygly	Sorbin and SH3 domain-containing protein 2 OS=Homo sapiens OX=9606 GN=SORBS2 PE=1 SV=3	Sorbin and SH3 domain-containing protein 2 OS=Homo sapiens OX=9606 GN=SORBS2 PE=1 SV=4	Uniprot_Hum_Compl_20180406.fasta	124110	1	3	3	3	0.0409	1100
veh5_glygly	General transcription factor II-I OS=Homo sapiens OX=9606 GN=GTF2I PE=1 SV=2	General transcription factor II-I OS=Homo sapiens OX=9606 GN=GTF2I PE=1 SV=3	Uniprot_Hum_Compl_20180406.fasta	112418	1	27	29	30	0.325	998
veh5_glygly	Serine/threonine-protein phosphatase PGAM5, mitochondrial OS=Homo sapiens OX=9606 GN=PGAM5 PE=1 SV=2	Serine/threonine-protein phosphatase PGAM5, mitochondrial OS=Homo sapiens OX=9606 GN=PGAM5 PE=1 SV=3	Uniprot_Hum_Compl_20180406.fasta	32005.2	0.992	2	2	2	0.0727	289
veh5_glygly	Barrier-to-autointegration factor OS=Homo sapiens OX=9606 GN=BANF1 PE=1 SV=1	Barrier-to-autointegration factor OS=Homo sapiens OX=9606 GN=BANF1 PE=1 SV=2	Uniprot_Hum_Compl_20180406.fasta	10058.7	1	3	3	3	0.506	89
veh5_glygly	Filaggrin-2 OS=Homo sapiens OX=9606 GN=FLG2 PE=1 SV=1	Filaggrin-2 OS=Homo sapiens OX=9606 GN=FLG2 PE=1 SV=2	Uniprot_Hum_Compl_20180406.fasta	248052	1	2	2	2	0.00962	2391
veh5_glygly	Cytochrome b-c1 complex subunit 2, mitochondrial OS=Homo sapiens OX=9606 GN=UQCRC2 PE=1 SV=3	Cytochrome b-c1 complex subunit 2, mitochondrial OS=Homo sapiens OX=9606 GN=UQCRC2 PE=1 SV=4	Uniprot_Hum_Compl_20180406.fasta	48443.4	1	4	4	4	0.121	453
veh5_glygly	Vimentin OS=Homo sapiens OX=9606 GN=VIM PE=1 SV=4	Vimentin OS=Homo sapiens OX=9606 GN=VIM PE=1 SV=5	Uniprot_Hum_Compl_20180406.fasta	53652.7	1	55	121	361	0.873	466
veh5_glygly	Probable ubiquitin carboxyl-terminal hydrolase FAF-X OS=Homo sapiens OX=9606 GN=USP9X PE=1 SV=3	Probable ubiquitin carboxyl-terminal hydrolase FAF-X OS=Homo sapiens OX=9606 GN=USP9X PE=1 SV=4	Uniprot_Hum_Compl_20180406.fasta	292284	0.33	1	1	1	0.00311	2570
veh5_glygly	60S ribosomal protein L8 OS=Homo sapiens OX=9606 GN=RPL8 PE=1 SV=2	60S ribosomal protein L8 OS=Homo sapiens OX=9606 GN=RPL8 PE=1 SV=3	Uniprot_Hum_Compl_20180406.fasta	28024.8	0.795	1	1	1	0.101	257
veh5_glygly	Alpha-actinin-4 OS=Homo sapiens OX=9606 GN=ACTN4 PE=1 SV=2	Alpha-actinin-4 OS=Homo sapiens OX=9606 GN=ACTN4 PE=1 SV=3	Uniprot_Hum_Compl_20180406.fasta	104857	1	61	107	159	0.705	911
veh5_glygly	Nesprin-2 OS=Homo sapiens OX=9606 GN=SYNE2 PE=1 SV=3	Nesprin-2 OS=Homo sapiens OX=9606 GN=SYNE2 PE=1 SV=4	Uniprot_Hum_Compl_20180406.fasta	796454	0.295	1	1	1	0.00145	6885
veh5_glygly	ATP-dependent RNA helicase DDX1 OS=Homo sapiens OX=9606 GN=DDX1 PE=1 SV=2	ATP-dependent RNA helicase DDX1 OS=Homo sapiens OX=9606 GN=DDX1 PE=1 SV=3	Uniprot_Hum_Compl_20180406.fasta	82433.2	0.055	0	0	0	0	740
veh5_glygly	60S ribosomal protein L7 OS=Homo sapiens OX=9606 GN=RPL7 PE=1 SV=1	60S ribosomal protein L7 OS=Homo sapiens OX=9606 GN=RPL7 PE=1 SV=2	Uniprot_Hum_Compl_20180406.fasta	29227.7	0.979	1	1	1	0.0403	248
veh5_glygly	Synaptopodin OS=Homo sapiens OX=9606 GN=SYNPO PE=1 SV=2	Synaptopodin OS=Homo sapiens OX=9606 GN=SYNPO PE=1 SV=3	Uniprot_Hum_Compl_20180406.fasta	99463.7	1	21	23	25	0.335	929
veh5_glygly	ATPase family AAA domain-containing protein 3A OS=Homo sapiens OX=9606 GN=ATAD3A PE=1 SV=2	ATPase family AAA domain-containing protein 3A OS=Homo sapiens OX=9606 GN=ATAD3A PE=1 SV=3	Uniprot_Hum_Compl_20180406.fasta	71370.2	1	2	2	2	0.0457	634
veh5_glygly	Myosin phosphatase Rho-interacting protein OS=Homo sapiens OX=9606 GN=MPRIP PE=1 SV=3	Myosin phosphatase Rho-interacting protein OS=Homo sapiens OX=9606 GN=MPRIP PE=1 SV=4	Uniprot_Hum_Compl_20180406.fasta	116536	1	51	64	75	0.612	1025
veh5_glygly	CD44 antigen OS=Homo sapiens OX=9606 GN=CD44 PE=1 SV=3	CD44 antigen OS=Homo sapiens OX=9606 GN=CD44 PE=1 SV=4	Uniprot_Hum_Compl_20180406.fasta	81537.5	0.95	1	1	1	0.0162	742
veh5_glygly	Transportin-1 OS=Homo sapiens OX=9606 GN=TNPO1 PE=1 SV=2	Transportin-1 OS=Homo sapiens OX=9606 GN=TNPO1 PE=1 SV=3	Uniprot_Hum_Compl_20180406.fasta	102359	0.93	1	1	1	0.0122	898
veh5_glygly	Protein-glutamine gamma-glutamyltransferase 2 OS=Homo sapiens OX=9606 GN=TGM2 PE=1 SV=2	Protein-glutamine gamma-glutamyltransferase 2 OS=Homo sapiens OX=9606 GN=TGM2 PE=1 SV=3	Uniprot_Hum_Compl_20180406.fasta	77329.1	1	3	3	3	0.0597	687
veh5_glygly	Phosphatidylinositol 4,5-bisphosphate 3-kinase catalytic subunit delta isoform OS=Homo sapiens OX=9606 GN=PIK3CD PE=1 SV=2	Phosphatidylinositol 4,5-bisphosphate 3-kinase catalytic subunit delta isoform OS=Homo sapiens OX=9606 GN=PIK3CD PE=1 SV=3	Uniprot_Hum_Compl_20180406.fasta	119482	0.347	1	1	1	0.0172	1044
veh5_glygly	40S ribosomal protein S9 OS=Homo sapiens OX=9606 GN=RPS9 PE=1 SV=3	40S ribosomal protein S9 OS=Homo sapiens OX=9606 GN=RPS9 PE=1 SV=4	Uniprot_Hum_Compl_20180406.fasta	22592.5	0.424	1	1	1	0.0412	194
veh5_glygly	40S ribosomal protein S15a OS=Homo sapiens OX=9606 GN=RPS15A PE=1 SV=2	40S ribosomal protein S15a OS=Homo sapiens OX=9606 GN=RPS15A PE=1 SV=3	Uniprot_Hum_Compl_20180406.fasta	14840	1	4	4	4	0.292	130
veh5_glygly	40S ribosomal protein S8 OS=Homo sapiens OX=9606 GN=RPS8 PE=1 SV=2	40S ribosomal protein S8 OS=Homo sapiens OX=9606 GN=RPS8 PE=1 SV=3	Uniprot_Hum_Compl_20180406.fasta	24206.4	0.95	1	1	1	0.0625	208
veh5_glygly	Nuclease-sensitive element-binding protein 1 OS=Homo sapiens OX=9606 GN=YBX1 PE=1 SV=3	Nuclease-sensitive element-binding protein 1 OS=Homo sapiens OX=9606 GN=YBX1 PE=1 SV=4	Uniprot_Hum_Compl_20180406.fasta	35923.8	0.95	1	1	1	0.0586	324
veh5_glygly	Twinfilin-1 OS=Homo sapiens OX=9606 GN=TWF1 PE=1 SV=3	Twinfilin-1 OS=Homo sapiens OX=9606 GN=TWF1 PE=1 SV=4	Uniprot_Hum_Compl_20180406.fasta	40284.2	1	15	18	20	0.449	350
veh5_glygly	Protein S100-A7 OS=Homo sapiens OX=9606 GN=S100A7 PE=1 SV=4	Protein S100-A7 OS=Homo sapiens OX=9606 GN=S100A7 PE=1 SV=5	Uniprot_Hum_Compl_20180406.fasta	11471.7	0.95	1	1	1	0.109	101
veh5_glygly	ADP-ribosylation factor-like protein 1 OS=Homo sapiens OX=9606 GN=ARL1 PE=1 SV=1	ADP-ribosylation factor-like protein 1 OS=Homo sapiens OX=9606 GN=ARL1 PE=1 SV=2	Uniprot_Hum_Compl_20180406.fasta	20418.2	0.95	1	1	1	0.0773	181
veh5_glygly	Peroxiredoxin-1 OS=Homo sapiens OX=9606 GN=PRDX1 PE=1 SV=1	Peroxiredoxin-1 OS=Homo sapiens OX=9606 GN=PRDX1 PE=1 SV=2	Uniprot_Hum_Compl_20180406.fasta	22110.9	0.994	1	1	1	0.111	199
veh5_glygly	Unconventional myosin-XVIIIa OS=Homo sapiens OX=9606 GN=MYO18A PE=1 SV=3	Unconventional myosin-XVIIIa OS=Homo sapiens OX=9606 GN=MYO18A PE=1 SV=4	Uniprot_Hum_Compl_20180406.fasta	233120	1	7	7	7	0.0497	2054
veh5_glygly	Dolichyl-diphosphooligosaccharide--protein glycosyltransferase subunit STT3A OS=Homo sapiens OX=9606 GN=STT3A PE=1 SV=2	Dolichyl-diphosphooligosaccharide--protein glycosyltransferase subunit STT3A OS=Homo sapiens OX=9606 GN=STT3A PE=1 SV=3	Uniprot_Hum_Compl_20180406.fasta	80532.8	0.625	1	1	1	0.0128	705
veh5_glygly	eIF-2-alpha kinase activator GCN1 OS=Homo sapiens OX=9606 GN=GCN1 PE=1 SV=6	eIF-2-alpha kinase activator GCN1 OS=Homo sapiens OX=9606 GN=GCN1 PE=1 SV=7	Uniprot_Hum_Compl_20180406.fasta	292764	1	4	4	4	0.0198	2671
veh5_glygly	Periostin OS=Homo sapiens OX=9606 GN=POSTN PE=1 SV=2	Periostin OS=Homo sapiens OX=9606 GN=POSTN PE=1 SV=3	Uniprot_Hum_Compl_20180406.fasta	93318	1	3	3	3	0.0658	836
veh5_glygly	Calcium/calmodulin-dependent protein kinase type II subunit delta OS=Homo sapiens OX=9606 GN=CAMK2D PE=1 SV=3	Calcium/calmodulin-dependent protein kinase type II subunit delta OS=Homo sapiens OX=9606 GN=CAMK2D PE=1 SV=4	Uniprot_Hum_Compl_20180406.fasta	56370.7	1	4	4	4	0.0802	499
veh5_glygly	Keratin, type I cytoskeletal 13 OS=Homo sapiens OX=9606 GN=KRT13 PE=1 SV=4	Keratin, type I cytoskeletal 13 OS=Homo sapiens OX=9606 GN=KRT13 PE=1 SV=5	Uniprot_Hum_Compl_20180406.fasta	49589.3	0.209	0	0	0	0.0917	458
veh5_glygly	Neurabin-2 OS=Homo sapiens OX=9606 GN=PPP1R9B PE=1 SV=2	Neurabin-2 OS=Homo sapiens OX=9606 GN=PPP1R9B PE=1 SV=3	Uniprot_Hum_Compl_20180406.fasta	89192.2	1	12	12	13	0.202	815
veh5_glygly	40S ribosomal protein S18 OS=Homo sapiens OX=9606 GN=RPS18 PE=1 SV=3	40S ribosomal protein S18 OS=Homo sapiens OX=9606 GN=RPS18 PE=1 SV=4	Uniprot_Hum_Compl_20180406.fasta	17719.3	0.999	2	2	2	0.112	152
veh5_glygly	60S ribosomal protein L27 OS=Homo sapiens OX=9606 GN=RPL27 PE=1 SV=2	60S ribosomal protein L27 OS=Homo sapiens OX=9606 GN=RPL27 PE=1 SV=3	Uniprot_Hum_Compl_20180406.fasta	15798.4	1	3	3	3	0.206	136
veh5_glygly	ATP-dependent RNA helicase DDX3X OS=Homo sapiens OX=9606 GN=DDX3X PE=1 SV=3	ATP-dependent RNA helicase DDX3X OS=Homo sapiens OX=9606 GN=DDX3X PE=1 SV=4	Uniprot_Hum_Compl_20180406.fasta	73245.8	1	3	3	3	0.0483	662
veh5_glygly	Protein transport protein Sec61 subunit alpha isoform 1 OS=Homo sapiens OX=9606 GN=SEC61A1 PE=1 SV=2	Protein transport protein Sec61 subunit alpha isoform 1 OS=Homo sapiens OX=9606 GN=SEC61A1 PE=1 SV=3	Uniprot_Hum_Compl_20180406.fasta	52267.2	0.866	1	1	1	0.0231	476
veh5_glygly	WD repeat-containing protein 1 OS=Homo sapiens OX=9606 GN=WDR1 PE=1 SV=4	WD repeat-containing protein 1 OS=Homo sapiens OX=9606 GN=WDR1 PE=1 SV=5	Uniprot_Hum_Compl_20180406.fasta	66193.2	1	12	12	12	0.368	606
veh5_glygly	Putative elongation factor 1-alpha-like 3 OS=Homo sapiens OX=9606 GN=EEF1A1P5 PE=5 SV=1	Putative elongation factor 1-alpha-like 3 OS=Homo sapiens OX=9606 GN=EEF1A1P5 PE=5 SV=2	Uniprot_Hum_Compl_20180406.fasta	50185.4	1	9	10	12	0.305	462
veh5_glygly	40S ribosomal protein S20 OS=Homo sapiens OX=9606 GN=RPS20 PE=1 SV=1	40S ribosomal protein S20 OS=Homo sapiens OX=9606 GN=RPS20 PE=1 SV=2	Uniprot_Hum_Compl_20180406.fasta	13373	1	2	2	2	0.193	119
veh5_glygly	EH domain-containing protein 2 OS=Homo sapiens OX=9606 GN=EHD2 PE=1 SV=2	EH domain-containing protein 2 OS=Homo sapiens OX=9606 GN=EHD2 PE=1 SV=3	Uniprot_Hum_Compl_20180406.fasta	61163.2	1	4	4	4	0.122	543
veh5_glygly	Hornerin OS=Homo sapiens OX=9606 GN=HRNR PE=1 SV=2	Hornerin OS=Homo sapiens OX=9606 GN=HRNR PE=1 SV=3	Uniprot_Hum_Compl_20180406.fasta	282373	1	2	3	3	0.0154	2850
veh5_glygly	Ubiquitin-40S ribosomal protein S27a OS=Homo sapiens OX=9606 GN=RPS27A PE=1 SV=2	Ubiquitin-40S ribosomal protein S27a OS=Homo sapiens OX=9606 GN=RPS27A PE=1 SV=3	Uniprot_Hum_Compl_20180406.fasta	17965.6	1	4	4	4	0.276	156
veh5_glygly	Coronin-2B OS=Homo sapiens OX=9606 GN=CORO2B PE=1 SV=4	Coronin-2B OS=Homo sapiens OX=9606 GN=CORO2B PE=1 SV=5	Uniprot_Hum_Compl_20180406.fasta	54954.9	1	7	7	7	0.146	480
veh5_glygly	60S ribosomal protein L22 OS=Homo sapiens OX=9606 GN=RPL22 PE=1 SV=2	60S ribosomal protein L22 OS=Homo sapiens OX=9606 GN=RPL22 PE=1 SV=3	Uniprot_Hum_Compl_20180406.fasta	14787.3	0.95	1	1	1	0.102	128
veh5_glygly	Annexin A2 OS=Homo sapiens OX=9606 GN=ANXA2 PE=1 SV=2	Annexin A2 OS=Homo sapiens OX=9606 GN=ANXA2 PE=1 SV=3	Uniprot_Hum_Compl_20180406.fasta	38606.1	1	9	10	10	0.286	339
veh5_glygly	Retinol-binding protein 4 OS=Homo sapiens OX=9606 GN=RBP4 PE=1 SV=3	Retinol-binding protein 4 OS=Homo sapiens OX=9606 GN=RBP4 PE=1 SV=4	Uniprot_Hum_Compl_20180406.fasta	23010.3	0.95	1	1	1	0.144	201
veh5_glygly	Plectin OS=Homo sapiens OX=9606 GN=PLEC PE=1 SV=3	Plectin OS=Homo sapiens OX=9606 GN=PLEC PE=1 SV=4	Uniprot_Hum_Compl_20180406.fasta	531784	1	284	365	493	0.621	4684
veh5_glygly	Keratin, type II cytoskeletal 2 epidermal OS=Homo sapiens OX=9606 GN=KRT2 PE=1 SV=2	Keratin, type II cytoskeletal 2 epidermal OS=Homo sapiens OX=9606 GN=KRT2 PE=1 SV=3	Uniprot_Hum_Compl_20180406.fasta	65433.9	1	29	39	41	0.568	639
veh5_glygly	Twinfilin-2 OS=Homo sapiens OX=9606 GN=TWF2 PE=1 SV=2	Twinfilin-2 OS=Homo sapiens OX=9606 GN=TWF2 PE=1 SV=3	Uniprot_Hum_Compl_20180406.fasta	39548.9	1	3	3	3	0.198	349
veh5_glygly	Phosphate carrier protein, mitochondrial OS=Homo sapiens OX=9606 GN=SLC25A3 PE=1 SV=2	Phosphate carrier protein, mitochondrial OS=Homo sapiens OX=9606 GN=SLC25A3 PE=1 SV=3	Uniprot_Hum_Compl_20180406.fasta	40095.9	1	3	3	3	0.0801	362
veh5_glygly	Gelsolin OS=Homo sapiens OX=9606 GN=GSN PE=1 SV=1	Gelsolin OS=Homo sapiens OX=9606 GN=GSN PE=1 SV=2	Uniprot_Hum_Compl_20180406.fasta	85697.8	1	16	16	16	0.338	782
veh5_glygly	Src substrate cortactin OS=Homo sapiens OX=9606 GN=CTTN PE=1 SV=2	Src substrate cortactin OS=Homo sapiens OX=9606 GN=CTTN PE=1 SV=3	Uniprot_Hum_Compl_20180406.fasta	61585.5	1	16	18	21	0.344	550
veh5_glygly	Heterogeneous nuclear ribonucleoprotein H OS=Homo sapiens OX=9606 GN=HNRNPH1 PE=1 SV=4	Heterogeneous nuclear ribonucleoprotein H OS=Homo sapiens OX=9606 GN=HNRNPH1 PE=1 SV=5	Uniprot_Hum_Compl_20180406.fasta	49229.8	0.95	1	1	1	0.029	449
veh5_glygly	Elongation factor Tu, mitochondrial OS=Homo sapiens OX=9606 GN=TUFM PE=1 SV=2	Elongation factor Tu, mitochondrial OS=Homo sapiens OX=9606 GN=TUFM PE=1 SV=3	Uniprot_Hum_Compl_20180406.fasta	49542.4	1	2	2	2	0.0575	452
veh5_glygly	Keratin, type I cytoskeletal 14 OS=Homo sapiens OX=9606 GN=KRT14 PE=1 SV=4	Keratin, type I cytoskeletal 14 OS=Homo sapiens OX=9606 GN=KRT14 PE=1 SV=5	Uniprot_Hum_Compl_20180406.fasta	51562.5	1	10	12	12	0.316	472
veh5_glygly	Fibronectin OS=Homo sapiens OX=9606 GN=FN1 PE=1 SV=4	Fibronectin OS=Homo sapiens OX=9606 GN=FN1 PE=1 SV=5	Uniprot_Hum_Compl_20180406.fasta	262617	1	59	73	88	0.375	2386
veh5_glygly	Uveal autoantigen with coiled-coil domains and ankyrin repeats OS=Homo sapiens OX=9606 GN=UACA PE=1 SV=2	Uveal autoantigen with coiled-coil domains and ankyrin repeats OS=Homo sapiens OX=9606 GN=UACA PE=1 SV=3	Uniprot_Hum_Compl_20180406.fasta	162510	1	26	27	27	0.234	1416
veh5_glygly	60S acidic ribosomal protein P0 OS=Homo sapiens OX=9606 GN=RPLP0 PE=1 SV=1	60S acidic ribosomal protein P0 OS=Homo sapiens OX=9606 GN=RPLP0 PE=1 SV=2	Uniprot_Hum_Compl_20180406.fasta	34274.3	1	3	3	3	0.158	317
veh5_glygly	Serine/threonine-protein kinase Nek7 OS=Homo sapiens OX=9606 GN=NEK7 PE=1 SV=1	Serine/threonine-protein kinase Nek7 OS=Homo sapiens OX=9606 GN=NEK7 PE=1 SV=2	Uniprot_Hum_Compl_20180406.fasta	34551.9	1	3	3	3	0.162	302
veh5_glygly	60S ribosomal protein L10a OS=Homo sapiens OX=9606 GN=RPL10A PE=1 SV=2	60S ribosomal protein L10a OS=Homo sapiens OX=9606 GN=RPL10A PE=1 SV=3	Uniprot_Hum_Compl_20180406.fasta	24832	1	1	1	1	0.0599	217
veh5_glygly	40S ribosomal protein S11 OS=Homo sapiens OX=9606 GN=RPS11 PE=1 SV=3	40S ribosomal protein S11 OS=Homo sapiens OX=9606 GN=RPS11 PE=1 SV=4	Uniprot_Hum_Compl_20180406.fasta	18431.3	1	4	4	4	0.215	158
veh5_glygly	60S ribosomal protein L30 OS=Homo sapiens OX=9606 GN=RPL30 PE=1 SV=2	60S ribosomal protein L30 OS=Homo sapiens OX=9606 GN=RPL30 PE=1 SV=3	Uniprot_Hum_Compl_20180406.fasta	12784.7	1	3	3	3	0.348	115
veh5_glygly	Aminopeptidase N OS=Homo sapiens OX=9606 GN=ANPEP PE=1 SV=4	Aminopeptidase N OS=Homo sapiens OX=9606 GN=ANPEP PE=1 SV=5	Uniprot_Hum_Compl_20180406.fasta	109542	1	10	10	10	0.124	967
veh5_glygly	Actin-related protein 2/3 complex subunit 5-like protein OS=Homo sapiens OX=9606 GN=ARPC5L PE=1 SV=1	Actin-related protein 2/3 complex subunit 5-like protein OS=Homo sapiens OX=9606 GN=ARPC5L PE=1 SV=2	Uniprot_Hum_Compl_20180406.fasta	16941.3	1	2	2	2	0.216	153
veh5_glygly	ATP synthase subunit gamma, mitochondrial OS=Homo sapiens OX=9606 GN=ATP5F1C PE=1 SV=1	ATP synthase subunit gamma, mitochondrial OS=Homo sapiens OX=9606 GN=ATP5F1C PE=1 SV=2	Uniprot_Hum_Compl_20180406.fasta	32998	1	2	2	2	0.0671	298
veh5_glygly	Neuroblast differentiation-associated protein AHNAK OS=Homo sapiens OX=9606 GN=AHNAK PE=1 SV=2	Neuroblast differentiation-associated protein AHNAK OS=Homo sapiens OX=9606 GN=AHNAK PE=1 SV=3	Uniprot_Hum_Compl_20180406.fasta	629104	1	18	18	18	0.0374	5890
veh5_glygly	F-actin-capping protein subunit beta OS=Homo sapiens OX=9606 GN=CAPZB PE=1 SV=4	F-actin-capping protein subunit beta OS=Homo sapiens OX=9606 GN=CAPZB PE=1 SV=5	Uniprot_Hum_Compl_20180406.fasta	31351.6	1	15	21	31	0.498	277
veh5_glygly	Ribosome-binding protein 1 OS=Homo sapiens OX=9606 GN=RRBP1 PE=1 SV=4	Ribosome-binding protein 1 OS=Homo sapiens OX=9606 GN=RRBP1 PE=1 SV=5	Uniprot_Hum_Compl_20180406.fasta	152471	1	6	6	6	0.0475	1410
veh5_glygly	Collagen alpha-1(V) chain OS=Homo sapiens OX=9606 GN=COL5A1 PE=1 SV=3	Collagen alpha-1(V) chain OS=Homo sapiens OX=9606 GN=COL5A1 PE=1 SV=4	Uniprot_Hum_Compl_20180406.fasta	183563	1	10	11	11	0.0838	1838
veh5_glygly	60S ribosomal protein L24 OS=Homo sapiens OX=9606 GN=RPL24 PE=1 SV=1	60S ribosomal protein L24 OS=Homo sapiens OX=9606 GN=RPL24 PE=1 SV=2	Uniprot_Hum_Compl_20180406.fasta	17779.5	0.839	1	1	1	0.051	157
veh5_glygly	Complement C3 OS=Homo sapiens OX=9606 GN=C3 PE=1 SV=2	Complement C3 OS=Homo sapiens OX=9606 GN=C3 PE=1 SV=3	Uniprot_Hum_Compl_20180406.fasta	187149	1	5	5	5	0.0571	1663
veh5_glygly	Serine/threonine-protein phosphatase PP1-alpha catalytic subunit OS=Homo sapiens OX=9606 GN=PPP1CA PE=1 SV=1	Serine/threonine-protein phosphatase PP1-alpha catalytic subunit OS=Homo sapiens OX=9606 GN=PPP1CA PE=1 SV=2	Uniprot_Hum_Compl_20180406.fasta	37513.9	1	14	20	24	0.436	330
veh5_glygly	Tight junction protein ZO-1 OS=Homo sapiens OX=9606 GN=TJP1 PE=1 SV=3	Tight junction protein ZO-1 OS=Homo sapiens OX=9606 GN=TJP1 PE=1 SV=4	Uniprot_Hum_Compl_20180406.fasta	195460	1	6	6	6	0.0509	1748
veh5_glygly	60S acidic ribosomal protein P2 OS=Homo sapiens OX=9606 GN=RPLP2 PE=1 SV=1	60S acidic ribosomal protein P2 OS=Homo sapiens OX=9606 GN=RPLP2 PE=1 SV=2	Uniprot_Hum_Compl_20180406.fasta	11665.5	1	4	4	4	0.626	115
veh5_glygly	RNA-binding protein FUS OS=Homo sapiens OX=9606 GN=FUS PE=1 SV=1	RNA-binding protein FUS OS=Homo sapiens OX=9606 GN=FUS PE=1 SV=2	Uniprot_Hum_Compl_20180406.fasta	53426	0.95	1	1	1	0.0456	526
veh5_glygly	Cathepsin B OS=Homo sapiens OX=9606 GN=CTSB PE=1 SV=3	Cathepsin B OS=Homo sapiens OX=9606 GN=CTSB PE=1 SV=4	Uniprot_Hum_Compl_20180406.fasta	37821.2	1	2	2	2	0.103	339
veh5_glygly	60S ribosomal protein L31 OS=Homo sapiens OX=9606 GN=RPL31 PE=1 SV=1	60S ribosomal protein L31 OS=Homo sapiens OX=9606 GN=RPL31 PE=1 SV=2	Uniprot_Hum_Compl_20180406.fasta	14463.2	0.998	1	1	1	0.112	125
veh5_glygly	Protein phosphatase 1 regulatory subunit 12C OS=Homo sapiens OX=9606 GN=PPP1R12C PE=1 SV=1	Protein phosphatase 1 regulatory subunit 12C OS=Homo sapiens OX=9606 GN=PPP1R12C PE=1 SV=2	Uniprot_Hum_Compl_20180406.fasta	84882.7	0.847	1	1	1	0.0166	782
veh5_glygly	Heat shock protein beta-1 OS=Homo sapiens OX=9606 GN=HSPB1 PE=1 SV=2	Heat shock protein beta-1 OS=Homo sapiens OX=9606 GN=HSPB1 PE=1 SV=3	Uniprot_Hum_Compl_20180406.fasta	22782.6	1	5	5	5	0.376	205
veh5_glygly	Keratin, type II cuticular Hb2 OS=Homo sapiens OX=9606 GN=KRT82 PE=1 SV=3	Keratin, type II cuticular Hb2 OS=Homo sapiens OX=9606 GN=KRT82 PE=1 SV=4	Uniprot_Hum_Compl_20180406.fasta	56653.4	0.321	1	1	1	0.0136	513
veh5_glygly	Filamin-A OS=Homo sapiens OX=9606 GN=FLNA PE=1 SV=4	Filamin-A OS=Homo sapiens OX=9606 GN=FLNA PE=1 SV=5	Uniprot_Hum_Compl_20180406.fasta	280729	1	94	118	132	0.506	2647
veh5_glygly	Eukaryotic initiation factor 4A-I OS=Homo sapiens OX=9606 GN=EIF4A1 PE=1 SV=1	Eukaryotic initiation factor 4A-I OS=Homo sapiens OX=9606 GN=EIF4A1 PE=1 SV=2	Uniprot_Hum_Compl_20180406.fasta	46155.3	1	3	3	3	0.0911	406
veh5_glygly	Unconventional myosin-Id OS=Homo sapiens OX=9606 GN=MYO1D PE=1 SV=2	Unconventional myosin-Id OS=Homo sapiens OX=9606 GN=MYO1D PE=1 SV=3	Uniprot_Hum_Compl_20180406.fasta	116206	1	40	46	47	0.464	1006
veh5_glygly	Calmodulin-3 OS=Homo sapiens OX=9606 GN=CALM3 PE=1 SV=1	Calmodulin-3 OS=Homo sapiens OX=9606 GN=CALM3 PE=1 SV=2	Uniprot_Hum_Compl_20180406.fasta	16838	1	9	17	24	0.517	149
veh5_glygly	40S ribosomal protein S3a OS=Homo sapiens OX=9606 GN=RPS3A PE=1 SV=2	40S ribosomal protein S3a OS=Homo sapiens OX=9606 GN=RPS3A PE=1 SV=3	Uniprot_Hum_Compl_20180406.fasta	29945.3	1	5	5	5	0.189	264
veh5_glygly	Serpin H1 OS=Homo sapiens OX=9606 GN=SERPINH1 PE=1 SV=2	Serpin H1 OS=Homo sapiens OX=9606 GN=SERPINH1 PE=1 SV=3	Uniprot_Hum_Compl_20180406.fasta	46442	1	3	3	3	0.124	418
veh5_glygly	Collagen alpha-2(V) chain OS=Homo sapiens OX=9606 GN=COL5A2 PE=1 SV=3	Collagen alpha-2(V) chain OS=Homo sapiens OX=9606 GN=COL5A2 PE=1 SV=4	Uniprot_Hum_Compl_20180406.fasta	144910	1	3	3	3	0.0427	1499
veh5_glygly	LIM domain only protein 7 OS=Homo sapiens OX=9606 GN=LMO7 PE=1 SV=3	LIM domain only protein 7 OS=Homo sapiens OX=9606 GN=LMO7 PE=1 SV=4	Uniprot_Hum_Compl_20180406.fasta	192699	1	54	59	65	0.364	1683
veh5_glygly	Aminoacyl tRNA synthase complex-interacting multifunctional protein 2 OS=Homo sapiens OX=9606 GN=AIMP2 PE=1 SV=2	Aminoacyl tRNA synthase complex-interacting multifunctional protein 2 OS=Homo sapiens OX=9606 GN=AIMP2 PE=1 SV=3	Uniprot_Hum_Compl_20180406.fasta	35349.3	1	5	6	6	0.225	320
veh5_glygly	Aminoacyl tRNA synthase complex-interacting multifunctional protein 1 OS=Homo sapiens OX=9606 GN=AIMP1 PE=1 SV=2	Aminoacyl tRNA synthase complex-interacting multifunctional protein 1 OS=Homo sapiens OX=9606 GN=AIMP1 PE=1 SV=3	Uniprot_Hum_Compl_20180406.fasta	34353	1	9	9	9	0.404	312
veh5_glygly	Serum albumin OS=Homo sapiens OX=9606 GN=ALB PE=1 SV=2	Serum albumin OS=Homo sapiens OX=9606 GN=ALB PE=1 SV=3	Uniprot_Hum_Compl_20180406.fasta	69366.9	1	8	8	11	0.14	609
veh5_glygly	Keratin, type I cytoskeletal 18 OS=Homo sapiens OX=9606 GN=KRT18 PE=1 SV=2	Keratin, type I cytoskeletal 18 OS=Homo sapiens OX=9606 GN=KRT18 PE=1 SV=3	Uniprot_Hum_Compl_20180406.fasta	48059	1	12	12	12	0.298	430
veh5_glygly	Thy-1 membrane glycoprotein OS=Homo sapiens OX=9606 GN=THY1 PE=1 SV=2	Thy-1 membrane glycoprotein OS=Homo sapiens OX=9606 GN=THY1 PE=1 SV=3	Uniprot_Hum_Compl_20180406.fasta	17935.2	1	4	4	4	0.248	161
veh5_glygly	Serine/threonine-protein phosphatase PP1-beta catalytic subunit OS=Homo sapiens OX=9606 GN=PPP1CB PE=1 SV=3	Serine/threonine-protein phosphatase PP1-beta catalytic subunit OS=Homo sapiens OX=9606 GN=PPP1CB PE=1 SV=4	Uniprot_Hum_Compl_20180406.fasta	37188.3	1	4	5	12	0.502	327
veh5_glygly	Drebrin OS=Homo sapiens OX=9606 GN=DBN1 PE=1 SV=4	Drebrin OS=Homo sapiens OX=9606 GN=DBN1 PE=1 SV=5	Uniprot_Hum_Compl_20180406.fasta	71428.6	1	28	51	85	0.541	649
veh5_glygly	Leucine-rich repeat flightless-interacting protein 2 OS=Homo sapiens OX=9606 GN=LRRFIP2 PE=1 SV=1	Leucine-rich repeat flightless-interacting protein 2 OS=Homo sapiens OX=9606 GN=LRRFIP2 PE=1 SV=2	Uniprot_Hum_Compl_20180406.fasta	82174.5	1	6	6	6	0.112	721
veh5_glygly	40S ribosomal protein S25 OS=Homo sapiens OX=9606 GN=RPS25 PE=1 SV=1	40S ribosomal protein S25 OS=Homo sapiens OX=9606 GN=RPS25 PE=1 SV=2	Uniprot_Hum_Compl_20180406.fasta	13743	1	2	2	2	0.144	125
veh5_glygly	Tubulin alpha-1A chain OS=Homo sapiens OX=9606 GN=TUBA1A PE=1 SV=1	Tubulin alpha-1A chain OS=Homo sapiens OX=9606 GN=TUBA1A PE=1 SV=2	Uniprot_Hum_Compl_20180406.fasta	50135.7	1	19	25	32	0.585	451
veh5_glygly	Myosin light chain 6B OS=Homo sapiens OX=9606 GN=MYL6B PE=1 SV=1	Myosin light chain 6B OS=Homo sapiens OX=9606 GN=MYL6B PE=1 SV=2	Uniprot_Hum_Compl_20180406.fasta	22764.1	1	2	2	2	0.255	208
veh5_glygly	Protein phosphatase Slingshot homolog 1 OS=Homo sapiens OX=9606 GN=SSH1 PE=1 SV=2	Protein phosphatase Slingshot homolog 1 OS=Homo sapiens OX=9606 GN=SSH1 PE=1 SV=3	Uniprot_Hum_Compl_20180406.fasta	115514	0.944	1	1	1	0.0124	1049
veh5_glygly	Tropomodulin-2 OS=Homo sapiens OX=9606 GN=TMOD2 PE=1 SV=1	Tropomodulin-2 OS=Homo sapiens OX=9606 GN=TMOD2 PE=1 SV=2	Uniprot_Hum_Compl_20180406.fasta	39596.4	1	5	5	5	0.228	351
veh5_glygly	Dermcidin OS=Homo sapiens OX=9606 GN=DCD PE=1 SV=2	Dermcidin OS=Homo sapiens OX=9606 GN=DCD PE=1 SV=3	Uniprot_Hum_Compl_20180406.fasta	11284.1	1	2	2	2	0.227	110
veh5_glygly	Protein phosphatase 1 regulatory subunit 12A OS=Homo sapiens OX=9606 GN=PPP1R12A PE=1 SV=1	Protein phosphatase 1 regulatory subunit 12A OS=Homo sapiens OX=9606 GN=PPP1R12A PE=1 SV=2	Uniprot_Hum_Compl_20180406.fasta	115283	1	44	61	70	0.485	1030
veh5_glygly	Caldesmon OS=Homo sapiens OX=9606 GN=CALD1 PE=1 SV=3	Caldesmon OS=Homo sapiens OX=9606 GN=CALD1 PE=1 SV=4	Uniprot_Hum_Compl_20180406.fasta	93231.7	1	16	18	18	0.264	793
veh5_glygly	Four and a half LIM domains protein 2 OS=Homo sapiens OX=9606 GN=FHL2 PE=1 SV=3	Four and a half LIM domains protein 2 OS=Homo sapiens OX=9606 GN=FHL2 PE=1 SV=4	Uniprot_Hum_Compl_20180406.fasta	32192.4	1	4	4	4	0.154	279
veh5_glygly	5'-nucleotidase OS=Homo sapiens OX=9606 GN=NT5E PE=1 SV=1	5'-nucleotidase OS=Homo sapiens OX=9606 GN=NT5E PE=1 SV=2	Uniprot_Hum_Compl_20180406.fasta	63369	1	4	5	5	0.0941	574
veh5_glygly	14-3-3 protein theta OS=Homo sapiens OX=9606 GN=YWHAQ PE=1 SV=1	14-3-3 protein theta OS=Homo sapiens OX=9606 GN=YWHAQ PE=1 SV=2	Uniprot_Hum_Compl_20180406.fasta	27765.4	0.725	1	1	1	0.0327	245
veh5_glygly	Basement membrane-specific heparan sulfate proteoglycan core protein OS=Homo sapiens OX=9606 GN=HSPG2 PE=1 SV=4	Basement membrane-specific heparan sulfate proteoglycan core protein OS=Homo sapiens OX=9606 GN=HSPG2 PE=1 SV=5	Uniprot_Hum_Compl_20180406.fasta	468811	0.922	1	1	1	0.00342	4391
veh5_glygly	60S ribosomal protein L10 OS=Homo sapiens OX=9606 GN=RPL10 PE=1 SV=4	60S ribosomal protein L10 OS=Homo sapiens OX=9606 GN=RPL10 PE=1 SV=5	Uniprot_Hum_Compl_20180406.fasta	24604.6	1	2	2	2	0.117	214
veh5_glygly	Unconventional myosin-Va OS=Homo sapiens OX=9606 GN=MYO5A PE=1 SV=2	Unconventional myosin-Va OS=Homo sapiens OX=9606 GN=MYO5A PE=1 SV=3	Uniprot_Hum_Compl_20180406.fasta	215413	1	8	8	8	0.0518	1855
veh5_glygly	Cysteine and glycine-rich protein 1 OS=Homo sapiens OX=9606 GN=CSRP1 PE=1 SV=3	Cysteine and glycine-rich protein 1 OS=Homo sapiens OX=9606 GN=CSRP1 PE=1 SV=4	Uniprot_Hum_Compl_20180406.fasta	20567.1	1	2	2	2	0.176	193
veh5_glygly	Actin-related protein 2/3 complex subunit 1B OS=Homo sapiens OX=9606 GN=ARPC1B PE=1 SV=3	Actin-related protein 2/3 complex subunit 1B OS=Homo sapiens OX=9606 GN=ARPC1B PE=1 SV=4	Uniprot_Hum_Compl_20180406.fasta	40949.8	1	8	9	9	0.298	372
veh5_glygly	Actin-related protein 2/3 complex subunit 1A OS=Homo sapiens OX=9606 GN=ARPC1A PE=2 SV=2	Actin-related protein 2/3 complex subunit 1A OS=Homo sapiens OX=9606 GN=ARPC1A PE=2 SV=3	Uniprot_Hum_Compl_20180406.fasta	41569.2	1	9	10	10	0.265	370
veh5_glygly	Heat shock cognate 71 kDa protein OS=Homo sapiens OX=9606 GN=HSPA8 PE=1 SV=1	Heat shock cognate 71 kDa protein OS=Homo sapiens OX=9606 GN=HSPA8 PE=1 SV=2	Uniprot_Hum_Compl_20180406.fasta	70899.8	1	10	11	12	0.22	646
veh5_glygly	tRNA-splicing ligase RtcB homolog OS=Homo sapiens OX=9606 GN=RTCB PE=1 SV=1	tRNA-splicing ligase RtcB homolog OS=Homo sapiens OX=9606 GN=RTCB PE=1 SV=2	Uniprot_Hum_Compl_20180406.fasta	55210.2	1	2	2	2	0.0554	505
veh5_glygly	Signal-induced proliferation-associated 1-like protein 1 OS=Homo sapiens OX=9606 GN=SIPA1L1 PE=1 SV=4	Signal-induced proliferation-associated 1-like protein 1 OS=Homo sapiens OX=9606 GN=SIPA1L1 PE=1 SV=5	Uniprot_Hum_Compl_20180406.fasta	200032	1	14	14	14	0.0953	1804
veh5_glygly	40S ribosomal protein S27 OS=Homo sapiens OX=9606 GN=RPS27 PE=1 SV=3	40S ribosomal protein S27 OS=Homo sapiens OX=9606 GN=RPS27 PE=1 SV=4	Uniprot_Hum_Compl_20180406.fasta	9460.9	1	2	2	2	0.286	84
veh5_glygly	Tubulin alpha-1C chain OS=Homo sapiens OX=9606 GN=TUBA1C PE=1 SV=1	Tubulin alpha-1C chain OS=Homo sapiens OX=9606 GN=TUBA1C PE=1 SV=2	Uniprot_Hum_Compl_20180406.fasta	49895.5	1	3	4	4	0.541	449
veh5_glygly	PRKC apoptosis WT1 regulator protein OS=Homo sapiens OX=9606 GN=PAWR PE=1 SV=1	PRKC apoptosis WT1 regulator protein OS=Homo sapiens OX=9606 GN=PAWR PE=1 SV=2	Uniprot_Hum_Compl_20180406.fasta	36568.1	1	5	5	5	0.185	340
veh5_glygly	Dystonin OS=Homo sapiens OX=9606 GN=DST PE=1 SV=4	Dystonin OS=Homo sapiens OX=9606 GN=DST PE=1 SV=5	Uniprot_Hum_Compl_20180406.fasta	860676	1	84	85	85	0.149	7570
veh5_glygly	60S ribosomal protein L35 OS=Homo sapiens OX=9606 GN=RPL35 PE=1 SV=2	60S ribosomal protein L35 OS=Homo sapiens OX=9606 GN=RPL35 PE=1 SV=3	Uniprot_Hum_Compl_20180406.fasta	14552.5	0.069	0	0	0	0	123
veh5_glygly	Tropomodulin-3 OS=Homo sapiens OX=9606 GN=TMOD3 PE=1 SV=1	Tropomodulin-3 OS=Homo sapiens OX=9606 GN=TMOD3 PE=1 SV=2	Uniprot_Hum_Compl_20180406.fasta	39596.1	1	19	25	30	0.611	352
veh5_glygly	Spectrin beta chain, non-erythrocytic 1 OS=Homo sapiens OX=9606 GN=SPTBN1 PE=1 SV=2	Spectrin beta chain, non-erythrocytic 1 OS=Homo sapiens OX=9606 GN=SPTBN1 PE=1 SV=3	Uniprot_Hum_Compl_20180406.fasta	274613	1	95	112	118	0.505	2364
veh5_glygly	Polyadenylate-binding protein 1 OS=Homo sapiens OX=9606 GN=PABPC1 PE=1 SV=2	Polyadenylate-binding protein 1 OS=Homo sapiens OX=9606 GN=PABPC1 PE=1 SV=3	Uniprot_Hum_Compl_20180406.fasta	70671.3	0.948	1	1	1	0.0173	636
veh5_glygly	Actin, aortic smooth muscle OS=Homo sapiens OX=9606 GN=ACTA2 PE=1 SV=1	Actin, aortic smooth muscle OS=Homo sapiens OX=9606 GN=ACTA2 PE=1 SV=2	Uniprot_Hum_Compl_20180406.fasta	42010.1	1	11	27	54	0.724	377
veh5_glygly	Erlin-2 OS=Homo sapiens OX=9606 GN=ERLIN2 PE=1 SV=1	Erlin-2 OS=Homo sapiens OX=9606 GN=ERLIN2 PE=1 SV=2	Uniprot_Hum_Compl_20180406.fasta	37840.4	1	3	3	3	0.103	339
veh5_glygly	Erlin-1 OS=Homo sapiens OX=9606 GN=ERLIN1 PE=1 SV=1	Erlin-1 OS=Homo sapiens OX=9606 GN=ERLIN1 PE=1 SV=2	Uniprot_Hum_Compl_20180406.fasta	38926.7	0.855	1	1	1	0.11	346
veh5_glygly	Major vault protein OS=Homo sapiens OX=9606 GN=MVP PE=1 SV=4	Major vault protein OS=Homo sapiens OX=9606 GN=MVP PE=1 SV=5	Uniprot_Hum_Compl_20180406.fasta	99326	1	3	3	3	0.0448	893
veh5_glygly	Myosin light polypeptide 6 OS=Homo sapiens OX=9606 GN=MYL6 PE=1 SV=2	Myosin light polypeptide 6 OS=Homo sapiens OX=9606 GN=MYL6 PE=1 SV=3	Uniprot_Hum_Compl_20180406.fasta	16929.8	1	10	27	64	0.762	151
veh5_glygly	Methionine--tRNA ligase, cytoplasmic OS=Homo sapiens OX=9606 GN=MARS PE=1 SV=2	Methionine--tRNA ligase, cytoplasmic OS=Homo sapiens OX=9606 GN=MARS PE=1 SV=3	Uniprot_Hum_Compl_20180406.fasta	101118	1	5	5	5	0.07	900
veh5_glygly	Signal-induced proliferation-associated 1-like protein 3 OS=Homo sapiens OX=9606 GN=SIPA1L3 PE=1 SV=3	Signal-induced proliferation-associated 1-like protein 3 OS=Homo sapiens OX=9606 GN=SIPA1L3 PE=1 SV=4	Uniprot_Hum_Compl_20180406.fasta	194612	1	14	14	14	0.104	1781
veh5_glygly	Importin subunit beta-1 OS=Homo sapiens OX=9606 GN=KPNB1 PE=1 SV=2	Importin subunit beta-1 OS=Homo sapiens OX=9606 GN=KPNB1 PE=1 SV=3	Uniprot_Hum_Compl_20180406.fasta	97171.3	0.95	1	1	1	0.0137	876
veh5_glygly	Caveolae-associated protein 1 OS=Homo sapiens OX=9606 GN=CAVIN1 PE=1 SV=1	Caveolae-associated protein 1 OS=Homo sapiens OX=9606 GN=CAVIN1 PE=1 SV=2	Uniprot_Hum_Compl_20180406.fasta	43476.5	1	4	5	5	0.151	390
veh5_glygly	40S ribosomal protein S23 OS=Homo sapiens OX=9606 GN=RPS23 PE=1 SV=3	40S ribosomal protein S23 OS=Homo sapiens OX=9606 GN=RPS23 PE=1 SV=4	Uniprot_Hum_Compl_20180406.fasta	15807.7	0.315	1	1	1	0.0909	143
veh5_glygly	Coatomer subunit gamma-1 OS=Homo sapiens OX=9606 GN=COPG1 PE=1 SV=1	Coatomer subunit gamma-1 OS=Homo sapiens OX=9606 GN=COPG1 PE=1 SV=2	Uniprot_Hum_Compl_20180406.fasta	97719.4	0.843	1	1	1	0.0137	874
veh5_glygly	Keratin, type II cytoskeletal 5 OS=Homo sapiens OX=9606 GN=KRT5 PE=1 SV=3	Keratin, type II cytoskeletal 5 OS=Homo sapiens OX=9606 GN=KRT5 PE=1 SV=4	Uniprot_Hum_Compl_20180406.fasta	62379.6	1	11	11	11	0.276	590
veh5_glygly	Centromere protein F OS=Homo sapiens OX=9606 GN=CENPF PE=1 SV=2	Centromere protein F OS=Homo sapiens OX=9606 GN=CENPF PE=1 SV=3		0	0.48	1	1	2	0
veh5_glygly	Leucine zipper protein 1 OS=Homo sapiens OX=9606 GN=LUZP1 PE=1 SV=2	Leucine zipper protein 1 OS=Homo sapiens OX=9606 GN=LUZP1 PE=1 SV=3	Uniprot_Hum_Compl_20180406.fasta	120277	1	19	19	19	0.211	1076
veh5_glygly	Stress-70 protein, mitochondrial OS=Homo sapiens OX=9606 GN=HSPA9 PE=1 SV=2	Stress-70 protein, mitochondrial OS=Homo sapiens OX=9606 GN=HSPA9 PE=1 SV=3	Uniprot_Hum_Compl_20180406.fasta	73681.3	1	10	10	10	0.169	679
veh5_glygly	Exportin-T OS=Homo sapiens OX=9606 GN=XPOT PE=1 SV=2	Exportin-T OS=Homo sapiens OX=9606 GN=XPOT PE=1 SV=3	Uniprot_Hum_Compl_20180406.fasta	109967	1	9	9	9	0.112	962
veh5_glygly	Keratin, type II cytoskeletal 1 OS=Homo sapiens OX=9606 GN=KRT1 PE=1 SV=6	Keratin, type II cytoskeletal 1 OS=Homo sapiens OX=9606 GN=KRT1 PE=1 SV=7	Uniprot_Hum_Compl_20180406.fasta	66040.3	1	35	53	86	0.519	644
veh5_glygly	Glyceraldehyde-3-phosphate dehydrogenase OS=Homo sapiens OX=9606 GN=GAPDH PE=1 SV=3	Glyceraldehyde-3-phosphate dehydrogenase OS=Homo sapiens OX=9606 GN=GAPDH PE=1 SV=4	Uniprot_Hum_Compl_20180406.fasta	36053.4	1	13	16	20	0.537	335
veh5_glygly	Peptidyl-prolyl cis-trans isomerase A OS=Homo sapiens OX=9606 GN=PPIA PE=1 SV=2	Peptidyl-prolyl cis-trans isomerase A OS=Homo sapiens OX=9606 GN=PPIA PE=1 SV=3	Uniprot_Hum_Compl_20180406.fasta	18012.9	0.95	1	1	1	0.0848	165
veh5_glygly	Desmoplakin OS=Homo sapiens OX=9606 GN=DSP PE=1 SV=3	Desmoplakin OS=Homo sapiens OX=9606 GN=DSP PE=1 SV=4	Uniprot_Hum_Compl_20180406.fasta	331781	1	4	4	4	0.0153	2871
veh5_glygly	RNA-binding protein EWS OS=Homo sapiens OX=9606 GN=EWSR1 PE=1 SV=1	RNA-binding protein EWS OS=Homo sapiens OX=9606 GN=EWSR1 PE=1 SV=2	Uniprot_Hum_Compl_20180406.fasta	68478.4	1	7	8	8	0.137	656
veh5_glygly	Immunoglobulin gamma-1 heavy chain OS=Homo sapiens OX=9606 PE=1 SV=1	Immunoglobulin gamma-1 heavy chain OS=Homo sapiens OX=9606 PE=1 SV=2	Uniprot_Hum_Compl_20180406.fasta	49327.7	0.998	2	2	2	0.0334	449
veh5_glygly	Collagen alpha-2(I) chain OS=Homo sapiens OX=9606 GN=COL1A2 PE=1 SV=7	Collagen alpha-2(I) chain OS=Homo sapiens OX=9606 GN=COL1A2 PE=1 SV=8	Uniprot_Hum_Compl_20180406.fasta	129315	1	5	5	5	0.0417	1366
veh5_glygly	Ankycorbin OS=Homo sapiens OX=9606 GN=RAI14 PE=1 SV=2	Ankycorbin OS=Homo sapiens OX=9606 GN=RAI14 PE=1 SV=3	Uniprot_Hum_Compl_20180406.fasta	110043	1	42	54	57	0.477	980
veh5_glygly	Collagen alpha-1(I) chain OS=Homo sapiens OX=9606 GN=COL1A1 PE=1 SV=5	Collagen alpha-1(I) chain OS=Homo sapiens OX=9606 GN=COL1A1 PE=1 SV=6	Uniprot_Hum_Compl_20180406.fasta	138941	1	6	6	6	0.0649	1464
veh5_glygly	Arginine--tRNA ligase, cytoplasmic OS=Homo sapiens OX=9606 GN=RARS PE=1 SV=2	Arginine--tRNA ligase, cytoplasmic OS=Homo sapiens OX=9606 GN=RARS PE=1 SV=3	Uniprot_Hum_Compl_20180406.fasta	75382	1	19	20	20	0.344	660
veh5_glygly	Galectin-1 OS=Homo sapiens OX=9606 GN=LGALS1 PE=1 SV=2	Galectin-1 OS=Homo sapiens OX=9606 GN=LGALS1 PE=1 SV=3	Uniprot_Hum_Compl_20180406.fasta	14715.8	1	5	6	6	0.452	135
veh5_glygly	40S ribosomal protein S30 OS=Homo sapiens OX=9606 GN=FAU PE=1 SV=1	40S ribosomal protein S30 OS=Homo sapiens OX=9606 GN=FAU PE=1 SV=2	Uniprot_Hum_Compl_20180406.fasta	6647.9	0.684	1	1	1	0.169	59
veh5_glygly	Spectrin alpha chain, non-erythrocytic 1 OS=Homo sapiens OX=9606 GN=SPTAN1 PE=1 SV=3	Spectrin alpha chain, non-erythrocytic 1 OS=Homo sapiens OX=9606 GN=SPTAN1 PE=1 SV=4	Uniprot_Hum_Compl_20180406.fasta	284543	1	119	135	138	0.594	2472
veh5_glygly	60S ribosomal protein L14 OS=Homo sapiens OX=9606 GN=RPL14 PE=1 SV=4	60S ribosomal protein L14 OS=Homo sapiens OX=9606 GN=RPL14 PE=1 SV=5	Uniprot_Hum_Compl_20180406.fasta	23432.3	0.95	1	1	1	0.0558	215
veh5_glygly	Tubulin beta-3 chain OS=Homo sapiens OX=9606 GN=TUBB3 PE=1 SV=2	Tubulin beta-3 chain OS=Homo sapiens OX=9606 GN=TUBB3 PE=1 SV=3	Uniprot_Hum_Compl_20180406.fasta	50432.7	0.95	1	1	1	0.322	450
veh5_glygly	60S ribosomal protein L13 OS=Homo sapiens OX=9606 GN=RPL13 PE=1 SV=4	60S ribosomal protein L13 OS=Homo sapiens OX=9606 GN=RPL13 PE=1 SV=5	Uniprot_Hum_Compl_20180406.fasta	24262.2	0.95	1	1	1	0.0616	211
veh5_glygly	Protein-lysine 6-oxidase OS=Homo sapiens OX=9606 GN=LOX PE=1 SV=2	Protein-lysine 6-oxidase OS=Homo sapiens OX=9606 GN=LOX PE=1 SV=3	Uniprot_Hum_Compl_20180406.fasta	46944.2	1	2	2	2	0.048	417
veh5_glygly	60S ribosomal protein L37a OS=Homo sapiens OX=9606 GN=RPL37A PE=1 SV=2	60S ribosomal protein L37a OS=Homo sapiens OX=9606 GN=RPL37A PE=1 SV=3	Uniprot_Hum_Compl_20180406.fasta	10275.4	0.839	1	1	1	0.087	92
veh5_glygly	Eukaryotic translation elongation factor 1 epsilon-1 OS=Homo sapiens OX=9606 GN=EEF1E1 PE=1 SV=1	Eukaryotic translation elongation factor 1 epsilon-1 OS=Homo sapiens OX=9606 GN=EEF1E1 PE=1 SV=2	Uniprot_Hum_Compl_20180406.fasta	19811.2	1	3	3	3	0.27	174
veh5_glygly	Complement factor B OS=Homo sapiens OX=9606 GN=CFB PE=1 SV=2	Complement factor B OS=Homo sapiens OX=9606 GN=CFB PE=1 SV=3	Uniprot_Hum_Compl_20180406.fasta	85533.2	1	2	2	2	0.0563	764
veh5_glygly	Aldehyde dehydrogenase X, mitochondrial OS=Homo sapiens OX=9606 GN=ALDH1B1 PE=1 SV=3	Aldehyde dehydrogenase X, mitochondrial OS=Homo sapiens OX=9606 GN=ALDH1B1 PE=1 SV=4	Uniprot_Hum_Compl_20180406.fasta	57206.6	0.95	1	1	1	0.0271	517
veh5_glygly	Serine/threonine-protein phosphatase PP1-gamma catalytic subunit OS=Homo sapiens OX=9606 GN=PPP1CC PE=1 SV=1	Serine/threonine-protein phosphatase PP1-gamma catalytic subunit OS=Homo sapiens OX=9606 GN=PPP1CC PE=1 SV=2	Uniprot_Hum_Compl_20180406.fasta	36985.6	0.999	2	2	2	0.446	323
veh5_glygly	Cytospin-B OS=Homo sapiens OX=9606 GN=SPECC1 PE=1 SV=1	Cytospin-B OS=Homo sapiens OX=9606 GN=SPECC1 PE=1 SV=2	Uniprot_Hum_Compl_20180406.fasta	118588	1	9	10	11	0.121	1068
veh5_glygly	Desmoglein-1 OS=Homo sapiens OX=9606 GN=DSG1 PE=1 SV=2	Desmoglein-1 OS=Homo sapiens OX=9606 GN=DSG1 PE=1 SV=3	Uniprot_Hum_Compl_20180406.fasta	113749	0.532	1	1	1	0.0153	1049
veh5_glygly	Death-associated protein kinase 3 OS=Homo sapiens OX=9606 GN=DAPK3 PE=1 SV=1	Death-associated protein kinase 3 OS=Homo sapiens OX=9606 GN=DAPK3 PE=1 SV=2	Uniprot_Hum_Compl_20180406.fasta	52537.9	1	2	2	2	0.0441	454
veh5_glygly	60S ribosomal protein L36a-like OS=Homo sapiens OX=9606 GN=RPL36AL PE=1 SV=3	60S ribosomal protein L36a-like OS=Homo sapiens OX=9606 GN=RPL36AL PE=1 SV=4	Uniprot_Hum_Compl_20180406.fasta	12469.1	0.71	1	1	1	0.0849	106
veh5_glygly	Coatomer subunit alpha OS=Homo sapiens OX=9606 GN=COPA PE=1 SV=2	Coatomer subunit alpha OS=Homo sapiens OX=9606 GN=COPA PE=1 SV=3	Uniprot_Hum_Compl_20180406.fasta	138349	1	6	6	6	0.0556	1224
veh5_glygly	Keratin, type I cytoskeletal 9 OS=Homo sapiens OX=9606 GN=KRT9 PE=1 SV=3	Keratin, type I cytoskeletal 9 OS=Homo sapiens OX=9606 GN=KRT9 PE=1 SV=4	Uniprot_Hum_Compl_20180406.fasta	62065.9	1	28	44	61	0.568	623
veh5_glygly	Thrombospondin-1 OS=Homo sapiens OX=9606 GN=THBS1 PE=1 SV=2	Thrombospondin-1 OS=Homo sapiens OX=9606 GN=THBS1 PE=1 SV=3	Uniprot_Hum_Compl_20180406.fasta	129382	1	17	19	19	0.193	1170
veh5_glygly	Tubulin beta chain OS=Homo sapiens OX=9606 GN=TUBB PE=1 SV=2	Tubulin beta chain OS=Homo sapiens OX=9606 GN=TUBB PE=1 SV=3	Uniprot_Hum_Compl_20180406.fasta	49670.6	1	20	26	36	0.646	444
veh5_glygly	Aspartate--tRNA ligase, cytoplasmic OS=Homo sapiens OX=9606 GN=DARS PE=1 SV=2	Aspartate--tRNA ligase, cytoplasmic OS=Homo sapiens OX=9606 GN=DARS PE=1 SV=3	Uniprot_Hum_Compl_20180406.fasta	57136.7	1	16	16	16	0.369	501
veh5_glygly	Elongation factor 1-gamma OS=Homo sapiens OX=9606 GN=EEF1G PE=1 SV=3	Elongation factor 1-gamma OS=Homo sapiens OX=9606 GN=EEF1G PE=1 SV=4	Uniprot_Hum_Compl_20180406.fasta	50119.4	0.95	1	1	1	0.0229	437
veh5_glygly	Supervillin OS=Homo sapiens OX=9606 GN=SVIL PE=1 SV=2	Supervillin OS=Homo sapiens OX=9606 GN=SVIL PE=1 SV=3	Uniprot_Hum_Compl_20180406.fasta	247747	1	4	4	4	0.0226	2214
veh5_glygly	Coronin-1B OS=Homo sapiens OX=9606 GN=CORO1B PE=1 SV=1	Coronin-1B OS=Homo sapiens OX=9606 GN=CORO1B PE=1 SV=2	Uniprot_Hum_Compl_20180406.fasta	54234.9	1	8	8	8	0.168	489
veh5_glygly	Myosin regulatory light polypeptide 9 OS=Homo sapiens OX=9606 GN=MYL9 PE=1 SV=4	Myosin regulatory light polypeptide 9 OS=Homo sapiens OX=9606 GN=MYL9 PE=1 SV=5	Uniprot_Hum_Compl_20180406.fasta	19828.1	1	10	21	50	0.622	172
veh5_glygly	182 kDa tankyrase-1-binding protein OS=Homo sapiens OX=9606 GN=TNKS1BP1 PE=1 SV=4	183 kDa tankyrase-1-binding protein OS=Homo sapiens OX=9606 GN=TNKS1BP1 PE=1 SV=4	Uniprot_Hum_Compl_20180406.fasta	181795	1	2	2	2	0.0168	1729
veh5_glygly	EF-hand domain-containing protein D2 OS=Homo sapiens OX=9606 GN=EFHD2 PE=1 SV=1	EF-hand domain-containing protein D2 OS=Homo sapiens OX=9606 GN=EFHD2 PE=1 SV=2	Uniprot_Hum_Compl_20180406.fasta	26698.4	1	13	16	20	0.654	240
veh5_glygly	Cofilin-2 OS=Homo sapiens OX=9606 GN=CFL2 PE=1 SV=1	Cofilin-2 OS=Homo sapiens OX=9606 GN=CFL2 PE=1 SV=2	Uniprot_Hum_Compl_20180406.fasta	18737.3	1	3	4	5	0.44	166
veh5_glygly	Myosin-10 OS=Homo sapiens OX=9606 GN=MYH10 PE=1 SV=3	Myosin-10 OS=Homo sapiens OX=9606 GN=MYH10 PE=1 SV=4	Uniprot_Hum_Compl_20180406.fasta	229005	1	75	84	88	0.52	1976
veh5_glygly	Cofilin-1 OS=Homo sapiens OX=9606 GN=CFL1 PE=1 SV=3	Cofilin-1 OS=Homo sapiens OX=9606 GN=CFL1 PE=1 SV=4	Uniprot_Hum_Compl_20180406.fasta	18503.2	1	9	11	11	0.566	166
veh5_glygly	Actin filament-associated protein 1 OS=Homo sapiens OX=9606 GN=AFAP1 PE=1 SV=2	Actin filament-associated protein 1 OS=Homo sapiens OX=9606 GN=AFAP1 PE=1 SV=3	Uniprot_Hum_Compl_20180406.fasta	80726.7	1	5	5	5	0.089	730
veh5_glygly	Guanine nucleotide-binding protein G(I)/G(S)/G(T) subunit beta-2 OS=Homo sapiens OX=9606 GN=GNB2 PE=1 SV=3	Guanine nucleotide-binding protein G(I)/G(S)/G(T) subunit beta-2 OS=Homo sapiens OX=9606 GN=GNB2 PE=1 SV=4	Uniprot_Hum_Compl_20180406.fasta	37331.8	1	2	2	2	0.0618	340
veh5_glygly	Destrin OS=Homo sapiens OX=9606 GN=DSTN PE=1 SV=3	Destrin OS=Homo sapiens OX=9606 GN=DSTN PE=1 SV=4	Uniprot_Hum_Compl_20180406.fasta	18506.2	0.05	0	0	0	0	165
veh5_glygly	Tricarboxylate transport protein, mitochondrial OS=Homo sapiens OX=9606 GN=SLC25A1 PE=1 SV=2	Tricarboxylate transport protein, mitochondrial OS=Homo sapiens OX=9606 GN=SLC25A1 PE=1 SV=3	Uniprot_Hum_Compl_20180406.fasta	34013.2	0.998	2	2	2	0.074	311
veh5_glygly	Lysine--tRNA ligase OS=Homo sapiens OX=9606 GN=KARS PE=1 SV=3	Lysine--tRNA ligase OS=Homo sapiens OX=9606 GN=KARS PE=1 SV=4	Uniprot_Hum_Compl_20180406.fasta	68050.4	1	7	7	7	0.104	597
veh5_glygly	Keratin, type II cytoskeletal 6A OS=Homo sapiens OX=9606 GN=KRT6A PE=1 SV=3	Keratin, type II cytoskeletal 6A OS=Homo sapiens OX=9606 GN=KRT6A PE=1 SV=4	Uniprot_Hum_Compl_20180406.fasta	60046.4	1	2	2	2	0.168	564
veh5_glygly	D-3-phosphoglycerate dehydrogenase OS=Homo sapiens OX=9606 GN=PHGDH PE=1 SV=4	D-3-phosphoglycerate dehydrogenase OS=Homo sapiens OX=9606 GN=PHGDH PE=1 SV=5	Uniprot_Hum_Compl_20180406.fasta	56650.6	0.989	1	1	1	0.0225	533
veh5_glygly	Myeloid-associated differentiation marker OS=Homo sapiens OX=9606 GN=MYADM PE=1 SV=2	Myeloid-associated differentiation marker OS=Homo sapiens OX=9606 GN=MYADM PE=1 SV=3	Uniprot_Hum_Compl_20180406.fasta	35274.2	0.95	1	1	1	0.0714	322
veh5_glygly	Cytospin-A OS=Homo sapiens OX=9606 GN=SPECC1L PE=1 SV=2	Cytospin-A OS=Homo sapiens OX=9606 GN=SPECC1L PE=1 SV=3	Uniprot_Hum_Compl_20180406.fasta	124605	1	51	67	76	0.516	1117
veh5_glygly	RNA transcription, translation and transport factor protein OS=Homo sapiens OX=9606 GN=RTRAF PE=1 SV=1	RNA transcription, translation and transport factor protein OS=Homo sapiens OX=9606 GN=RTRAF PE=1 SV=2	Uniprot_Hum_Compl_20180406.fasta	28069.3	0.843	1	1	1	0.0656	244
veh5_glygly	Coatomer subunit beta OS=Homo sapiens OX=9606 GN=COPB1 PE=1 SV=3	Coatomer subunit beta OS=Homo sapiens OX=9606 GN=COPB1 PE=1 SV=4	Uniprot_Hum_Compl_20180406.fasta	107146	1	2	2	2	0.0336	953
veh5_glygly	Keratin, type I cytoskeletal 17 OS=Homo sapiens OX=9606 GN=KRT17 PE=1 SV=2	Keratin, type I cytoskeletal 17 OS=Homo sapiens OX=9606 GN=KRT17 PE=1 SV=3	Uniprot_Hum_Compl_20180406.fasta	48106.7	0.515	1	1	1	0.123	432
veh5_glygly	Keratin, type II cytoskeletal 78 OS=Homo sapiens OX=9606 GN=KRT78 PE=1 SV=2	Keratin, type II cytoskeletal 78 OS=Homo sapiens OX=9606 GN=KRT78 PE=1 SV=3	Uniprot_Hum_Compl_20180406.fasta	56866.4	0.95	1	1	1	0.0385	520
veh5_glygly	Actin, cytoplasmic 2 OS=Homo sapiens OX=9606 GN=ACTG1 PE=1 SV=1	Actin, cytoplasmic 2 OS=Homo sapiens OX=9606 GN=ACTG1 PE=1 SV=2	Uniprot_Hum_Compl_20180406.fasta	41793.9	1	28	76	426	0.811	375
veh5_glygly	CD59 glycoprotein OS=Homo sapiens OX=9606 GN=CD59 PE=1 SV=1	CD59 glycoprotein OS=Homo sapiens OX=9606 GN=CD59 PE=1 SV=2	Uniprot_Hum_Compl_20180406.fasta	14177.2	1	2	2	2	0.156	128
veh5_glygly	ADP-ribosylation factor 4 OS=Homo sapiens OX=9606 GN=ARF4 PE=1 SV=3	ADP-ribosylation factor 4 OS=Homo sapiens OX=9606 GN=ARF4 PE=1 SV=4	Uniprot_Hum_Compl_20180406.fasta	20511.6	1	6	6	7	0.339	180
veh5_glygly	Platelet-derived growth factor receptor beta OS=Homo sapiens OX=9606 GN=PDGFRB PE=1 SV=1	Platelet-derived growth factor receptor beta OS=Homo sapiens OX=9606 GN=PDGFRB PE=1 SV=2	Uniprot_Hum_Compl_20180406.fasta	123970	1	17	18	19	0.197	1106
veh5_glygly	60S ribosomal protein L17 OS=Homo sapiens OX=9606 GN=RPL17 PE=1 SV=3	60S ribosomal protein L17 OS=Homo sapiens OX=9606 GN=RPL17 PE=1 SV=4	Uniprot_Hum_Compl_20180406.fasta	21397.4	1	3	3	3	0.234	184
veh5_glygly	Tubulin beta-6 chain OS=Homo sapiens OX=9606 GN=TUBB6 PE=1 SV=1	Tubulin beta-6 chain OS=Homo sapiens OX=9606 GN=TUBB6 PE=1 SV=2	Uniprot_Hum_Compl_20180406.fasta	49857.2	1	6	7	8	0.379	446
veh5_glygly	Tropomyosin alpha-1 chain OS=Homo sapiens OX=9606 GN=TPM1 PE=1 SV=2	Tropomyosin alpha-1 chain OS=Homo sapiens OX=9606 GN=TPM1 PE=1 SV=3	Uniprot_Hum_Compl_20180406.fasta	32710	1	28	45	68	0.518	284
veh5_glygly	Filamin-B OS=Homo sapiens OX=9606 GN=FLNB PE=1 SV=2	Filamin-B OS=Homo sapiens OX=9606 GN=FLNB PE=1 SV=3	Uniprot_Hum_Compl_20180406.fasta	278159	1	37	40	40	0.209	2602
veh5_glygly	Synaptopodin-2 OS=Homo sapiens OX=9606 GN=SYNPO2 PE=1 SV=2	Synaptopodin-2 OS=Homo sapiens OX=9606 GN=SYNPO2 PE=1 SV=3	Uniprot_Hum_Compl_20180406.fasta	117514	1	3	3	3	0.0421	1093
veh5_glygly	40S ribosomal protein S10 OS=Homo sapiens OX=9606 GN=RPS10 PE=1 SV=1	40S ribosomal protein S10 OS=Homo sapiens OX=9606 GN=RPS10 PE=1 SV=2	Uniprot_Hum_Compl_20180406.fasta	18898.3	0.95	1	1	1	0.0545	165
veh5_glygly	60S ribosomal protein L23a OS=Homo sapiens OX=9606 GN=RPL23A PE=1 SV=1	60S ribosomal protein L23a OS=Homo sapiens OX=9606 GN=RPL23A PE=1 SV=2	Uniprot_Hum_Compl_20180406.fasta	17696.2	0.95	1	1	1	0.0833	156
veh5_glygly	F-actin-capping protein subunit alpha-1 OS=Homo sapiens OX=9606 GN=CAPZA1 PE=1 SV=3	F-actin-capping protein subunit alpha-1 OS=Homo sapiens OX=9606 GN=CAPZA1 PE=1 SV=4	Uniprot_Hum_Compl_20180406.fasta	32923.2	1	10	15	23	0.629	286
veh5_glygly	Pregnancy zone protein OS=Homo sapiens OX=9606 GN=PZP PE=1 SV=4	Pregnancy zone protein OS=Homo sapiens OX=9606 GN=PZP PE=1 SV=5	Uniprot_Hum_Compl_20180406.fasta	163862	0.276	1	1	1	0.0142	1482
veh5_glygly	Coronin-1C OS=Homo sapiens OX=9606 GN=CORO1C PE=1 SV=1	Coronin-1C OS=Homo sapiens OX=9606 GN=CORO1C PE=1 SV=2	Uniprot_Hum_Compl_20180406.fasta	53250.3	1	21	32	60	0.395	474
veh5_glygly	LIM and calponin homology domains-containing protein 1 OS=Homo sapiens OX=9606 GN=LIMCH1 PE=1 SV=4	LIM and calponin homology domains-containing protein 1 OS=Homo sapiens OX=9606 GN=LIMCH1 PE=1 SV=5	Uniprot_Hum_Compl_20180406.fasta	121870	1	2	2	2	0.0222	1083
veh5_glygly	Complement C4-A OS=Homo sapiens OX=9606 GN=C4A PE=1 SV=2	Complement C4-A OS=Homo sapiens OX=9606 GN=C4A PE=1 SV=3	Uniprot_Hum_Compl_20180406.fasta	192787	1	3	3	3	0.0356	1744
veh5_glygly	Pyruvate kinase PKM OS=Homo sapiens OX=9606 GN=PKM PE=1 SV=4	Pyruvate kinase PKM OS=Homo sapiens OX=9606 GN=PKM PE=1 SV=5	Uniprot_Hum_Compl_20180406.fasta	57937.5	1	4	4	4	0.115	531
veh5_glygly	Importin-5 OS=Homo sapiens OX=9606 GN=IPO5 PE=1 SV=4	Importin-5 OS=Homo sapiens OX=9606 GN=IPO5 PE=1 SV=5	Uniprot_Hum_Compl_20180406.fasta	123632	0.13	0	0	0	0	1097
veh5_glygly	60S ribosomal protein L35a OS=Homo sapiens OX=9606 GN=RPL35A PE=1 SV=2	60S ribosomal protein L35a OS=Homo sapiens OX=9606 GN=RPL35A PE=1 SV=3	Uniprot_Hum_Compl_20180406.fasta	12538.1	0.237	1	1	1	0.0818	110
veh5_glygly	Nucleolin OS=Homo sapiens OX=9606 GN=NCL PE=1 SV=3	Nucleolin OS=Homo sapiens OX=9606 GN=NCL PE=1 SV=4	Uniprot_Hum_Compl_20180406.fasta	76615.9	0.825	1	1	1	0.0127	710
veh5_glygly	Keratin, type II cytoskeletal 7 OS=Homo sapiens OX=9606 GN=KRT7 PE=1 SV=5	Keratin, type II cytoskeletal 7 OS=Homo sapiens OX=9606 GN=KRT7 PE=1 SV=6	Uniprot_Hum_Compl_20180406.fasta	51387.3	1	12	13	13	0.303	469
veh5_glygly	DNA-dependent protein kinase catalytic subunit OS=Homo sapiens OX=9606 GN=PRKDC PE=1 SV=3	DNA-dependent protein kinase catalytic subunit OS=Homo sapiens OX=9606 GN=PRKDC PE=1 SV=4	Uniprot_Hum_Compl_20180406.fasta	469096	1	32	32	32	0.0887	4128
veh5_glygly	Unconventional myosin-Ib OS=Homo sapiens OX=9606 GN=MYO1B PE=1 SV=3	Unconventional myosin-Ib OS=Homo sapiens OX=9606 GN=MYO1B PE=1 SV=4	Uniprot_Hum_Compl_20180406.fasta	131991	1	48	73	105	0.471	1136
veh5_glygly	Myosin light chain kinase, smooth muscle OS=Homo sapiens OX=9606 GN=MYLK PE=1 SV=4	Myosin light chain kinase, smooth muscle OS=Homo sapiens OX=9606 GN=MYLK PE=1 SV=5	Uniprot_Hum_Compl_20180406.fasta	210713	1	35	38	42	0.253	1914
veh5_glygly	40S ribosomal protein S2 OS=Homo sapiens OX=9606 GN=RPS2 PE=1 SV=2	40S ribosomal protein S2 OS=Homo sapiens OX=9606 GN=RPS2 PE=1 SV=3	Uniprot_Hum_Compl_20180406.fasta	31325.2	1	2	2	2	0.0614	293
veh5_glygly	Isoleucine--tRNA ligase, cytoplasmic OS=Homo sapiens OX=9606 GN=IARS PE=1 SV=2	Isoleucine--tRNA ligase, cytoplasmic OS=Homo sapiens OX=9606 GN=IARS PE=1 SV=3	Uniprot_Hum_Compl_20180406.fasta	144502	1	41	48	49	0.402	1262
veh5_glygly	Actin-related protein 2/3 complex subunit 2 OS=Homo sapiens OX=9606 GN=ARPC2 PE=1 SV=1	Actin-related protein 2/3 complex subunit 2 OS=Homo sapiens OX=9606 GN=ARPC2 PE=1 SV=2	Uniprot_Hum_Compl_20180406.fasta	34333.7	1	12	15	15	0.41	300
veh5_glygly	Coatomer subunit epsilon OS=Homo sapiens OX=9606 GN=COPE PE=1 SV=3	Coatomer subunit epsilon OS=Homo sapiens OX=9606 GN=COPE PE=1 SV=4	Uniprot_Hum_Compl_20180406.fasta	34482.9	1	1	1	1	0.0649	308
veh5_glygly	Splicing factor, proline- and glutamine-rich OS=Homo sapiens OX=9606 GN=SFPQ PE=1 SV=2	Splicing factor, proline- and glutamine-rich OS=Homo sapiens OX=9606 GN=SFPQ PE=1 SV=3	Uniprot_Hum_Compl_20180406.fasta	76149.5	1	3	3	3	0.0523	707
veh5_glygly	60S ribosomal protein L12 OS=Homo sapiens OX=9606 GN=RPL12 PE=1 SV=1	60S ribosomal protein L12 OS=Homo sapiens OX=9606 GN=RPL12 PE=1 SV=2	Uniprot_Hum_Compl_20180406.fasta	17819.1	1	3	3	3	0.285	165
veh5_glygly	Apolipoprotein B-100 OS=Homo sapiens OX=9606 GN=APOB PE=1 SV=2	Apolipoprotein B-100 OS=Homo sapiens OX=9606 GN=APOB PE=1 SV=3	Uniprot_Hum_Compl_20180406.fasta	515615	0.581	1	1	1	0.00329	4563
veh5_glygly	TRIO and F-actin-binding protein OS=Homo sapiens OX=9606 GN=TRIOBP PE=1 SV=3	TRIO and F-actin-binding protein OS=Homo sapiens OX=9606 GN=TRIOBP PE=1 SV=4	Uniprot_Hum_Compl_20180406.fasta	261374	0.95	1	1	1	0.00888	2365
veh5_glygly	Inter-alpha-trypsin inhibitor heavy chain H1 OS=Homo sapiens OX=9606 GN=ITIH1 PE=1 SV=3	Inter-alpha-trypsin inhibitor heavy chain H1 OS=Homo sapiens OX=9606 GN=ITIH1 PE=1 SV=4	Uniprot_Hum_Compl_20180406.fasta	101390	0.95	1	1	1	0.0231	911
veh5_glygly	Tropomyosin beta chain OS=Homo sapiens OX=9606 GN=TPM2 PE=1 SV=1	Tropomyosin beta chain OS=Homo sapiens OX=9606 GN=TPM2 PE=1 SV=2	Uniprot_Hum_Compl_20180406.fasta	32851.7	1	11	16	22	0.525	284
veh5_glygly	Heterogeneous nuclear ribonucleoprotein M OS=Homo sapiens OX=9606 GN=HNRNPM PE=1 SV=3	Heterogeneous nuclear ribonucleoprotein M OS=Homo sapiens OX=9606 GN=HNRNPM PE=1 SV=4	Uniprot_Hum_Compl_20180406.fasta	77517.3	1	5	5	5	0.0712	730
veh5_glygly	Nexilin OS=Homo sapiens OX=9606 GN=NEXN PE=1 SV=1	Nexilin OS=Homo sapiens OX=9606 GN=NEXN PE=1 SV=2	Uniprot_Hum_Compl_20180406.fasta	80660.4	1	27	33	38	0.382	675
veh5_glygly	Filamin-C OS=Homo sapiens OX=9606 GN=FLNC PE=1 SV=3	Filamin-C OS=Homo sapiens OX=9606 GN=FLNC PE=1 SV=4	Uniprot_Hum_Compl_20180406.fasta	291015	1	6	6	6	0.0708	2725
Ig1_glygly	Unconventional myosin-VI OS=Homo sapiens OX=9606 GN=MYO6 PE=1 SV=4	Unconventional myosin-VI OS=Homo sapiens OX=9606 GN=MYO6 PE=1 SV=5	Uniprot_Hum_Compl_20180406.fasta	149697	1	41	43	43	0.399	1294
Ig1_glygly	Prelamin-A/C OS=Homo sapiens OX=9606 GN=LMNA PE=1 SV=1	Prelamin-A/C OS=Homo sapiens OX=9606 GN=LMNA PE=1 SV=2	Uniprot_Hum_Compl_20180406.fasta	74140.7	1	2	2	2	0.0346	664
Ig1_glygly	Heterogeneous nuclear ribonucleoprotein A1 OS=Homo sapiens OX=9606 GN=HNRNPA1 PE=1 SV=5	Heterogeneous nuclear ribonucleoprotein A1 OS=Homo sapiens OX=9606 GN=HNRNPA1 PE=1 SV=6	Uniprot_Hum_Compl_20180406.fasta	38747	1	5	6	6	0.183	372
Ig1_glygly	HEAT repeat-containing protein 1 OS=Homo sapiens OX=9606 GN=HEATR1 PE=1 SV=3	HEAT repeat-containing protein 1 OS=Homo sapiens OX=9606 GN=HEATR1 PE=1 SV=4		0	0.878	0	0	0	0
Ig1_glygly	F-actin-capping protein subunit alpha-2 OS=Homo sapiens OX=9606 GN=CAPZA2 PE=1 SV=3	F-actin-capping protein subunit alpha-2 OS=Homo sapiens OX=9606 GN=CAPZA2 PE=1 SV=4	Uniprot_Hum_Compl_20180406.fasta	32949.2	1	10	15	20	0.538	286
Ig1_glygly	Myosin-14 OS=Homo sapiens OX=9606 GN=MYH14 PE=1 SV=2	Myosin-14 OS=Homo sapiens OX=9606 GN=MYH14 PE=1 SV=3	Uniprot_Hum_Compl_20180406.fasta	227873	0.996	2	3	5	0.0586	1995
Ig1_glygly	A-kinase anchor protein 2 OS=Homo sapiens OX=9606 GN=AKAP2 PE=1 SV=3	A-kinase anchor protein 2 OS=Homo sapiens OX=9606 GN=AKAP2 PE=1 SV=4	Uniprot_Hum_Compl_20180406.fasta	94660.9	1	11	12	12	0.172	859
Ig1_glygly	Procollagen-lysine,2-oxoglutarate 5-dioxygenase 2 OS=Homo sapiens OX=9606 GN=PLOD2 PE=1 SV=2	Procollagen-lysine,2-oxoglutarate 5-dioxygenase 2 OS=Homo sapiens OX=9606 GN=PLOD2 PE=1 SV=3	Uniprot_Hum_Compl_20180406.fasta	84687.4	1	2	2	2	0.0312	737
Ig1_glygly	60S ribosomal protein L3 OS=Homo sapiens OX=9606 GN=RPL3 PE=1 SV=2	60S ribosomal protein L3 OS=Homo sapiens OX=9606 GN=RPL3 PE=1 SV=3	Uniprot_Hum_Compl_20180406.fasta	46109.5	1	9	11	12	0.231	403
Ig1_glygly	Caveolin-1 OS=Homo sapiens OX=9606 GN=CAV1 PE=1 SV=4	Caveolin-1 OS=Homo sapiens OX=9606 GN=CAV1 PE=1 SV=5	Uniprot_Hum_Compl_20180406.fasta	20472.2	0.839	1	1	1	0.0449	178
Ig1_glygly	Acyl-coenzyme A thioesterase 9, mitochondrial OS=Homo sapiens OX=9606 GN=ACOT9 PE=1 SV=2	Acyl-coenzyme A thioesterase 9, mitochondrial OS=Homo sapiens OX=9606 GN=ACOT9 PE=1 SV=3	Uniprot_Hum_Compl_20180406.fasta	49902.5	0.571	1	1	1	0.0182	439
Ig1_glygly	Importin-7 OS=Homo sapiens OX=9606 GN=IPO7 PE=1 SV=1	Importin-7 OS=Homo sapiens OX=9606 GN=IPO7 PE=1 SV=2	Uniprot_Hum_Compl_20180406.fasta	119520	1	4	4	4	0.0511	1038
Ig1_glygly	Voltage-dependent anion-selective channel protein 2 OS=Homo sapiens OX=9606 GN=VDAC2 PE=1 SV=2	Voltage-dependent anion-selective channel protein 2 OS=Homo sapiens OX=9606 GN=VDAC2 PE=1 SV=3	Uniprot_Hum_Compl_20180406.fasta	31567.3	0.95	1	1	1	0.0408	294
Ig1_glygly	Junction plakoglobin OS=Homo sapiens OX=9606 GN=JUP PE=1 SV=3	Junction plakoglobin OS=Homo sapiens OX=9606 GN=JUP PE=1 SV=4	Uniprot_Hum_Compl_20180406.fasta	81745.9	0.056	0	0	0	0	745
Ig1_glygly	40S ribosomal protein S4, X isoform OS=Homo sapiens OX=9606 GN=RPS4X PE=1 SV=2	40S ribosomal protein S4, X isoform OS=Homo sapiens OX=9606 GN=RPS4X PE=1 SV=3	Uniprot_Hum_Compl_20180406.fasta	29599.3	1	13	14	15	0.468	263
Ig1_glygly	Myosin phosphatase Rho-interacting protein OS=Homo sapiens OX=9606 GN=MPRIP PE=1 SV=3	Myosin phosphatase Rho-interacting protein OS=Homo sapiens OX=9606 GN=MPRIP PE=1 SV=4	Uniprot_Hum_Compl_20180406.fasta	116536	1	48	66	80	0.597	1025
Ig1_glygly	Unconventional myosin-Id OS=Homo sapiens OX=9606 GN=MYO1D PE=1 SV=2	Unconventional myosin-Id OS=Homo sapiens OX=9606 GN=MYO1D PE=1 SV=3	Uniprot_Hum_Compl_20180406.fasta	116206	1	53	62	71	0.559	1006
Ig1_glygly	Transmembrane protein 33 OS=Homo sapiens OX=9606 GN=TMEM33 PE=1 SV=2	Transmembrane protein 33 OS=Homo sapiens OX=9606 GN=TMEM33 PE=1 SV=3	Uniprot_Hum_Compl_20180406.fasta	27979.7	1	2	2	2	0.0891	247
Ig1_glygly	Unconventional myosin-Ic OS=Homo sapiens OX=9606 GN=MYO1C PE=1 SV=4	Unconventional myosin-Ic OS=Homo sapiens OX=9606 GN=MYO1C PE=1 SV=5	Uniprot_Hum_Compl_20180406.fasta	121685	1	51	78	129	0.516	1063
Ig1_glygly	Coatomer subunit beta' OS=Homo sapiens OX=9606 GN=COPB2 PE=1 SV=2	Coatomer subunit beta' OS=Homo sapiens OX=9606 GN=COPB2 PE=1 SV=3	Uniprot_Hum_Compl_20180406.fasta	102489	1	3	3	3	0.053	906
Ig1_glygly	40S ribosomal protein S3 OS=Homo sapiens OX=9606 GN=RPS3 PE=1 SV=2	40S ribosomal protein S3 OS=Homo sapiens OX=9606 GN=RPS3 PE=1 SV=3	Uniprot_Hum_Compl_20180406.fasta	26688.6	1	11	11	14	0.568	243
Ig1_glygly	Plastin-3 OS=Homo sapiens OX=9606 GN=PLS3 PE=1 SV=4	Plastin-3 OS=Homo sapiens OX=9606 GN=PLS3 PE=1 SV=5	Uniprot_Hum_Compl_20180406.fasta	70813.9	0.321	1	1	1	0.0111	630
Ig1_glygly	Immunoglobulin gamma-1 heavy chain OS=Homo sapiens OX=9606 PE=1 SV=1	Immunoglobulin gamma-1 heavy chain OS=Homo sapiens OX=9606 PE=1 SV=2	Uniprot_Hum_Compl_20180406.fasta	49327.7	0.083	0	0	0	0	449
Ig1_glygly	Mitochondrial 10-formyltetrahydrofolate dehydrogenase OS=Homo sapiens OX=9606 GN=ALDH1L2 PE=1 SV=2	Mitochondrial 10-formyltetrahydrofolate dehydrogenase OS=Homo sapiens OX=9606 GN=ALDH1L2 PE=1 SV=3	Uniprot_Hum_Compl_20180406.fasta	101748	1	2	2	2	0.0358	923
Ig1_glygly	Signal transducer and activator of transcription 1-alpha/beta OS=Homo sapiens OX=9606 GN=STAT1 PE=1 SV=2	Signal transducer and activator of transcription 1-alpha/beta OS=Homo sapiens OX=9606 GN=STAT1 PE=1 SV=3	Uniprot_Hum_Compl_20180406.fasta	87336.9	1	8	8	8	0.141	750
Ig1_glygly	Dynein light chain 1, cytoplasmic OS=Homo sapiens OX=9606 GN=DYNLL1 PE=1 SV=1	Dynein light chain 1, cytoplasmic OS=Homo sapiens OX=9606 GN=DYNLL1 PE=1 SV=2	Uniprot_Hum_Compl_20180406.fasta	10366.1	0.999	1	1	1	0.247	89
Ig1_glygly	Thyroid hormone receptor beta OS=Homo sapiens OX=9606 GN=THRB PE=1 SV=2	Thyroid hormone receptor beta OS=Homo sapiens OX=9606 GN=THRB PE=1 SV=3	Uniprot_Hum_Compl_20180406.fasta	52788.2	0.444	1	1	1	0.0217	461
Ig1_glygly	Actin-related protein 2/3 complex subunit 3 OS=Homo sapiens OX=9606 GN=ARPC3 PE=1 SV=3	Actin-related protein 2/3 complex subunit 3 OS=Homo sapiens OX=9606 GN=ARPC3 PE=1 SV=4	Uniprot_Hum_Compl_20180406.fasta	20547.8	1	6	7	8	0.292	178
Ig1_glygly	Collagen alpha-1(III) chain OS=Homo sapiens OX=9606 GN=COL3A1 PE=1 SV=4	Collagen alpha-1(III) chain OS=Homo sapiens OX=9606 GN=COL3A1 PE=1 SV=5	Uniprot_Hum_Compl_20180406.fasta	138565	1	4	4	4	0.0334	1466
Ig1_glygly	Atlastin-3 OS=Homo sapiens OX=9606 GN=ATL3 PE=1 SV=1	Atlastin-3 OS=Homo sapiens OX=9606 GN=ATL3 PE=1 SV=2	Uniprot_Hum_Compl_20180406.fasta	60543.2	1	2	2	2	0.0351	541
Ig1_glygly	Phostensin OS=Homo sapiens OX=9606 GN=PPP1R18 PE=1 SV=1	Phostensin OS=Homo sapiens OX=9606 GN=PPP1R18 PE=1 SV=2	Uniprot_Hum_Compl_20180406.fasta	67942.8	1	2	2	2	0.044	613
Ig1_glygly	Endoplasmic reticulum chaperone BiP OS=Homo sapiens OX=9606 GN=HSPA5 PE=1 SV=2	Endoplasmic reticulum chaperone BiP OS=Homo sapiens OX=9606 GN=HSPA5 PE=1 SV=3	Uniprot_Hum_Compl_20180406.fasta	72334.7	1	18	21	22	0.294	654
Ig1_glygly	Serine protease 23 OS=Homo sapiens OX=9606 GN=PRSS23 PE=1 SV=1	Serine protease 23 OS=Homo sapiens OX=9606 GN=PRSS23 PE=1 SV=2	Uniprot_Hum_Compl_20180406.fasta	43002.4	1	4	4	4	0.136	383
Ig1_glygly	Tenascin OS=Homo sapiens OX=9606 GN=TNC PE=1 SV=3	Tenascin OS=Homo sapiens OX=9606 GN=TNC PE=1 SV=4	Uniprot_Hum_Compl_20180406.fasta	240850	1	2	2	2	0.0104	2201
Ig1_glygly	Exportin-1 OS=Homo sapiens OX=9606 GN=XPO1 PE=1 SV=1	Exportin-1 OS=Homo sapiens OX=9606 GN=XPO1 PE=1 SV=2	Uniprot_Hum_Compl_20180406.fasta	123389	1	2	2	2	0.0243	1071
Ig1_glygly	Tropomyosin alpha-4 chain OS=Homo sapiens OX=9606 GN=TPM4 PE=1 SV=3	Tropomyosin alpha-4 chain OS=Homo sapiens OX=9606 GN=TPM4 PE=1 SV=4	Uniprot_Hum_Compl_20180406.fasta	28522.4	1	10	15	16	0.552	248
Ig1_glygly	Erlin-1 OS=Homo sapiens OX=9606 GN=ERLIN1 PE=1 SV=1	Erlin-1 OS=Homo sapiens OX=9606 GN=ERLIN1 PE=1 SV=2	Uniprot_Hum_Compl_20180406.fasta	38926.7	1	2	2	2	0.159	346
Ig1_glygly	40S ribosomal protein S14 OS=Homo sapiens OX=9606 GN=RPS14 PE=1 SV=3	40S ribosomal protein S14 OS=Homo sapiens OX=9606 GN=RPS14 PE=1 SV=4	Uniprot_Hum_Compl_20180406.fasta	16272.9	1	5	6	6	0.305	151
Ig1_glygly	40S ribosomal protein S13 OS=Homo sapiens OX=9606 GN=RPS13 PE=1 SV=2	40S ribosomal protein S13 OS=Homo sapiens OX=9606 GN=RPS13 PE=1 SV=3	Uniprot_Hum_Compl_20180406.fasta	17223.3	1	4	5	5	0.252	151
Ig1_glygly	Tubulin beta-4B chain OS=Homo sapiens OX=9606 GN=TUBB4B PE=1 SV=1	Tubulin beta-4B chain OS=Homo sapiens OX=9606 GN=TUBB4B PE=1 SV=2	Uniprot_Hum_Compl_20180406.fasta	49830.7	1	4	5	6	0.665	445
Ig1_glygly	Heterogeneous nuclear ribonucleoprotein A3 OS=Homo sapiens OX=9606 GN=HNRNPA3 PE=1 SV=2	Heterogeneous nuclear ribonucleoprotein A3 OS=Homo sapiens OX=9606 GN=HNRNPA3 PE=1 SV=3	Uniprot_Hum_Compl_20180406.fasta	39595.1	1	3	3	3	0.111	378
Ig1_glygly	Probable ATP-dependent RNA helicase DDX5 OS=Homo sapiens OX=9606 GN=DDX5 PE=1 SV=1	Probable ATP-dependent RNA helicase DDX5 OS=Homo sapiens OX=9606 GN=DDX5 PE=1 SV=2	Uniprot_Hum_Compl_20180406.fasta	69149.7	0.701	1	1	1	0.0309	614
Ig1_glygly	60S ribosomal protein L22 OS=Homo sapiens OX=9606 GN=RPL22 PE=1 SV=2	60S ribosomal protein L22 OS=Homo sapiens OX=9606 GN=RPL22 PE=1 SV=3	Uniprot_Hum_Compl_20180406.fasta	14787.3	0.95	1	1	1	0.102	128
Ig1_glygly	Alpha-actinin-2 OS=Homo sapiens OX=9606 GN=ACTN2 PE=1 SV=1	Alpha-actinin-2 OS=Homo sapiens OX=9606 GN=ACTN2 PE=1 SV=2	Uniprot_Hum_Compl_20180406.fasta	103858	1	2	2	2	0.189	894
Ig1_glygly	60S ribosomal protein L21 OS=Homo sapiens OX=9606 GN=RPL21 PE=1 SV=2	60S ribosomal protein L21 OS=Homo sapiens OX=9606 GN=RPL21 PE=1 SV=3	Uniprot_Hum_Compl_20180406.fasta	18565	1	3	4	4	0.231	160
Ig1_glygly	Actin-related protein 3 OS=Homo sapiens OX=9606 GN=ACTR3 PE=1 SV=3	Actin-related protein 3 OS=Homo sapiens OX=9606 GN=ACTR3 PE=1 SV=4	Uniprot_Hum_Compl_20180406.fasta	47371.9	1	19	23	31	0.569	418
Ig1_glygly	Alpha-actinin-1 OS=Homo sapiens OX=9606 GN=ACTN1 PE=1 SV=2	Alpha-actinin-1 OS=Homo sapiens OX=9606 GN=ACTN1 PE=1 SV=3	Uniprot_Hum_Compl_20180406.fasta	103061	1	37	61	81	0.689	892
Ig1_glygly	60S ribosomal protein L4 OS=Homo sapiens OX=9606 GN=RPL4 PE=1 SV=5	60S ribosomal protein L4 OS=Homo sapiens OX=9606 GN=RPL4 PE=1 SV=6	Uniprot_Hum_Compl_20180406.fasta	47699.1	1	15	18	19	0.396	427
Ig1_glygly	Coatomer subunit gamma-1 OS=Homo sapiens OX=9606 GN=COPG1 PE=1 SV=1	Coatomer subunit gamma-1 OS=Homo sapiens OX=9606 GN=COPG1 PE=1 SV=2	Uniprot_Hum_Compl_20180406.fasta	97719.4	1	5	5	5	0.0767	874
Ig1_glygly	Protein flightless-1 homolog OS=Homo sapiens OX=9606 GN=FLII PE=1 SV=2	Protein flightless-1 homolog OS=Homo sapiens OX=9606 GN=FLII PE=1 SV=3	Uniprot_Hum_Compl_20180406.fasta	144755	1	27	28	28	0.275	1269
Ig1_glygly	Myosin regulatory light chain 12A OS=Homo sapiens OX=9606 GN=MYL12A PE=1 SV=2	Myosin regulatory light chain 12A OS=Homo sapiens OX=9606 GN=MYL12A PE=1 SV=3	Uniprot_Hum_Compl_20180406.fasta	19780.3	1	5	10	56	0.632	172
Ig1_glygly	PDZ and LIM domain protein 5 OS=Homo sapiens OX=9606 GN=PDLIM5 PE=1 SV=5	PDZ and LIM domain protein 5 OS=Homo sapiens OX=9606 GN=PDLIM5 PE=1 SV=6	Uniprot_Hum_Compl_20180406.fasta	63944	0.95	1	1	1	0.0151	596
Ig1_glygly	PDZ and LIM domain protein 4 OS=Homo sapiens OX=9606 GN=PDLIM4 PE=1 SV=2	PDZ and LIM domain protein 4 OS=Homo sapiens OX=9606 GN=PDLIM4 PE=1 SV=3	Uniprot_Hum_Compl_20180406.fasta	35398.2	0.998	1	1	1	0.0303	330
Ig1_glygly	Translocator protein OS=Homo sapiens OX=9606 GN=TSPO PE=1 SV=3	Translocator protein OS=Homo sapiens OX=9606 GN=TSPO PE=1 SV=4	Uniprot_Hum_Compl_20180406.fasta	18828.1	0.187	0	0	0	0	169
Ig1_glygly	ATP synthase subunit alpha, mitochondrial OS=Homo sapiens OX=9606 GN=ATP5F1A PE=1 SV=1	ATP synthase subunit alpha, mitochondrial OS=Homo sapiens OX=9606 GN=ATP5F1A PE=1 SV=2	Uniprot_Hum_Compl_20180406.fasta	59752.1	1	4	5	5	0.116	553
Ig1_glygly	Glutamine--tRNA ligase OS=Homo sapiens OX=9606 GN=QARS PE=1 SV=1	Glutamine--tRNA ligase OS=Homo sapiens OX=9606 GN=QARS PE=1 SV=2	Uniprot_Hum_Compl_20180406.fasta	87799.9	0.645	1	1	1	0.0129	775
Ig1_glygly	Ras GTPase-activating-like protein IQGAP1 OS=Homo sapiens OX=9606 GN=IQGAP1 PE=1 SV=1	Ras GTPase-activating-like protein IQGAP1 OS=Homo sapiens OX=9606 GN=IQGAP1 PE=1 SV=2	Uniprot_Hum_Compl_20180406.fasta	189259	1	19	19	19	0.165	1657
Ig1_glygly	40S ribosomal protein S16 OS=Homo sapiens OX=9606 GN=RPS16 PE=1 SV=2	40S ribosomal protein S16 OS=Homo sapiens OX=9606 GN=RPS16 PE=1 SV=3	Uniprot_Hum_Compl_20180406.fasta	16445.9	1	8	9	10	0.459	146
Ig1_glygly	40S ribosomal protein S5 OS=Homo sapiens OX=9606 GN=RPS5 PE=1 SV=4	40S ribosomal protein S5 OS=Homo sapiens OX=9606 GN=RPS5 PE=1 SV=5	Uniprot_Hum_Compl_20180406.fasta	22877	0.067	0	0	0	0	204
Ig1_glygly	Myosin-9 OS=Homo sapiens OX=9606 GN=MYH9 PE=1 SV=4	Myosin-9 OS=Homo sapiens OX=9606 GN=MYH9 PE=1 SV=5	Uniprot_Hum_Compl_20180406.fasta	226538	1	197	499	1734	0.719	1960
Ig1_glygly	Actin-related protein 2/3 complex subunit 5 OS=Homo sapiens OX=9606 GN=ARPC5 PE=1 SV=3	Actin-related protein 2/3 complex subunit 5 OS=Homo sapiens OX=9606 GN=ARPC5 PE=1 SV=4	Uniprot_Hum_Compl_20180406.fasta	16320.6	1	5	6	7	0.49	151
Ig1_glygly	Actin-related protein 2/3 complex subunit 4 OS=Homo sapiens OX=9606 GN=ARPC4 PE=1 SV=3	Actin-related protein 2/3 complex subunit 4 OS=Homo sapiens OX=9606 GN=ARPC4 PE=1 SV=4	Uniprot_Hum_Compl_20180406.fasta	19667.4	1	2	2	2	0.0952	168
Ig1_glygly	60S ribosomal protein L30 OS=Homo sapiens OX=9606 GN=RPL30 PE=1 SV=2	60S ribosomal protein L30 OS=Homo sapiens OX=9606 GN=RPL30 PE=1 SV=3	Uniprot_Hum_Compl_20180406.fasta	12784.7	1	5	7	7	0.487	115
Ig1_glygly	Heterogeneous nuclear ribonucleoprotein Q OS=Homo sapiens OX=9606 GN=SYNCRIP PE=1 SV=2	Heterogeneous nuclear ribonucleoprotein Q OS=Homo sapiens OX=9606 GN=SYNCRIP PE=1 SV=3	Uniprot_Hum_Compl_20180406.fasta	69603.5	1	4	4	4	0.0706	623
Ig1_glygly	Ras-related protein Rab-32 OS=Homo sapiens OX=9606 GN=RAB32 PE=1 SV=3	Ras-related protein Rab-32 OS=Homo sapiens OX=9606 GN=RAB32 PE=1 SV=4	Uniprot_Hum_Compl_20180406.fasta	24997.4	0.124	0	0	0	0	225
Ig1_glygly	Keratin, type I cytoskeletal 10 OS=Homo sapiens OX=9606 GN=KRT10 PE=1 SV=6	Keratin, type I cytoskeletal 10 OS=Homo sapiens OX=9606 GN=KRT10 PE=1 SV=7	Uniprot_Hum_Compl_20180406.fasta	58828.8	1	25	34	38	0.485	584
Ig1_glygly	40S ribosomal protein S15 OS=Homo sapiens OX=9606 GN=RPS15 PE=1 SV=2	40S ribosomal protein S15 OS=Homo sapiens OX=9606 GN=RPS15 PE=1 SV=3	Uniprot_Hum_Compl_20180406.fasta	17040.8	1	3	3	3	0.221	145
Ig1_glygly	Thioredoxin OS=Homo sapiens OX=9606 GN=TXN PE=1 SV=3	Thioredoxin OS=Homo sapiens OX=9606 GN=TXN PE=1 SV=4	Uniprot_Hum_Compl_20180406.fasta	11737.3	0.95	1	1	1	0.124	105
Ig1_glygly	ADP/ATP translocase 3 OS=Homo sapiens OX=9606 GN=SLC25A6 PE=1 SV=4	ADP/ATP translocase 3 OS=Homo sapiens OX=9606 GN=SLC25A6 PE=1 SV=5	Uniprot_Hum_Compl_20180406.fasta	32867.1	1	2	2	2	0.329	298
Ig1_glygly	60S ribosomal protein L23 OS=Homo sapiens OX=9606 GN=RPL23 PE=1 SV=1	60S ribosomal protein L23 OS=Homo sapiens OX=9606 GN=RPL23 PE=1 SV=2	Uniprot_Hum_Compl_20180406.fasta	14865.9	1	4	5	5	0.379	140
Ig1_glygly	Sarcoplasmic/endoplasmic reticulum calcium ATPase 2 OS=Homo sapiens OX=9606 GN=ATP2A2 PE=1 SV=1	Sarcoplasmic/endoplasmic reticulum calcium ATPase 2 OS=Homo sapiens OX=9606 GN=ATP2A2 PE=1 SV=2	Uniprot_Hum_Compl_20180406.fasta	114759	1	4	4	4	0.0451	1042
Ig1_glygly	60S ribosomal protein L6 OS=Homo sapiens OX=9606 GN=RPL6 PE=1 SV=3	60S ribosomal protein L6 OS=Homo sapiens OX=9606 GN=RPL6 PE=1 SV=4	Uniprot_Hum_Compl_20180406.fasta	32729.3	1	5	6	6	0.208	288
Ig1_glygly	40S ribosomal protein S15a OS=Homo sapiens OX=9606 GN=RPS15A PE=1 SV=2	40S ribosomal protein S15a OS=Homo sapiens OX=9606 GN=RPS15A PE=1 SV=3	Uniprot_Hum_Compl_20180406.fasta	14840	1	3	3	3	0.223	130
Ig1_glygly	60S ribosomal protein L5 OS=Homo sapiens OX=9606 GN=RPL5 PE=1 SV=3	60S ribosomal protein L5 OS=Homo sapiens OX=9606 GN=RPL5 PE=1 SV=4	Uniprot_Hum_Compl_20180406.fasta	34363.5	1	2	2	2	0.0875	297
Ig1_glygly	Tropomyosin alpha-3 chain OS=Homo sapiens OX=9606 GN=TPM3 PE=1 SV=2	Tropomyosin alpha-3 chain OS=Homo sapiens OX=9606 GN=TPM3 PE=1 SV=3	Uniprot_Hum_Compl_20180406.fasta	32951.4	1	5	6	6	0.389	285
Ig1_glygly	Beta-actin-like protein 2 OS=Homo sapiens OX=9606 GN=ACTBL2 PE=1 SV=2	Beta-actin-like protein 2 OS=Homo sapiens OX=9606 GN=ACTBL2 PE=1 SV=3	Uniprot_Hum_Compl_20180406.fasta	42004.2	1	2	2	5	0.237	376
Ig1_glygly	Tubulin beta-2A chain OS=Homo sapiens OX=9606 GN=TUBB2A PE=1 SV=1	Tubulin beta-2A chain OS=Homo sapiens OX=9606 GN=TUBB2A PE=1 SV=2	Uniprot_Hum_Compl_20180406.fasta	49907.1	1	3	3	4	0.557	445
Ig1_glygly	Importin-9 OS=Homo sapiens OX=9606 GN=IPO9 PE=1 SV=3	Importin-9 OS=Homo sapiens OX=9606 GN=IPO9 PE=1 SV=4	Uniprot_Hum_Compl_20180406.fasta	115964	1	2	2	2	0.0269	1041
Ig1_glygly	Microtubule-actin cross-linking factor 1, isoforms 1/2/3/5 OS=Homo sapiens OX=9606 GN=MACF1 PE=1 SV=4	Microtubule-actin cross-linking factor 1, isoforms 1/2/3/5 OS=Homo sapiens OX=9606 GN=MACF1 PE=1 SV=5	Uniprot_Hum_Compl_20180406.fasta	838314	0.997	1	1	1	0.00108	7388
Ig1_glygly	PDZ and LIM domain protein 7 OS=Homo sapiens OX=9606 GN=PDLIM7 PE=1 SV=1	PDZ and LIM domain protein 7 OS=Homo sapiens OX=9606 GN=PDLIM7 PE=1 SV=2	Uniprot_Hum_Compl_20180406.fasta	49844.4	1	2	2	2	0.0722	457
Ig1_glygly	Uveal autoantigen with coiled-coil domains and ankyrin repeats OS=Homo sapiens OX=9606 GN=UACA PE=1 SV=2	Uveal autoantigen with coiled-coil domains and ankyrin repeats OS=Homo sapiens OX=9606 GN=UACA PE=1 SV=3	Uniprot_Hum_Compl_20180406.fasta	162510	1	16	18	18	0.146	1416
Ig1_glygly	ATP synthase subunit beta, mitochondrial OS=Homo sapiens OX=9606 GN=ATP5F1B PE=1 SV=3	ATP synthase subunit beta, mitochondrial OS=Homo sapiens OX=9606 GN=ATP5F1B PE=1 SV=4	Uniprot_Hum_Compl_20180406.fasta	56560.6	1	6	6	6	0.161	529
Ig1_glygly	Surfeit locus protein 4 OS=Homo sapiens OX=9606 GN=SURF4 PE=1 SV=3	Surfeit locus protein 4 OS=Homo sapiens OX=9606 GN=SURF4 PE=1 SV=4	Uniprot_Hum_Compl_20180406.fasta	30395.4	1	2	2	2	0.0855	269
Ig1_glygly	40S ribosomal protein S6 OS=Homo sapiens OX=9606 GN=RPS6 PE=1 SV=1	40S ribosomal protein S6 OS=Homo sapiens OX=9606 GN=RPS6 PE=1 SV=2	Uniprot_Hum_Compl_20180406.fasta	28681.7	1	4	4	4	0.189	249
Ig1_glygly	Protein S100-A6 OS=Homo sapiens OX=9606 GN=S100A6 PE=1 SV=1	Protein S100-A6 OS=Homo sapiens OX=9606 GN=S100A6 PE=1 SV=2	Uniprot_Hum_Compl_20180406.fasta	10180.4	0.988	1	1	1	0.0889	90
Ig1_glygly	General transcription factor II-I OS=Homo sapiens OX=9606 GN=GTF2I PE=1 SV=2	General transcription factor II-I OS=Homo sapiens OX=9606 GN=GTF2I PE=1 SV=3	Uniprot_Hum_Compl_20180406.fasta	112418	1	12	13	13	0.138	998
Ig1_glygly	Thy-1 membrane glycoprotein OS=Homo sapiens OX=9606 GN=THY1 PE=1 SV=2	Thy-1 membrane glycoprotein OS=Homo sapiens OX=9606 GN=THY1 PE=1 SV=3	Uniprot_Hum_Compl_20180406.fasta	17935.2	1	4	4	4	0.248	161
Ig1_glygly	Serpin H1 OS=Homo sapiens OX=9606 GN=SERPINH1 PE=1 SV=2	Serpin H1 OS=Homo sapiens OX=9606 GN=SERPINH1 PE=1 SV=3	Uniprot_Hum_Compl_20180406.fasta	46442	1	9	9	9	0.289	418
Ig1_glygly	Barrier-to-autointegration factor OS=Homo sapiens OX=9606 GN=BANF1 PE=1 SV=1	Barrier-to-autointegration factor OS=Homo sapiens OX=9606 GN=BANF1 PE=1 SV=2	Uniprot_Hum_Compl_20180406.fasta	10058.7	0.95	1	1	1	0.292	89
Ig1_glygly	5'-nucleotidase OS=Homo sapiens OX=9606 GN=NT5E PE=1 SV=1	5'-nucleotidase OS=Homo sapiens OX=9606 GN=NT5E PE=1 SV=2	Uniprot_Hum_Compl_20180406.fasta	63369	1	3	4	4	0.0679	574
Ig1_glygly	Filaggrin-2 OS=Homo sapiens OX=9606 GN=FLG2 PE=1 SV=1	Filaggrin-2 OS=Homo sapiens OX=9606 GN=FLG2 PE=1 SV=2	Uniprot_Hum_Compl_20180406.fasta	248052	0.997	1	1	1	0.0046	2391
Ig1_glygly	Cytochrome b-c1 complex subunit 2, mitochondrial OS=Homo sapiens OX=9606 GN=UQCRC2 PE=1 SV=3	Cytochrome b-c1 complex subunit 2, mitochondrial OS=Homo sapiens OX=9606 GN=UQCRC2 PE=1 SV=4	Uniprot_Hum_Compl_20180406.fasta	48443.4	1	5	5	5	0.15	453
Ig1_glygly	Vimentin OS=Homo sapiens OX=9606 GN=VIM PE=1 SV=4	Vimentin OS=Homo sapiens OX=9606 GN=VIM PE=1 SV=5	Uniprot_Hum_Compl_20180406.fasta	53652.7	1	34	47	62	0.68	466
Ig1_glygly	Probable ubiquitin carboxyl-terminal hydrolase FAF-X OS=Homo sapiens OX=9606 GN=USP9X PE=1 SV=3	Probable ubiquitin carboxyl-terminal hydrolase FAF-X OS=Homo sapiens OX=9606 GN=USP9X PE=1 SV=4	Uniprot_Hum_Compl_20180406.fasta	292284	0.53	1	1	1	0.00311	2570
Ig1_glygly	AP-2 complex subunit beta OS=Homo sapiens OX=9606 GN=AP2B1 PE=1 SV=1	AP-2 complex subunit beta OS=Homo sapiens OX=9606 GN=AP2B1 PE=1 SV=2	Uniprot_Hum_Compl_20180406.fasta	104555	1	4	4	4	0.048	937
Ig1_glygly	Actin-related protein 2/3 complex subunit 5-like protein OS=Homo sapiens OX=9606 GN=ARPC5L PE=1 SV=1	Actin-related protein 2/3 complex subunit 5-like protein OS=Homo sapiens OX=9606 GN=ARPC5L PE=1 SV=2	Uniprot_Hum_Compl_20180406.fasta	16941.3	1	3	3	3	0.34	153
Ig1_glygly	Poly(rC)-binding protein 2 OS=Homo sapiens OX=9606 GN=PCBP2 PE=1 SV=1	Poly(rC)-binding protein 2 OS=Homo sapiens OX=9606 GN=PCBP2 PE=1 SV=2	Uniprot_Hum_Compl_20180406.fasta	38580.9	0.797	1	1	1	0.0356	365
Ig1_glygly	ADP/ATP translocase 2 OS=Homo sapiens OX=9606 GN=SLC25A5 PE=1 SV=7	ADP/ATP translocase 2 OS=Homo sapiens OX=9606 GN=SLC25A5 PE=1 SV=8	Uniprot_Hum_Compl_20180406.fasta	32853.5	1	10	11	12	0.312	298
Ig1_glygly	60S ribosomal protein L8 OS=Homo sapiens OX=9606 GN=RPL8 PE=1 SV=2	60S ribosomal protein L8 OS=Homo sapiens OX=9606 GN=RPL8 PE=1 SV=3	Uniprot_Hum_Compl_20180406.fasta	28024.8	1	7	11	12	0.389	257
Ig1_glygly	60S ribosomal protein L24 OS=Homo sapiens OX=9606 GN=RPL24 PE=1 SV=1	60S ribosomal protein L24 OS=Homo sapiens OX=9606 GN=RPL24 PE=1 SV=2	Uniprot_Hum_Compl_20180406.fasta	17779.5	1	3	3	3	0.185	157
Ig1_glygly	Alpha-actinin-4 OS=Homo sapiens OX=9606 GN=ACTN4 PE=1 SV=2	Alpha-actinin-4 OS=Homo sapiens OX=9606 GN=ACTN4 PE=1 SV=3	Uniprot_Hum_Compl_20180406.fasta	104857	1	56	91	120	0.689	911
Ig1_glygly	ATP-dependent RNA helicase DDX1 OS=Homo sapiens OX=9606 GN=DDX1 PE=1 SV=2	ATP-dependent RNA helicase DDX1 OS=Homo sapiens OX=9606 GN=DDX1 PE=1 SV=3	Uniprot_Hum_Compl_20180406.fasta	82433.2	1	2	2	2	0.0419	740
Ig1_glygly	60S ribosomal protein L7 OS=Homo sapiens OX=9606 GN=RPL7 PE=1 SV=1	60S ribosomal protein L7 OS=Homo sapiens OX=9606 GN=RPL7 PE=1 SV=2	Uniprot_Hum_Compl_20180406.fasta	29227.7	1	8	10	10	0.339	248
Ig1_glygly	Actin-related protein 2 OS=Homo sapiens OX=9606 GN=ACTR2 PE=1 SV=1	Actin-related protein 2 OS=Homo sapiens OX=9606 GN=ACTR2 PE=1 SV=2	Uniprot_Hum_Compl_20180406.fasta	44761.7	1	12	18	22	0.35	394
Ig1_glygly	Synaptopodin OS=Homo sapiens OX=9606 GN=SYNPO PE=1 SV=2	Synaptopodin OS=Homo sapiens OX=9606 GN=SYNPO PE=1 SV=3	Uniprot_Hum_Compl_20180406.fasta	99463.7	1	7	7	7	0.117	929
Ig1_glygly	Glutaminase kidney isoform, mitochondrial OS=Homo sapiens OX=9606 GN=GLS PE=1 SV=1	Glutaminase kidney isoform, mitochondrial OS=Homo sapiens OX=9606 GN=GLS PE=1 SV=2	Uniprot_Hum_Compl_20180406.fasta	73462.2	0.95	1	1	1	0.0224	669
Ig1_glygly	ATPase family AAA domain-containing protein 3A OS=Homo sapiens OX=9606 GN=ATAD3A PE=1 SV=2	ATPase family AAA domain-containing protein 3A OS=Homo sapiens OX=9606 GN=ATAD3A PE=1 SV=3	Uniprot_Hum_Compl_20180406.fasta	71370.2	0.998	1	1	1	0.0174	634
Ig1_glygly	Transportin-1 OS=Homo sapiens OX=9606 GN=TNPO1 PE=1 SV=2	Transportin-1 OS=Homo sapiens OX=9606 GN=TNPO1 PE=1 SV=3	Uniprot_Hum_Compl_20180406.fasta	102359	0.05	0	0	0	0	898
Ig1_glygly	Protein-glutamine gamma-glutamyltransferase 2 OS=Homo sapiens OX=9606 GN=TGM2 PE=1 SV=2	Protein-glutamine gamma-glutamyltransferase 2 OS=Homo sapiens OX=9606 GN=TGM2 PE=1 SV=3	Uniprot_Hum_Compl_20180406.fasta	77329.1	1	5	6	6	0.103	687
Ig1_glygly	Centromere-associated protein E OS=Homo sapiens OX=9606 GN=CENPE PE=1 SV=2	Centromere-associated protein E OS=Homo sapiens OX=9606 GN=CENPE PE=1 SV=3	Uniprot_Hum_Compl_20180406.fasta	316421	0.104	0	0	0	0	2701
Ig1_glygly	Nucleophosmin OS=Homo sapiens OX=9606 GN=NPM1 PE=1 SV=2	Nucleophosmin OS=Homo sapiens OX=9606 GN=NPM1 PE=1 SV=3	Uniprot_Hum_Compl_20180406.fasta	32575.5	1	7	7	8	0.49	294
Ig1_glygly	Phosphatidylinositol 4,5-bisphosphate 3-kinase catalytic subunit delta isoform OS=Homo sapiens OX=9606 GN=PIK3CD PE=1 SV=2	Phosphatidylinositol 4,5-bisphosphate 3-kinase catalytic subunit delta isoform OS=Homo sapiens OX=9606 GN=PIK3CD PE=1 SV=3	Uniprot_Hum_Compl_20180406.fasta	119482	0.157	0	0	0	0	1044
Ig1_glygly	40S ribosomal protein S9 OS=Homo sapiens OX=9606 GN=RPS9 PE=1 SV=3	40S ribosomal protein S9 OS=Homo sapiens OX=9606 GN=RPS9 PE=1 SV=4	Uniprot_Hum_Compl_20180406.fasta	22592.5	1	6	8	8	0.237	194
Ig1_glygly	60S ribosomal protein L12 OS=Homo sapiens OX=9606 GN=RPL12 PE=1 SV=1	60S ribosomal protein L12 OS=Homo sapiens OX=9606 GN=RPL12 PE=1 SV=2	Uniprot_Hum_Compl_20180406.fasta	17819.1	1	4	6	7	0.394	165
Ig1_glygly	40S ribosomal protein S8 OS=Homo sapiens OX=9606 GN=RPS8 PE=1 SV=2	40S ribosomal protein S8 OS=Homo sapiens OX=9606 GN=RPS8 PE=1 SV=3	Uniprot_Hum_Compl_20180406.fasta	24206.4	1	6	6	6	0.341	208
Ig1_glygly	Nuclease-sensitive element-binding protein 1 OS=Homo sapiens OX=9606 GN=YBX1 PE=1 SV=3	Nuclease-sensitive element-binding protein 1 OS=Homo sapiens OX=9606 GN=YBX1 PE=1 SV=4	Uniprot_Hum_Compl_20180406.fasta	35923.8	1	5	6	6	0.201	324
Ig1_glygly	Twinfilin-1 OS=Homo sapiens OX=9606 GN=TWF1 PE=1 SV=3	Twinfilin-1 OS=Homo sapiens OX=9606 GN=TWF1 PE=1 SV=4	Uniprot_Hum_Compl_20180406.fasta	40284.2	1	12	15	15	0.406	350
Ig1_glygly	ADP-ribosylation factor-like protein 1 OS=Homo sapiens OX=9606 GN=ARL1 PE=1 SV=1	ADP-ribosylation factor-like protein 1 OS=Homo sapiens OX=9606 GN=ARL1 PE=1 SV=2	Uniprot_Hum_Compl_20180406.fasta	20418.2	0.95	1	1	1	0.0773	181
Ig1_glygly	Heat shock protein HSP 90-beta OS=Homo sapiens OX=9606 GN=HSP90AB1 PE=1 SV=4	Heat shock protein HSP 90-beta OS=Homo sapiens OX=9606 GN=HSP90AB1 PE=1 SV=5	Uniprot_Hum_Compl_20180406.fasta	83267.3	0.733	1	1	1	0.0152	724
Ig1_glygly	Interleukin enhancer-binding factor 3 OS=Homo sapiens OX=9606 GN=ILF3 PE=1 SV=3	Interleukin enhancer-binding factor 3 OS=Homo sapiens OX=9606 GN=ILF3 PE=1 SV=4	Uniprot_Hum_Compl_20180406.fasta	95338.9	1	2	2	2	0.0291	894
Ig1_glygly	Peroxiredoxin-1 OS=Homo sapiens OX=9606 GN=PRDX1 PE=1 SV=1	Peroxiredoxin-1 OS=Homo sapiens OX=9606 GN=PRDX1 PE=1 SV=2	Uniprot_Hum_Compl_20180406.fasta	22110.9	1	5	5	5	0.312	199
Ig1_glygly	Caprin-1 OS=Homo sapiens OX=9606 GN=CAPRIN1 PE=1 SV=2	Caprin-1 OS=Homo sapiens OX=9606 GN=CAPRIN1 PE=1 SV=3	Uniprot_Hum_Compl_20180406.fasta	78364.4	1	2	2	2	0.0282	709
Ig1_glygly	Protein phosphatase 1 regulatory subunit 12A OS=Homo sapiens OX=9606 GN=PPP1R12A PE=1 SV=1	Protein phosphatase 1 regulatory subunit 12A OS=Homo sapiens OX=9606 GN=PPP1R12A PE=1 SV=2	Uniprot_Hum_Compl_20180406.fasta	115283	1	41	52	56	0.413	1030
Ig1_glygly	Glycine--tRNA ligase OS=Homo sapiens OX=9606 GN=GARS PE=1 SV=3	Glycine--tRNA ligase OS=Homo sapiens OX=9606 GN=GARS PE=1 SV=4	Uniprot_Hum_Compl_20180406.fasta	83167.6	1	2	2	2	0.0271	739
Ig1_glygly	Unconventional myosin-XVIIIa OS=Homo sapiens OX=9606 GN=MYO18A PE=1 SV=3	Unconventional myosin-XVIIIa OS=Homo sapiens OX=9606 GN=MYO18A PE=1 SV=4	Uniprot_Hum_Compl_20180406.fasta	233120	1	7	7	7	0.0419	2054
Ig1_glygly	Dolichyl-diphosphooligosaccharide--protein glycosyltransferase subunit STT3A OS=Homo sapiens OX=9606 GN=STT3A PE=1 SV=2	Dolichyl-diphosphooligosaccharide--protein glycosyltransferase subunit STT3A OS=Homo sapiens OX=9606 GN=STT3A PE=1 SV=3	Uniprot_Hum_Compl_20180406.fasta	80532.8	0.989	2	2	2	0.0227	705
Ig1_glygly	eIF-2-alpha kinase activator GCN1 OS=Homo sapiens OX=9606 GN=GCN1 PE=1 SV=6	eIF-2-alpha kinase activator GCN1 OS=Homo sapiens OX=9606 GN=GCN1 PE=1 SV=7	Uniprot_Hum_Compl_20180406.fasta	292764	1	5	5	5	0.0243	2671
Ig1_glygly	Neurabin-2 OS=Homo sapiens OX=9606 GN=PPP1R9B PE=1 SV=2	Neurabin-2 OS=Homo sapiens OX=9606 GN=PPP1R9B PE=1 SV=3	Uniprot_Hum_Compl_20180406.fasta	89192.2	1	7	7	7	0.121	815
Ig1_glygly	40S ribosomal protein S18 OS=Homo sapiens OX=9606 GN=RPS18 PE=1 SV=3	40S ribosomal protein S18 OS=Homo sapiens OX=9606 GN=RPS18 PE=1 SV=4	Uniprot_Hum_Compl_20180406.fasta	17719.3	1	5	5	5	0.25	152
Ig1_glygly	Elongation factor Tu, mitochondrial OS=Homo sapiens OX=9606 GN=TUFM PE=1 SV=2	Elongation factor Tu, mitochondrial OS=Homo sapiens OX=9606 GN=TUFM PE=1 SV=3	Uniprot_Hum_Compl_20180406.fasta	49542.4	0.767	1	1	1	0.0243	452
Ig1_glygly	60S ribosomal protein L27 OS=Homo sapiens OX=9606 GN=RPL27 PE=1 SV=2	60S ribosomal protein L27 OS=Homo sapiens OX=9606 GN=RPL27 PE=1 SV=3	Uniprot_Hum_Compl_20180406.fasta	15798.4	1	5	6	7	0.426	136
Ig1_glygly	ATP-dependent RNA helicase DDX3X OS=Homo sapiens OX=9606 GN=DDX3X PE=1 SV=3	ATP-dependent RNA helicase DDX3X OS=Homo sapiens OX=9606 GN=DDX3X PE=1 SV=4	Uniprot_Hum_Compl_20180406.fasta	73245.8	1	8	8	8	0.15	662
Ig1_glygly	60S ribosomal protein L26 OS=Homo sapiens OX=9606 GN=RPL26 PE=1 SV=1	60S ribosomal protein L26 OS=Homo sapiens OX=9606 GN=RPL26 PE=1 SV=2	Uniprot_Hum_Compl_20180406.fasta	17258.4	1	5	5	5	0.338	145
Ig1_glygly	WD repeat-containing protein 1 OS=Homo sapiens OX=9606 GN=WDR1 PE=1 SV=4	WD repeat-containing protein 1 OS=Homo sapiens OX=9606 GN=WDR1 PE=1 SV=5	Uniprot_Hum_Compl_20180406.fasta	66193.2	1	11	12	12	0.318	606
Ig1_glygly	60S ribosomal protein L9 OS=Homo sapiens OX=9606 GN=RPL9 PE=1 SV=1	60S ribosomal protein L9 OS=Homo sapiens OX=9606 GN=RPL9 PE=1 SV=2	Uniprot_Hum_Compl_20180406.fasta	21863.7	1	3	3	3	0.156	192
Ig1_glygly	Putative elongation factor 1-alpha-like 3 OS=Homo sapiens OX=9606 GN=EEF1A1P5 PE=5 SV=1	Putative elongation factor 1-alpha-like 3 OS=Homo sapiens OX=9606 GN=EEF1A1P5 PE=5 SV=2	Uniprot_Hum_Compl_20180406.fasta	50185.4	1	11	15	16	0.34	462
Ig1_glygly	40S ribosomal protein S20 OS=Homo sapiens OX=9606 GN=RPS20 PE=1 SV=1	40S ribosomal protein S20 OS=Homo sapiens OX=9606 GN=RPS20 PE=1 SV=2	Uniprot_Hum_Compl_20180406.fasta	13373	0.95	1	2	2	0.0924	119
Ig1_glygly	40S ribosomal protein S7 OS=Homo sapiens OX=9606 GN=RPS7 PE=1 SV=1	40S ribosomal protein S7 OS=Homo sapiens OX=9606 GN=RPS7 PE=1 SV=2	Uniprot_Hum_Compl_20180406.fasta	22127.5	1	3	3	3	0.16	194
Ig1_glygly	Hornerin OS=Homo sapiens OX=9606 GN=HRNR PE=1 SV=2	Hornerin OS=Homo sapiens OX=9606 GN=HRNR PE=1 SV=3	Uniprot_Hum_Compl_20180406.fasta	282373	0.95	1	1	1	0.00702	2850
Ig1_glygly	Ubiquitin-40S ribosomal protein S27a OS=Homo sapiens OX=9606 GN=RPS27A PE=1 SV=2	Ubiquitin-40S ribosomal protein S27a OS=Homo sapiens OX=9606 GN=RPS27A PE=1 SV=3	Uniprot_Hum_Compl_20180406.fasta	17965.6	1	8	9	10	0.583	156
Ig1_glygly	EH domain-containing protein 1 OS=Homo sapiens OX=9606 GN=EHD1 PE=1 SV=2	EH domain-containing protein 1 OS=Homo sapiens OX=9606 GN=EHD1 PE=1 SV=3	Uniprot_Hum_Compl_20180406.fasta	60629.1	1	4	4	4	0.122	534
Ig1_glygly	Coronin-2B OS=Homo sapiens OX=9606 GN=CORO2B PE=1 SV=4	Coronin-2B OS=Homo sapiens OX=9606 GN=CORO2B PE=1 SV=5	Uniprot_Hum_Compl_20180406.fasta	54954.9	1	4	4	4	0.112	480
Ig1_glygly	Annexin A2 OS=Homo sapiens OX=9606 GN=ANXA2 PE=1 SV=2	Annexin A2 OS=Homo sapiens OX=9606 GN=ANXA2 PE=1 SV=3	Uniprot_Hum_Compl_20180406.fasta	38606.1	1	14	15	16	0.416	339
Ig1_glygly	Hyaluronan and proteoglycan link protein 1 OS=Homo sapiens OX=9606 GN=HAPLN1 PE=2 SV=2	Hyaluronan and proteoglycan link protein 1 OS=Homo sapiens OX=9606 GN=HAPLN1 PE=2 SV=3	Uniprot_Hum_Compl_20180406.fasta	40166.2	0.95	1	1	1	0.0254	354
Ig1_glygly	Coatomer subunit alpha OS=Homo sapiens OX=9606 GN=COPA PE=1 SV=2	Coatomer subunit alpha OS=Homo sapiens OX=9606 GN=COPA PE=1 SV=3	Uniprot_Hum_Compl_20180406.fasta	138349	1	31	35	36	0.325	1224
Ig1_glygly	Plectin OS=Homo sapiens OX=9606 GN=PLEC PE=1 SV=3	Plectin OS=Homo sapiens OX=9606 GN=PLEC PE=1 SV=4	Uniprot_Hum_Compl_20180406.fasta	531784	1	183	213	226	0.444	4684
Ig1_glygly	Keratin, type II cytoskeletal 2 epidermal OS=Homo sapiens OX=9606 GN=KRT2 PE=1 SV=2	Keratin, type II cytoskeletal 2 epidermal OS=Homo sapiens OX=9606 GN=KRT2 PE=1 SV=3	Uniprot_Hum_Compl_20180406.fasta	65433.9	1	24	27	29	0.477	639
Ig1_glygly	Twinfilin-2 OS=Homo sapiens OX=9606 GN=TWF2 PE=1 SV=2	Twinfilin-2 OS=Homo sapiens OX=9606 GN=TWF2 PE=1 SV=3	Uniprot_Hum_Compl_20180406.fasta	39548.9	1	3	3	3	0.198	349
Ig1_glygly	Phosphate carrier protein, mitochondrial OS=Homo sapiens OX=9606 GN=SLC25A3 PE=1 SV=2	Phosphate carrier protein, mitochondrial OS=Homo sapiens OX=9606 GN=SLC25A3 PE=1 SV=3	Uniprot_Hum_Compl_20180406.fasta	40095.9	1	2	2	2	0.0552	362
Ig1_glygly	Src substrate cortactin OS=Homo sapiens OX=9606 GN=CTTN PE=1 SV=2	Src substrate cortactin OS=Homo sapiens OX=9606 GN=CTTN PE=1 SV=3	Uniprot_Hum_Compl_20180406.fasta	61585.5	1	10	12	13	0.276	550
Ig1_glygly	Dermcidin OS=Homo sapiens OX=9606 GN=DCD PE=1 SV=2	Dermcidin OS=Homo sapiens OX=9606 GN=DCD PE=1 SV=3	Uniprot_Hum_Compl_20180406.fasta	11284.1	0.932	1	1	1	0.1	110
Ig1_glygly	Heterogeneous nuclear ribonucleoprotein H OS=Homo sapiens OX=9606 GN=HNRNPH1 PE=1 SV=4	Heterogeneous nuclear ribonucleoprotein H OS=Homo sapiens OX=9606 GN=HNRNPH1 PE=1 SV=5	Uniprot_Hum_Compl_20180406.fasta	49229.8	1	2	2	2	0.0601	449
Ig1_glygly	Dynactin subunit 1 OS=Homo sapiens OX=9606 GN=DCTN1 PE=1 SV=3	Dynactin subunit 1 OS=Homo sapiens OX=9606 GN=DCTN1 PE=1 SV=4	Uniprot_Hum_Compl_20180406.fasta	141698	1	2	2	2	0.0164	1278
Ig1_glygly	Leucine-rich repeat flightless-interacting protein 2 OS=Homo sapiens OX=9606 GN=LRRFIP2 PE=1 SV=1	Leucine-rich repeat flightless-interacting protein 2 OS=Homo sapiens OX=9606 GN=LRRFIP2 PE=1 SV=2	Uniprot_Hum_Compl_20180406.fasta	82174.5	1	10	12	13	0.204	721
Ig1_glygly	Heterogeneous nuclear ribonucleoprotein U OS=Homo sapiens OX=9606 GN=HNRNPU PE=1 SV=6	Heterogeneous nuclear ribonucleoprotein U OS=Homo sapiens OX=9606 GN=HNRNPU PE=1 SV=7	Uniprot_Hum_Compl_20180406.fasta	90585.2	1	4	4	4	0.0776	825
Ig1_glygly	Keratin, type I cytoskeletal 14 OS=Homo sapiens OX=9606 GN=KRT14 PE=1 SV=4	Keratin, type I cytoskeletal 14 OS=Homo sapiens OX=9606 GN=KRT14 PE=1 SV=5	Uniprot_Hum_Compl_20180406.fasta	51562.5	1	7	8	8	0.212	472
Ig1_glygly	Fibronectin OS=Homo sapiens OX=9606 GN=FN1 PE=1 SV=4	Fibronectin OS=Homo sapiens OX=9606 GN=FN1 PE=1 SV=5	Uniprot_Hum_Compl_20180406.fasta	262617	1	58	78	88	0.389	2386
Ig1_glygly	60S ribosomal protein L28 OS=Homo sapiens OX=9606 GN=RPL28 PE=1 SV=3	60S ribosomal protein L28 OS=Homo sapiens OX=9606 GN=RPL28 PE=1 SV=4	Uniprot_Hum_Compl_20180406.fasta	15747.9	1	3	3	3	0.182	137
Ig1_glygly	60S acidic ribosomal protein P0 OS=Homo sapiens OX=9606 GN=RPLP0 PE=1 SV=1	60S acidic ribosomal protein P0 OS=Homo sapiens OX=9606 GN=RPLP0 PE=1 SV=2	Uniprot_Hum_Compl_20180406.fasta	34274.3	1	13	17	20	0.517	317
Ig1_glygly	Serine/threonine-protein kinase Nek7 OS=Homo sapiens OX=9606 GN=NEK7 PE=1 SV=1	Serine/threonine-protein kinase Nek7 OS=Homo sapiens OX=9606 GN=NEK7 PE=1 SV=2	Uniprot_Hum_Compl_20180406.fasta	34551.9	1	6	6	6	0.275	302
Ig1_glygly	40S ribosomal protein S11 OS=Homo sapiens OX=9606 GN=RPS11 PE=1 SV=3	40S ribosomal protein S11 OS=Homo sapiens OX=9606 GN=RPS11 PE=1 SV=4	Uniprot_Hum_Compl_20180406.fasta	18431.3	1	8	10	10	0.405	158
Ig1_glygly	Aminopeptidase N OS=Homo sapiens OX=9606 GN=ANPEP PE=1 SV=4	Aminopeptidase N OS=Homo sapiens OX=9606 GN=ANPEP PE=1 SV=5	Uniprot_Hum_Compl_20180406.fasta	109542	1	7	7	7	0.0869	967
Ig1_glygly	ATP synthase subunit gamma, mitochondrial OS=Homo sapiens OX=9606 GN=ATP5F1C PE=1 SV=1	ATP synthase subunit gamma, mitochondrial OS=Homo sapiens OX=9606 GN=ATP5F1C PE=1 SV=2	Uniprot_Hum_Compl_20180406.fasta	32998	0.19	0	0	0	0	298
Ig1_glygly	Neuroblast differentiation-associated protein AHNAK OS=Homo sapiens OX=9606 GN=AHNAK PE=1 SV=2	Neuroblast differentiation-associated protein AHNAK OS=Homo sapiens OX=9606 GN=AHNAK PE=1 SV=3	Uniprot_Hum_Compl_20180406.fasta	629104	1	36	36	36	0.0808	5890
Ig1_glygly	F-actin-capping protein subunit beta OS=Homo sapiens OX=9606 GN=CAPZB PE=1 SV=4	F-actin-capping protein subunit beta OS=Homo sapiens OX=9606 GN=CAPZB PE=1 SV=5	Uniprot_Hum_Compl_20180406.fasta	31351.6	1	16	23	35	0.527	277
Ig1_glygly	Ribosome-binding protein 1 OS=Homo sapiens OX=9606 GN=RRBP1 PE=1 SV=4	Ribosome-binding protein 1 OS=Homo sapiens OX=9606 GN=RRBP1 PE=1 SV=5	Uniprot_Hum_Compl_20180406.fasta	152471	1	22	23	23	0.226	1410
Ig1_glygly	Collagen alpha-1(V) chain OS=Homo sapiens OX=9606 GN=COL5A1 PE=1 SV=3	Collagen alpha-1(V) chain OS=Homo sapiens OX=9606 GN=COL5A1 PE=1 SV=4	Uniprot_Hum_Compl_20180406.fasta	183563	1	17	21	22	0.15	1838
Ig1_glygly	EH domain-containing protein 2 OS=Homo sapiens OX=9606 GN=EHD2 PE=1 SV=2	EH domain-containing protein 2 OS=Homo sapiens OX=9606 GN=EHD2 PE=1 SV=3	Uniprot_Hum_Compl_20180406.fasta	61163.2	1	7	7	7	0.134	543
Ig1_glygly	Keratin, type I cytoskeletal 16 OS=Homo sapiens OX=9606 GN=KRT16 PE=1 SV=4	Keratin, type I cytoskeletal 16 OS=Homo sapiens OX=9606 GN=KRT16 PE=1 SV=5	Uniprot_Hum_Compl_20180406.fasta	51269	0.95	1	1	1	0.18	473
Ig1_glygly	Complement C3 OS=Homo sapiens OX=9606 GN=C3 PE=1 SV=2	Complement C3 OS=Homo sapiens OX=9606 GN=C3 PE=1 SV=3	Uniprot_Hum_Compl_20180406.fasta	187149	1	2	2	2	0.0241	1663
Ig1_glygly	Serine/threonine-protein phosphatase PP1-alpha catalytic subunit OS=Homo sapiens OX=9606 GN=PPP1CA PE=1 SV=1	Serine/threonine-protein phosphatase PP1-alpha catalytic subunit OS=Homo sapiens OX=9606 GN=PPP1CA PE=1 SV=2	Uniprot_Hum_Compl_20180406.fasta	37513.9	1	13	16	17	0.433	330
Ig1_glygly	60S acidic ribosomal protein P2 OS=Homo sapiens OX=9606 GN=RPLP2 PE=1 SV=1	60S acidic ribosomal protein P2 OS=Homo sapiens OX=9606 GN=RPLP2 PE=1 SV=2	Uniprot_Hum_Compl_20180406.fasta	11665.5	1	7	12	14	0.774	115
Ig1_glygly	40S ribosomal protein S24 OS=Homo sapiens OX=9606 GN=RPS24 PE=1 SV=1	40S ribosomal protein S24 OS=Homo sapiens OX=9606 GN=RPS24 PE=1 SV=2	Uniprot_Hum_Compl_20180406.fasta	15423.8	1	4	4	4	0.263	133
Ig1_glygly	RNA-binding protein FUS OS=Homo sapiens OX=9606 GN=FUS PE=1 SV=1	RNA-binding protein FUS OS=Homo sapiens OX=9606 GN=FUS PE=1 SV=2	Uniprot_Hum_Compl_20180406.fasta	53426	1	2	2	2	0.0722	526
Ig1_glygly	Periostin OS=Homo sapiens OX=9606 GN=POSTN PE=1 SV=2	Periostin OS=Homo sapiens OX=9606 GN=POSTN PE=1 SV=3	Uniprot_Hum_Compl_20180406.fasta	93318	0.95	1	1	1	0.0167	836
Ig1_glygly	40S ribosomal protein S23 OS=Homo sapiens OX=9606 GN=RPS23 PE=1 SV=3	40S ribosomal protein S23 OS=Homo sapiens OX=9606 GN=RPS23 PE=1 SV=4	Uniprot_Hum_Compl_20180406.fasta	15807.7	1	3	4	4	0.238	143
Ig1_glygly	Heat shock protein beta-1 OS=Homo sapiens OX=9606 GN=HSPB1 PE=1 SV=2	Heat shock protein beta-1 OS=Homo sapiens OX=9606 GN=HSPB1 PE=1 SV=3	Uniprot_Hum_Compl_20180406.fasta	22782.6	1	7	8	8	0.498	205
Ig1_glygly	Cytoplasmic dynein 1 heavy chain 1 OS=Homo sapiens OX=9606 GN=DYNC1H1 PE=1 SV=5	Cytoplasmic dynein 1 heavy chain 1 OS=Homo sapiens OX=9606 GN=DYNC1H1 PE=1 SV=6	Uniprot_Hum_Compl_20180406.fasta	532406	1	5	5	5	0.0125	4646
Ig1_glygly	Keratin, type II cuticular Hb2 OS=Homo sapiens OX=9606 GN=KRT82 PE=1 SV=3	Keratin, type II cuticular Hb2 OS=Homo sapiens OX=9606 GN=KRT82 PE=1 SV=4	Uniprot_Hum_Compl_20180406.fasta	56653.4	0.557	1	1	1	0.0136	513
Ig1_glygly	Eukaryotic initiation factor 4A-I OS=Homo sapiens OX=9606 GN=EIF4A1 PE=1 SV=1	Eukaryotic initiation factor 4A-I OS=Homo sapiens OX=9606 GN=EIF4A1 PE=1 SV=2	Uniprot_Hum_Compl_20180406.fasta	46155.3	1	2	2	2	0.0616	406
Ig1_glygly	Calmodulin-3 OS=Homo sapiens OX=9606 GN=CALM3 PE=1 SV=1	Calmodulin-3 OS=Homo sapiens OX=9606 GN=CALM3 PE=1 SV=2	Uniprot_Hum_Compl_20180406.fasta	16838	1	12	24	47	0.651	149
Ig1_glygly	Receptor of activated protein C kinase 1 OS=Homo sapiens OX=9606 GN=RACK1 PE=1 SV=3	Receptor of activated protein C kinase 1 OS=Homo sapiens OX=9606 GN=RACK1 PE=1 SV=4	Uniprot_Hum_Compl_20180406.fasta	35077	1	3	3	3	0.167	317
Ig1_glygly	40S ribosomal protein S3a OS=Homo sapiens OX=9606 GN=RPS3A PE=1 SV=2	40S ribosomal protein S3a OS=Homo sapiens OX=9606 GN=RPS3A PE=1 SV=3	Uniprot_Hum_Compl_20180406.fasta	29945.3	1	11	13	13	0.451	264
Ig1_glygly	Coiled-coil domain-containing protein 80 OS=Homo sapiens OX=9606 GN=CCDC80 PE=1 SV=1	Coiled-coil domain-containing protein 80 OS=Homo sapiens OX=9606 GN=CCDC80 PE=1 SV=2	Uniprot_Hum_Compl_20180406.fasta	108176	1	6	6	6	0.0726	950
Ig1_glygly	Rho-related GTP-binding protein RhoC OS=Homo sapiens OX=9606 GN=RHOC PE=1 SV=1	Rho-related GTP-binding protein RhoC OS=Homo sapiens OX=9606 GN=RHOC PE=1 SV=2	Uniprot_Hum_Compl_20180406.fasta	22006.7	1	2	2	2	0.119	193
Ig1_glygly	Collagen alpha-2(V) chain OS=Homo sapiens OX=9606 GN=COL5A2 PE=1 SV=3	Collagen alpha-2(V) chain OS=Homo sapiens OX=9606 GN=COL5A2 PE=1 SV=4	Uniprot_Hum_Compl_20180406.fasta	144910	1	12	13	13	0.129	1499
Ig1_glygly	Aminoacyl tRNA synthase complex-interacting multifunctional protein 2 OS=Homo sapiens OX=9606 GN=AIMP2 PE=1 SV=2	Aminoacyl tRNA synthase complex-interacting multifunctional protein 2 OS=Homo sapiens OX=9606 GN=AIMP2 PE=1 SV=3	Uniprot_Hum_Compl_20180406.fasta	35349.3	0.912	1	1	1	0.0281	320
Ig1_glygly	Aminoacyl tRNA synthase complex-interacting multifunctional protein 1 OS=Homo sapiens OX=9606 GN=AIMP1 PE=1 SV=2	Aminoacyl tRNA synthase complex-interacting multifunctional protein 1 OS=Homo sapiens OX=9606 GN=AIMP1 PE=1 SV=3	Uniprot_Hum_Compl_20180406.fasta	34353	1	2	2	2	0.0962	312
Ig1_glygly	Serum albumin OS=Homo sapiens OX=9606 GN=ALB PE=1 SV=2	Serum albumin OS=Homo sapiens OX=9606 GN=ALB PE=1 SV=3	Uniprot_Hum_Compl_20180406.fasta	69366.9	1	3	3	3	0.0443	609
Ig1_glygly	Serine/threonine-protein phosphatase PP1-beta catalytic subunit OS=Homo sapiens OX=9606 GN=PPP1CB PE=1 SV=3	Serine/threonine-protein phosphatase PP1-beta catalytic subunit OS=Homo sapiens OX=9606 GN=PPP1CB PE=1 SV=4	Uniprot_Hum_Compl_20180406.fasta	37188.3	1	2	4	4	0.428	327
Ig1_glygly	60S ribosomal protein L27a OS=Homo sapiens OX=9606 GN=RPL27A PE=1 SV=2	60S ribosomal protein L27a OS=Homo sapiens OX=9606 GN=RPL27A PE=1 SV=3	Uniprot_Hum_Compl_20180406.fasta	16561.4	1	3	3	3	0.209	148
Ig1_glygly	40S ribosomal protein S25 OS=Homo sapiens OX=9606 GN=RPS25 PE=1 SV=1	40S ribosomal protein S25 OS=Homo sapiens OX=9606 GN=RPS25 PE=1 SV=2	Uniprot_Hum_Compl_20180406.fasta	13743	1	4	5	6	0.296	125
Ig1_glygly	Tubulin alpha-1A chain OS=Homo sapiens OX=9606 GN=TUBA1A PE=1 SV=1	Tubulin alpha-1A chain OS=Homo sapiens OX=9606 GN=TUBA1A PE=1 SV=2	Uniprot_Hum_Compl_20180406.fasta	50135.7	1	19	29	44	0.588	451
Ig1_glygly	Myosin light chain 6B OS=Homo sapiens OX=9606 GN=MYL6B PE=1 SV=1	Myosin light chain 6B OS=Homo sapiens OX=9606 GN=MYL6B PE=1 SV=2	Uniprot_Hum_Compl_20180406.fasta	22764.1	1	6	7	9	0.548	208
Ig1_glygly	Protein phosphatase Slingshot homolog 1 OS=Homo sapiens OX=9606 GN=SSH1 PE=1 SV=2	Protein phosphatase Slingshot homolog 1 OS=Homo sapiens OX=9606 GN=SSH1 PE=1 SV=3	Uniprot_Hum_Compl_20180406.fasta	115514	1	5	5	5	0.0686	1049
Ig1_glygly	Tropomodulin-2 OS=Homo sapiens OX=9606 GN=TMOD2 PE=1 SV=1	Tropomodulin-2 OS=Homo sapiens OX=9606 GN=TMOD2 PE=1 SV=2	Uniprot_Hum_Compl_20180406.fasta	39596.4	1	8	8	8	0.288	351
Ig1_glygly	Serine/threonine-protein phosphatase PP1-gamma catalytic subunit OS=Homo sapiens OX=9606 GN=PPP1CC PE=1 SV=1	Serine/threonine-protein phosphatase PP1-gamma catalytic subunit OS=Homo sapiens OX=9606 GN=PPP1CC PE=1 SV=2	Uniprot_Hum_Compl_20180406.fasta	36985.6	0.911	1	1	1	0.415	323
Ig1_glygly	60S ribosomal protein L32 OS=Homo sapiens OX=9606 GN=RPL32 PE=1 SV=2	60S ribosomal protein L32 OS=Homo sapiens OX=9606 GN=RPL32 PE=1 SV=3	Uniprot_Hum_Compl_20180406.fasta	15860.4	1	2	2	2	0.163	135
Ig1_glygly	Platelet-derived growth factor D OS=Homo sapiens OX=9606 GN=PDGFD PE=1 SV=1	Platelet-derived growth factor D OS=Homo sapiens OX=9606 GN=PDGFD PE=1 SV=2	Uniprot_Hum_Compl_20180406.fasta	42849.1	1	2	2	2	0.0541	370
Ig1_glygly	Eukaryotic translation initiation factor 2 subunit 3 OS=Homo sapiens OX=9606 GN=EIF2S3 PE=1 SV=3	Eukaryotic translation initiation factor 2 subunit 3 OS=Homo sapiens OX=9606 GN=EIF2S3 PE=1 SV=4	Uniprot_Hum_Compl_20180406.fasta	51110.2	1	2	2	2	0.0805	472
Ig1_glygly	Cell migration-inducing and hyaluronan-binding protein OS=Homo sapiens OX=9606 GN=CEMIP PE=1 SV=2	Cell migration-inducing and hyaluronan-binding protein OS=Homo sapiens OX=9606 GN=CEMIP PE=1 SV=3	Uniprot_Hum_Compl_20180406.fasta	153000	1	2	2	2	0.0235	1361
Ig1_glygly	Caldesmon OS=Homo sapiens OX=9606 GN=CALD1 PE=1 SV=3	Caldesmon OS=Homo sapiens OX=9606 GN=CALD1 PE=1 SV=4	Uniprot_Hum_Compl_20180406.fasta	93231.7	1	20	26	30	0.284	793
Ig1_glygly	Four and a half LIM domains protein 2 OS=Homo sapiens OX=9606 GN=FHL2 PE=1 SV=3	Four and a half LIM domains protein 2 OS=Homo sapiens OX=9606 GN=FHL2 PE=1 SV=4	Uniprot_Hum_Compl_20180406.fasta	32192.4	1	1	1	1	0.0466	279
Ig1_glygly	14-3-3 protein theta OS=Homo sapiens OX=9606 GN=YWHAQ PE=1 SV=1	14-3-3 protein theta OS=Homo sapiens OX=9606 GN=YWHAQ PE=1 SV=2	Uniprot_Hum_Compl_20180406.fasta	27765.4	1	3	3	3	0.131	245
Ig1_glygly	60S ribosomal protein L10 OS=Homo sapiens OX=9606 GN=RPL10 PE=1 SV=4	60S ribosomal protein L10 OS=Homo sapiens OX=9606 GN=RPL10 PE=1 SV=5	Uniprot_Hum_Compl_20180406.fasta	24604.6	1	7	8	8	0.379	214
Ig1_glygly	Unconventional myosin-Va OS=Homo sapiens OX=9606 GN=MYO5A PE=1 SV=2	Unconventional myosin-Va OS=Homo sapiens OX=9606 GN=MYO5A PE=1 SV=3	Uniprot_Hum_Compl_20180406.fasta	215413	1	28	32	32	0.19	1855
Ig1_glygly	Cysteine and glycine-rich protein 1 OS=Homo sapiens OX=9606 GN=CSRP1 PE=1 SV=3	Cysteine and glycine-rich protein 1 OS=Homo sapiens OX=9606 GN=CSRP1 PE=1 SV=4	Uniprot_Hum_Compl_20180406.fasta	20567.1	1	3	3	3	0.228	193
Ig1_glygly	Polyadenylate-binding protein 1 OS=Homo sapiens OX=9606 GN=PABPC1 PE=1 SV=2	Polyadenylate-binding protein 1 OS=Homo sapiens OX=9606 GN=PABPC1 PE=1 SV=3	Uniprot_Hum_Compl_20180406.fasta	70671.3	1	6	6	6	0.113	636
Ig1_glygly	Heterogeneous nuclear ribonucleoprotein D0 OS=Homo sapiens OX=9606 GN=HNRNPD PE=1 SV=1	Heterogeneous nuclear ribonucleoprotein D0 OS=Homo sapiens OX=9606 GN=HNRNPD PE=1 SV=2	Uniprot_Hum_Compl_20180406.fasta	38434.5	1	2	2	2	0.0901	355
Ig1_glygly	Actin-related protein 2/3 complex subunit 1B OS=Homo sapiens OX=9606 GN=ARPC1B PE=1 SV=3	Actin-related protein 2/3 complex subunit 1B OS=Homo sapiens OX=9606 GN=ARPC1B PE=1 SV=4	Uniprot_Hum_Compl_20180406.fasta	40949.8	1	7	9	9	0.315	372
Ig1_glygly	Actin-related protein 2/3 complex subunit 1A OS=Homo sapiens OX=9606 GN=ARPC1A PE=2 SV=2	Actin-related protein 2/3 complex subunit 1A OS=Homo sapiens OX=9606 GN=ARPC1A PE=2 SV=3	Uniprot_Hum_Compl_20180406.fasta	41569.2	1	7	8	8	0.249	370
Ig1_glygly	Heat shock cognate 71 kDa protein OS=Homo sapiens OX=9606 GN=HSPA8 PE=1 SV=1	Heat shock cognate 71 kDa protein OS=Homo sapiens OX=9606 GN=HSPA8 PE=1 SV=2	Uniprot_Hum_Compl_20180406.fasta	70899.8	1	7	7	7	0.184	646
Ig1_glygly	tRNA-splicing ligase RtcB homolog OS=Homo sapiens OX=9606 GN=RTCB PE=1 SV=1	tRNA-splicing ligase RtcB homolog OS=Homo sapiens OX=9606 GN=RTCB PE=1 SV=2	Uniprot_Hum_Compl_20180406.fasta	55210.2	1	3	3	3	0.0832	505
Ig1_glygly	Methionine--tRNA ligase, cytoplasmic OS=Homo sapiens OX=9606 GN=MARS PE=1 SV=2	Methionine--tRNA ligase, cytoplasmic OS=Homo sapiens OX=9606 GN=MARS PE=1 SV=3	Uniprot_Hum_Compl_20180406.fasta	101118	0.723	1	1	1	0.0133	900
Ig1_glygly	Non-POU domain-containing octamer-binding protein OS=Homo sapiens OX=9606 GN=NONO PE=1 SV=4	Non-POU domain-containing octamer-binding protein OS=Homo sapiens OX=9606 GN=NONO PE=1 SV=5	Uniprot_Hum_Compl_20180406.fasta	54231.6	0.95	1	1	1	0.0297	471
Ig1_glygly	Myosin light chain kinase, smooth muscle OS=Homo sapiens OX=9606 GN=MYLK PE=1 SV=4	Myosin light chain kinase, smooth muscle OS=Homo sapiens OX=9606 GN=MYLK PE=1 SV=5	Uniprot_Hum_Compl_20180406.fasta	210713	1	30	32	33	0.211	1914
Ig1_glygly	40S ribosomal protein S27 OS=Homo sapiens OX=9606 GN=RPS27 PE=1 SV=3	40S ribosomal protein S27 OS=Homo sapiens OX=9606 GN=RPS27 PE=1 SV=4	Uniprot_Hum_Compl_20180406.fasta	9460.9	1	2	2	2	0.286	84
Ig1_glygly	Tubulin alpha-1C chain OS=Homo sapiens OX=9606 GN=TUBA1C PE=1 SV=1	Tubulin alpha-1C chain OS=Homo sapiens OX=9606 GN=TUBA1C PE=1 SV=2	Uniprot_Hum_Compl_20180406.fasta	49895.5	1	2	2	2	0.506	449
Ig1_glygly	40S ribosomal protein S26 OS=Homo sapiens OX=9606 GN=RPS26 PE=1 SV=3	40S ribosomal protein S26 OS=Homo sapiens OX=9606 GN=RPS26 PE=1 SV=4	Uniprot_Hum_Compl_20180406.fasta	13015.5	1	3	3	3	0.339	115
Ig1_glygly	PRKC apoptosis WT1 regulator protein OS=Homo sapiens OX=9606 GN=PAWR PE=1 SV=1	PRKC apoptosis WT1 regulator protein OS=Homo sapiens OX=9606 GN=PAWR PE=1 SV=2	Uniprot_Hum_Compl_20180406.fasta	36568.1	1	4	4	4	0.206	340
Ig1_glygly	Dystonin OS=Homo sapiens OX=9606 GN=DST PE=1 SV=4	Dystonin OS=Homo sapiens OX=9606 GN=DST PE=1 SV=5	Uniprot_Hum_Compl_20180406.fasta	860676	1	15	15	15	0.0221	7570
Ig1_glygly	60S ribosomal protein L35 OS=Homo sapiens OX=9606 GN=RPL35 PE=1 SV=2	60S ribosomal protein L35 OS=Homo sapiens OX=9606 GN=RPL35 PE=1 SV=3	Uniprot_Hum_Compl_20180406.fasta	14552.5	1	3	3	3	0.26	123
Ig1_glygly	Tropomodulin-3 OS=Homo sapiens OX=9606 GN=TMOD3 PE=1 SV=1	Tropomodulin-3 OS=Homo sapiens OX=9606 GN=TMOD3 PE=1 SV=2	Uniprot_Hum_Compl_20180406.fasta	39596.1	1	20	33	39	0.591	352
Ig1_glygly	Spectrin beta chain, non-erythrocytic 1 OS=Homo sapiens OX=9606 GN=SPTBN1 PE=1 SV=2	Spectrin beta chain, non-erythrocytic 1 OS=Homo sapiens OX=9606 GN=SPTBN1 PE=1 SV=3	Uniprot_Hum_Compl_20180406.fasta	274613	1	66	76	76	0.376	2364
Ig1_glygly	RNA transcription, translation and transport factor protein OS=Homo sapiens OX=9606 GN=RTRAF PE=1 SV=1	RNA transcription, translation and transport factor protein OS=Homo sapiens OX=9606 GN=RTRAF PE=1 SV=2	Uniprot_Hum_Compl_20180406.fasta	28069.3	1	4	4	4	0.217	244
Ig1_glygly	Actin, aortic smooth muscle OS=Homo sapiens OX=9606 GN=ACTA2 PE=1 SV=1	Actin, aortic smooth muscle OS=Homo sapiens OX=9606 GN=ACTA2 PE=1 SV=2	Uniprot_Hum_Compl_20180406.fasta	42010.1	1	11	25	55	0.724	377
Ig1_glygly	Erlin-2 OS=Homo sapiens OX=9606 GN=ERLIN2 PE=1 SV=1	Erlin-2 OS=Homo sapiens OX=9606 GN=ERLIN2 PE=1 SV=2	Uniprot_Hum_Compl_20180406.fasta	37840.4	1	4	4	4	0.127	339
Ig1_glygly	Myosin light polypeptide 6 OS=Homo sapiens OX=9606 GN=MYL6 PE=1 SV=2	Myosin light polypeptide 6 OS=Homo sapiens OX=9606 GN=MYL6 PE=1 SV=3	Uniprot_Hum_Compl_20180406.fasta	16929.8	1	14	38	129	0.848	151
Ig1_glygly	Signal-induced proliferation-associated 1-like protein 3 OS=Homo sapiens OX=9606 GN=SIPA1L3 PE=1 SV=3	Signal-induced proliferation-associated 1-like protein 3 OS=Homo sapiens OX=9606 GN=SIPA1L3 PE=1 SV=4	Uniprot_Hum_Compl_20180406.fasta	194612	1	10	10	10	0.0792	1781
Ig1_glygly	Importin subunit beta-1 OS=Homo sapiens OX=9606 GN=KPNB1 PE=1 SV=2	Importin subunit beta-1 OS=Homo sapiens OX=9606 GN=KPNB1 PE=1 SV=3	Uniprot_Hum_Compl_20180406.fasta	97171.3	0.912	1	1	1	0.0137	876
Ig1_glygly	Dolichyl-diphosphooligosaccharide--protein glycosyltransferase subunit 1 OS=Homo sapiens OX=9606 GN=RPN1 PE=1 SV=1	Dolichyl-diphosphooligosaccharide--protein glycosyltransferase subunit 1 OS=Homo sapiens OX=9606 GN=RPN1 PE=1 SV=2	Uniprot_Hum_Compl_20180406.fasta	68571	1	5	5	5	0.084	607
Ig1_glygly	Caveolae-associated protein 1 OS=Homo sapiens OX=9606 GN=CAVIN1 PE=1 SV=1	Caveolae-associated protein 1 OS=Homo sapiens OX=9606 GN=CAVIN1 PE=1 SV=2	Uniprot_Hum_Compl_20180406.fasta	43476.5	1	3	3	3	0.113	390
Ig1_glygly	Phosphatidylinositol 3-kinase regulatory subunit beta OS=Homo sapiens OX=9606 GN=PIK3R2 PE=1 SV=2	Phosphatidylinositol 3-kinase regulatory subunit beta OS=Homo sapiens OX=9606 GN=PIK3R2 PE=1 SV=3	Uniprot_Hum_Compl_20180406.fasta	81547.2	0.062	0	0	0	0	728
Ig1_glygly	Centromere protein F OS=Homo sapiens OX=9606 GN=CENPF PE=1 SV=2	Centromere protein F OS=Homo sapiens OX=9606 GN=CENPF PE=1 SV=3		0	0.974	1	1	4	0
Ig1_glygly	LIM domain and actin-binding protein 1 OS=Homo sapiens OX=9606 GN=LIMA1 PE=1 SV=1	LIM domain and actin-binding protein 1 OS=Homo sapiens OX=9606 GN=LIMA1 PE=1 SV=2	Uniprot_Hum_Compl_20180406.fasta	85226.3	1	37	57	89	0.569	759
Ig1_glygly	Gelsolin OS=Homo sapiens OX=9606 GN=GSN PE=1 SV=1	Gelsolin OS=Homo sapiens OX=9606 GN=GSN PE=1 SV=2	Uniprot_Hum_Compl_20180406.fasta	85697.8	1	12	13	13	0.174	782
Ig1_glygly	Leucine zipper protein 1 OS=Homo sapiens OX=9606 GN=LUZP1 PE=1 SV=2	Leucine zipper protein 1 OS=Homo sapiens OX=9606 GN=LUZP1 PE=1 SV=3	Uniprot_Hum_Compl_20180406.fasta	120277	1	6	6	6	0.0743	1076
Ig1_glygly	Stress-70 protein, mitochondrial OS=Homo sapiens OX=9606 GN=HSPA9 PE=1 SV=2	Stress-70 protein, mitochondrial OS=Homo sapiens OX=9606 GN=HSPA9 PE=1 SV=3	Uniprot_Hum_Compl_20180406.fasta	73681.3	1	4	4	4	0.0751	679
Ig1_glygly	Exportin-T OS=Homo sapiens OX=9606 GN=XPOT PE=1 SV=2	Exportin-T OS=Homo sapiens OX=9606 GN=XPOT PE=1 SV=3	Uniprot_Hum_Compl_20180406.fasta	109967	1	6	6	7	0.079	962
Ig1_glygly	Keratin, type II cytoskeletal 1 OS=Homo sapiens OX=9606 GN=KRT1 PE=1 SV=6	Keratin, type II cytoskeletal 1 OS=Homo sapiens OX=9606 GN=KRT1 PE=1 SV=7	Uniprot_Hum_Compl_20180406.fasta	66040.3	1	30	41	49	0.554	644
Ig1_glygly	60S ribosomal protein L13a OS=Homo sapiens OX=9606 GN=RPL13A PE=1 SV=2	60S ribosomal protein L13a OS=Homo sapiens OX=9606 GN=RPL13A PE=1 SV=3	Uniprot_Hum_Compl_20180406.fasta	23577.9	1	3	3	3	0.128	203
Ig1_glygly	Glyceraldehyde-3-phosphate dehydrogenase OS=Homo sapiens OX=9606 GN=GAPDH PE=1 SV=3	Glyceraldehyde-3-phosphate dehydrogenase OS=Homo sapiens OX=9606 GN=GAPDH PE=1 SV=4	Uniprot_Hum_Compl_20180406.fasta	36053.4	1	15	24	28	0.537	335
Ig1_glygly	Peptidyl-prolyl cis-trans isomerase A OS=Homo sapiens OX=9606 GN=PPIA PE=1 SV=2	Peptidyl-prolyl cis-trans isomerase A OS=Homo sapiens OX=9606 GN=PPIA PE=1 SV=3	Uniprot_Hum_Compl_20180406.fasta	18012.9	0.95	1	1	1	0.0848	165
Ig1_glygly	Desmoplakin OS=Homo sapiens OX=9606 GN=DSP PE=1 SV=3	Desmoplakin OS=Homo sapiens OX=9606 GN=DSP PE=1 SV=4	Uniprot_Hum_Compl_20180406.fasta	331781	0.344	1	1	1	0.00279	2871
Ig1_glygly	RNA-binding protein EWS OS=Homo sapiens OX=9606 GN=EWSR1 PE=1 SV=1	RNA-binding protein EWS OS=Homo sapiens OX=9606 GN=EWSR1 PE=1 SV=2	Uniprot_Hum_Compl_20180406.fasta	68478.4	1	7	8	10	0.16	656
Ig1_glygly	60S ribosomal protein L36 OS=Homo sapiens OX=9606 GN=RPL36 PE=1 SV=3	60S ribosomal protein L36 OS=Homo sapiens OX=9606 GN=RPL36 PE=1 SV=4	Uniprot_Hum_Compl_20180406.fasta	12254.2	1	2	2	2	0.21	105
Ig1_glygly	Collagen alpha-2(I) chain OS=Homo sapiens OX=9606 GN=COL1A2 PE=1 SV=7	Collagen alpha-2(I) chain OS=Homo sapiens OX=9606 GN=COL1A2 PE=1 SV=8	Uniprot_Hum_Compl_20180406.fasta	129315	1	3	3	3	0.0293	1366
Ig1_glygly	Ankycorbin OS=Homo sapiens OX=9606 GN=RAI14 PE=1 SV=2	Ankycorbin OS=Homo sapiens OX=9606 GN=RAI14 PE=1 SV=3	Uniprot_Hum_Compl_20180406.fasta	110043	1	45	58	61	0.52	980
Ig1_glygly	Collagen alpha-1(I) chain OS=Homo sapiens OX=9606 GN=COL1A1 PE=1 SV=5	Collagen alpha-1(I) chain OS=Homo sapiens OX=9606 GN=COL1A1 PE=1 SV=6	Uniprot_Hum_Compl_20180406.fasta	138941	1	9	9	9	0.0888	1464
Ig1_glygly	Galectin-1 OS=Homo sapiens OX=9606 GN=LGALS1 PE=1 SV=2	Galectin-1 OS=Homo sapiens OX=9606 GN=LGALS1 PE=1 SV=3	Uniprot_Hum_Compl_20180406.fasta	14715.8	1	3	3	3	0.289	135
Ig1_glygly	40S ribosomal protein S30 OS=Homo sapiens OX=9606 GN=FAU PE=1 SV=1	40S ribosomal protein S30 OS=Homo sapiens OX=9606 GN=FAU PE=1 SV=2	Uniprot_Hum_Compl_20180406.fasta	6647.9	1	2	3	3	0.186	59
Ig1_glygly	Spectrin alpha chain, non-erythrocytic 1 OS=Homo sapiens OX=9606 GN=SPTAN1 PE=1 SV=3	Spectrin alpha chain, non-erythrocytic 1 OS=Homo sapiens OX=9606 GN=SPTAN1 PE=1 SV=4	Uniprot_Hum_Compl_20180406.fasta	284543	1	79	91	91	0.405	2472
Ig1_glygly	60S ribosomal protein L14 OS=Homo sapiens OX=9606 GN=RPL14 PE=1 SV=4	60S ribosomal protein L14 OS=Homo sapiens OX=9606 GN=RPL14 PE=1 SV=5	Uniprot_Hum_Compl_20180406.fasta	23432.3	1	6	6	6	0.302	215
Ig1_glygly	Tubulin beta-3 chain OS=Homo sapiens OX=9606 GN=TUBB3 PE=1 SV=2	Tubulin beta-3 chain OS=Homo sapiens OX=9606 GN=TUBB3 PE=1 SV=3	Uniprot_Hum_Compl_20180406.fasta	50432.7	1	4	4	4	0.462	450
Ig1_glygly	60S ribosomal protein L13 OS=Homo sapiens OX=9606 GN=RPL13 PE=1 SV=4	60S ribosomal protein L13 OS=Homo sapiens OX=9606 GN=RPL13 PE=1 SV=5	Uniprot_Hum_Compl_20180406.fasta	24262.2	1	3	3	3	0.156	211
Ig1_glygly	Protein-lysine 6-oxidase OS=Homo sapiens OX=9606 GN=LOX PE=1 SV=2	Protein-lysine 6-oxidase OS=Homo sapiens OX=9606 GN=LOX PE=1 SV=3	Uniprot_Hum_Compl_20180406.fasta	46944.2	1	3	3	3	0.0863	417
Ig1_glygly	60S ribosomal protein L37a OS=Homo sapiens OX=9606 GN=RPL37A PE=1 SV=2	60S ribosomal protein L37a OS=Homo sapiens OX=9606 GN=RPL37A PE=1 SV=3	Uniprot_Hum_Compl_20180406.fasta	10275.4	1	2	2	2	0.217	92
Ig1_glygly	Tight junction protein ZO-1 OS=Homo sapiens OX=9606 GN=TJP1 PE=1 SV=3	Tight junction protein ZO-1 OS=Homo sapiens OX=9606 GN=TJP1 PE=1 SV=4	Uniprot_Hum_Compl_20180406.fasta	195460	0.972	1	1	1	0.00686	1748
Ig1_glygly	Heterogeneous nuclear ribonucleoprotein A/B OS=Homo sapiens OX=9606 GN=HNRNPAB PE=1 SV=2	Heterogeneous nuclear ribonucleoprotein A/B OS=Homo sapiens OX=9606 GN=HNRNPAB PE=1 SV=3	Uniprot_Hum_Compl_20180406.fasta	36225.2	1	2	2	2	0.0542	332
Ig1_glygly	60S ribosomal protein L10a OS=Homo sapiens OX=9606 GN=RPL10A PE=1 SV=2	60S ribosomal protein L10a OS=Homo sapiens OX=9606 GN=RPL10A PE=1 SV=3	Uniprot_Hum_Compl_20180406.fasta	24832	1	7	9	9	0.3	217
Ig1_glygly	Aldehyde dehydrogenase X, mitochondrial OS=Homo sapiens OX=9606 GN=ALDH1B1 PE=1 SV=3	Aldehyde dehydrogenase X, mitochondrial OS=Homo sapiens OX=9606 GN=ALDH1B1 PE=1 SV=4	Uniprot_Hum_Compl_20180406.fasta	57206.6	0.95	1	1	1	0.029	517
Ig1_glygly	60S ribosomal protein L36a-like OS=Homo sapiens OX=9606 GN=RPL36AL PE=1 SV=3	60S ribosomal protein L36a-like OS=Homo sapiens OX=9606 GN=RPL36AL PE=1 SV=4	Uniprot_Hum_Compl_20180406.fasta	12469.1	1	4	4	4	0.321	106
Ig1_glygly	ADP-ribosylation factor 1 OS=Homo sapiens OX=9606 GN=ARF1 PE=1 SV=2	ADP-ribosylation factor 1 OS=Homo sapiens OX=9606 GN=ARF1 PE=1 SV=3	Uniprot_Hum_Compl_20180406.fasta	20601.7	0.665	1	1	1	0.232	181
Ig1_glygly	Keratin, type I cytoskeletal 9 OS=Homo sapiens OX=9606 GN=KRT9 PE=1 SV=3	Keratin, type I cytoskeletal 9 OS=Homo sapiens OX=9606 GN=KRT9 PE=1 SV=4	Uniprot_Hum_Compl_20180406.fasta	62065.9	1	20	28	30	0.488	623
Ig1_glygly	Thrombospondin-1 OS=Homo sapiens OX=9606 GN=THBS1 PE=1 SV=2	Thrombospondin-1 OS=Homo sapiens OX=9606 GN=THBS1 PE=1 SV=3	Uniprot_Hum_Compl_20180406.fasta	129382	1	27	34	34	0.309	1170
Ig1_glygly	Tubulin beta chain OS=Homo sapiens OX=9606 GN=TUBB PE=1 SV=2	Tubulin beta chain OS=Homo sapiens OX=9606 GN=TUBB PE=1 SV=3	Uniprot_Hum_Compl_20180406.fasta	49670.6	1	23	33	53	0.727	444
Ig1_glygly	60S ribosomal protein L15 OS=Homo sapiens OX=9606 GN=RPL15 PE=1 SV=2	60S ribosomal protein L15 OS=Homo sapiens OX=9606 GN=RPL15 PE=1 SV=3	Uniprot_Hum_Compl_20180406.fasta	24146.5	1	7	7	7	0.353	204
Ig1_glygly	AP-2 complex subunit alpha-1 OS=Homo sapiens OX=9606 GN=AP2A1 PE=1 SV=3	AP-2 complex subunit alpha-1 OS=Homo sapiens OX=9606 GN=AP2A1 PE=1 SV=4	Uniprot_Hum_Compl_20180406.fasta	107549	1	4	4	4	0.0461	977
Ig1_glygly	Aspartate--tRNA ligase, cytoplasmic OS=Homo sapiens OX=9606 GN=DARS PE=1 SV=2	Aspartate--tRNA ligase, cytoplasmic OS=Homo sapiens OX=9606 GN=DARS PE=1 SV=3	Uniprot_Hum_Compl_20180406.fasta	57136.7	0.999	3	3	3	0.0559	501
Ig1_glygly	Elongation factor 1-gamma OS=Homo sapiens OX=9606 GN=EEF1G PE=1 SV=3	Elongation factor 1-gamma OS=Homo sapiens OX=9606 GN=EEF1G PE=1 SV=4	Uniprot_Hum_Compl_20180406.fasta	50119.4	0.95	1	1	1	0.0229	437
Ig1_glygly	Filamin-A OS=Homo sapiens OX=9606 GN=FLNA PE=1 SV=4	Filamin-A OS=Homo sapiens OX=9606 GN=FLNA PE=1 SV=5	Uniprot_Hum_Compl_20180406.fasta	280729	1	85	97	104	0.46	2647
Ig1_glygly	Supervillin OS=Homo sapiens OX=9606 GN=SVIL PE=1 SV=2	Supervillin OS=Homo sapiens OX=9606 GN=SVIL PE=1 SV=3	Uniprot_Hum_Compl_20180406.fasta	247747	0.988	2	2	2	0.00903	2214
Ig1_glygly	60S ribosomal protein L31 OS=Homo sapiens OX=9606 GN=RPL31 PE=1 SV=1	60S ribosomal protein L31 OS=Homo sapiens OX=9606 GN=RPL31 PE=1 SV=2	Uniprot_Hum_Compl_20180406.fasta	14463.2	1	3	4	4	0.256	125
Ig1_glygly	POTE ankyrin domain family member F OS=Homo sapiens OX=9606 GN=POTEF PE=1 SV=2	POTE ankyrin domain family member F OS=Homo sapiens OX=9606 GN=POTEF PE=1 SV=3		0	0.999	2	2	2	0
Ig1_glygly	Coronin-1B OS=Homo sapiens OX=9606 GN=CORO1B PE=1 SV=1	Coronin-1B OS=Homo sapiens OX=9606 GN=CORO1B PE=1 SV=2	Uniprot_Hum_Compl_20180406.fasta	54234.9	1	6	6	6	0.229	489
Ig1_glygly	Myosin regulatory light polypeptide 9 OS=Homo sapiens OX=9606 GN=MYL9 PE=1 SV=4	Myosin regulatory light polypeptide 9 OS=Homo sapiens OX=9606 GN=MYL9 PE=1 SV=5	Uniprot_Hum_Compl_20180406.fasta	19828.1	1	12	35	111	0.628	172
Ig1_glygly	EF-hand domain-containing protein D2 OS=Homo sapiens OX=9606 GN=EFHD2 PE=1 SV=1	EF-hand domain-containing protein D2 OS=Homo sapiens OX=9606 GN=EFHD2 PE=1 SV=2	Uniprot_Hum_Compl_20180406.fasta	26698.4	1	11	12	14	0.463	240
Ig1_glygly	Cofilin-2 OS=Homo sapiens OX=9606 GN=CFL2 PE=1 SV=1	Cofilin-2 OS=Homo sapiens OX=9606 GN=CFL2 PE=1 SV=2	Uniprot_Hum_Compl_20180406.fasta	18737.3	1	3	4	4	0.337	166
Ig1_glygly	EF-hand domain-containing protein D1 OS=Homo sapiens OX=9606 GN=EFHD1 PE=1 SV=1	EF-hand domain-containing protein D1 OS=Homo sapiens OX=9606 GN=EFHD1 PE=1 SV=2	Uniprot_Hum_Compl_20180406.fasta	26929.2	1	2	2	2	0.188	239
Ig1_glygly	60S ribosomal protein L18a OS=Homo sapiens OX=9606 GN=RPL18A PE=1 SV=2	60S ribosomal protein L18a OS=Homo sapiens OX=9606 GN=RPL18A PE=1 SV=3	Uniprot_Hum_Compl_20180406.fasta	20762.6	1	5	5	6	0.267	176
Ig1_glygly	Myosin-10 OS=Homo sapiens OX=9606 GN=MYH10 PE=1 SV=3	Myosin-10 OS=Homo sapiens OX=9606 GN=MYH10 PE=1 SV=4	Uniprot_Hum_Compl_20180406.fasta	229005	1	100	154	170	0.565	1976
Ig1_glygly	Cofilin-1 OS=Homo sapiens OX=9606 GN=CFL1 PE=1 SV=3	Cofilin-1 OS=Homo sapiens OX=9606 GN=CFL1 PE=1 SV=4	Uniprot_Hum_Compl_20180406.fasta	18503.2	1	9	13	14	0.476	166
Ig1_glygly	Glia-derived nexin OS=Homo sapiens OX=9606 GN=SERPINE2 PE=1 SV=1	Glia-derived nexin OS=Homo sapiens OX=9606 GN=SERPINE2 PE=1 SV=2	Uniprot_Hum_Compl_20180406.fasta	44003.2	0.778	1	1	1	0.0302	398
Ig1_glygly	Very-long-chain 3-oxoacyl-CoA reductase OS=Homo sapiens OX=9606 GN=HSD17B12 PE=1 SV=2	Very-long-chain 3-oxoacyl-CoA reductase OS=Homo sapiens OX=9606 GN=HSD17B12 PE=1 SV=3	Uniprot_Hum_Compl_20180406.fasta	34325.4	1	2	2	2	0.0865	312
Ig1_glygly	Alpha-crystallin B chain OS=Homo sapiens OX=9606 GN=CRYAB PE=1 SV=2	Alpha-crystallin B chain OS=Homo sapiens OX=9606 GN=CRYAB PE=1 SV=3	Uniprot_Hum_Compl_20180406.fasta	20159.5	0.95	1	1	1	0.0629	175
Ig1_glygly	Actin filament-associated protein 1 OS=Homo sapiens OX=9606 GN=AFAP1 PE=1 SV=2	Actin filament-associated protein 1 OS=Homo sapiens OX=9606 GN=AFAP1 PE=1 SV=3	Uniprot_Hum_Compl_20180406.fasta	80726.7	1	2	2	2	0.0452	730
Ig1_glygly	Delta-1-pyrroline-5-carboxylate synthase OS=Homo sapiens OX=9606 GN=ALDH18A1 PE=1 SV=2	Delta-1-pyrroline-5-carboxylate synthase OS=Homo sapiens OX=9606 GN=ALDH18A1 PE=1 SV=3	Uniprot_Hum_Compl_20180406.fasta	87302.9	0.839	1	1	1	0.0101	795
Ig1_glygly	Keratin, type II cytoskeletal 5 OS=Homo sapiens OX=9606 GN=KRT5 PE=1 SV=3	Keratin, type II cytoskeletal 5 OS=Homo sapiens OX=9606 GN=KRT5 PE=1 SV=4	Uniprot_Hum_Compl_20180406.fasta	62379.6	1	8	8	8	0.188	590
Ig1_glygly	Bifunctional glutamate/proline--tRNA ligase OS=Homo sapiens OX=9606 GN=EPRS PE=1 SV=5	Bifunctional glutamate/proline--tRNA ligase OS=Homo sapiens OX=9606 GN=EPRS PE=1 SV=6	Uniprot_Hum_Compl_20180406.fasta	170593	1	10	10	10	0.0701	1512
Ig1_glygly	Tricarboxylate transport protein, mitochondrial OS=Homo sapiens OX=9606 GN=SLC25A1 PE=1 SV=2	Tricarboxylate transport protein, mitochondrial OS=Homo sapiens OX=9606 GN=SLC25A1 PE=1 SV=3	Uniprot_Hum_Compl_20180406.fasta	34013.2	1	3	3	3	0.109	311
Ig1_glygly	BAG family molecular chaperone regulator 2 OS=Homo sapiens OX=9606 GN=BAG2 PE=1 SV=1	BAG family molecular chaperone regulator 2 OS=Homo sapiens OX=9606 GN=BAG2 PE=1 SV=2	Uniprot_Hum_Compl_20180406.fasta	23772.5	1	2	2	2	0.118	211
Ig1_glygly	Keratin, type II cytoskeletal 6A OS=Homo sapiens OX=9606 GN=KRT6A PE=1 SV=3	Keratin, type II cytoskeletal 6A OS=Homo sapiens OX=9606 GN=KRT6A PE=1 SV=4	Uniprot_Hum_Compl_20180406.fasta	60046.4	0.95	1	1	1	0.0993	564
Ig1_glygly	D-3-phosphoglycerate dehydrogenase OS=Homo sapiens OX=9606 GN=PHGDH PE=1 SV=4	D-3-phosphoglycerate dehydrogenase OS=Homo sapiens OX=9606 GN=PHGDH PE=1 SV=5	Uniprot_Hum_Compl_20180406.fasta	56650.6	1	4	4	4	0.0788	533
Ig1_glygly	Cytospin-B OS=Homo sapiens OX=9606 GN=SPECC1 PE=1 SV=1	Cytospin-B OS=Homo sapiens OX=9606 GN=SPECC1 PE=1 SV=2	Uniprot_Hum_Compl_20180406.fasta	118588	1	3	4	4	0.0375	1068
Ig1_glygly	Cytospin-A OS=Homo sapiens OX=9606 GN=SPECC1L PE=1 SV=2	Cytospin-A OS=Homo sapiens OX=9606 GN=SPECC1L PE=1 SV=3	Uniprot_Hum_Compl_20180406.fasta	124605	1	44	56	62	0.464	1117
Ig1_glygly	Coatomer subunit beta OS=Homo sapiens OX=9606 GN=COPB1 PE=1 SV=3	Coatomer subunit beta OS=Homo sapiens OX=9606 GN=COPB1 PE=1 SV=4	Uniprot_Hum_Compl_20180406.fasta	107146	1	3	3	3	0.0378	953
Ig1_glygly	Actin, cytoplasmic 2 OS=Homo sapiens OX=9606 GN=ACTG1 PE=1 SV=1	Actin, cytoplasmic 2 OS=Homo sapiens OX=9606 GN=ACTG1 PE=1 SV=2	Uniprot_Hum_Compl_20180406.fasta	41793.9	1	26	79	400	0.787	375
Ig1_glygly	CD59 glycoprotein OS=Homo sapiens OX=9606 GN=CD59 PE=1 SV=1	CD59 glycoprotein OS=Homo sapiens OX=9606 GN=CD59 PE=1 SV=2	Uniprot_Hum_Compl_20180406.fasta	14177.2	1	2	4	4	0.188	128
Ig1_glygly	ADP-ribosylation factor 4 OS=Homo sapiens OX=9606 GN=ARF4 PE=1 SV=3	ADP-ribosylation factor 4 OS=Homo sapiens OX=9606 GN=ARF4 PE=1 SV=4	Uniprot_Hum_Compl_20180406.fasta	20511.6	1	7	8	8	0.456	180
Ig1_glygly	Cullin-associated NEDD8-dissociated protein 1 OS=Homo sapiens OX=9606 GN=CAND1 PE=1 SV=2	Cullin-associated NEDD8-dissociated protein 1 OS=Homo sapiens OX=9606 GN=CAND1 PE=1 SV=3	Uniprot_Hum_Compl_20180406.fasta	136381	0.842	1	1	1	0.0106	1230
Ig1_glygly	60S ribosomal protein L17 OS=Homo sapiens OX=9606 GN=RPL17 PE=1 SV=3	60S ribosomal protein L17 OS=Homo sapiens OX=9606 GN=RPL17 PE=1 SV=4	Uniprot_Hum_Compl_20180406.fasta	21397.4	1	6	7	7	0.413	184
Ig1_glygly	Tubulin beta-6 chain OS=Homo sapiens OX=9606 GN=TUBB6 PE=1 SV=1	Tubulin beta-6 chain OS=Homo sapiens OX=9606 GN=TUBB6 PE=1 SV=2	Uniprot_Hum_Compl_20180406.fasta	49857.2	1	9	10	11	0.504	446
Ig1_glygly	Tropomyosin alpha-1 chain OS=Homo sapiens OX=9606 GN=TPM1 PE=1 SV=2	Tropomyosin alpha-1 chain OS=Homo sapiens OX=9606 GN=TPM1 PE=1 SV=3	Uniprot_Hum_Compl_20180406.fasta	32710	1	31	56	90	0.563	284
Ig1_glygly	AP-2 complex subunit mu OS=Homo sapiens OX=9606 GN=AP2M1 PE=1 SV=2	AP-2 complex subunit mu OS=Homo sapiens OX=9606 GN=AP2M1 PE=1 SV=3	Uniprot_Hum_Compl_20180406.fasta	49655.7	1	2	2	2	0.0805	435
Ig1_glygly	Filamin-B OS=Homo sapiens OX=9606 GN=FLNB PE=1 SV=2	Filamin-B OS=Homo sapiens OX=9606 GN=FLNB PE=1 SV=3	Uniprot_Hum_Compl_20180406.fasta	278159	1	12	12	12	0.0922	2602
Ig1_glygly	Synaptopodin-2 OS=Homo sapiens OX=9606 GN=SYNPO2 PE=1 SV=2	Synaptopodin-2 OS=Homo sapiens OX=9606 GN=SYNPO2 PE=1 SV=3	Uniprot_Hum_Compl_20180406.fasta	117514	0.338	1	1	1	0.0101	1093
Ig1_glygly	60S ribosomal protein L23a OS=Homo sapiens OX=9606 GN=RPL23A PE=1 SV=1	60S ribosomal protein L23a OS=Homo sapiens OX=9606 GN=RPL23A PE=1 SV=2	Uniprot_Hum_Compl_20180406.fasta	17696.2	1	5	6	6	0.276	156
Ig1_glygly	60S ribosomal protein L7a OS=Homo sapiens OX=9606 GN=RPL7A PE=1 SV=2	60S ribosomal protein L7a OS=Homo sapiens OX=9606 GN=RPL7A PE=1 SV=3	Uniprot_Hum_Compl_20180406.fasta	29996.3	1	16	17	20	0.447	266
[truncated: 3,110 more rows]
